# Supplementary material for: Characterization of Water Structure and Phase Behavior within Metal–Organic Nanotubes
Source: Langmuir. 2023 Dec 11;39(51):18899–908. doi: 10.1021/acs.langmuir.3c02786 (PMC10753883; doi:10.1021/acs.langmuir.3c02786)
Supplement: Supplementary file 2 — la3c02786_si_002.cif [file la3c02786_si_002.cif]

data_100k_new_a
# start Validation Reply Form
_vrf_PLAT971_100k_new_a
;
PROBLEM: Check Calcd Resid. Dens.  2.79Ang From Ow1             4.96 eA-3  
RESPONSE: The residual electron density was not able to be accurately modeled 
with water, because the site would become non-positive definite during refinement. 
;
_vrf_PLAT306_100k_new_a
;
PROBLEM: Isolated Oxygen Atom (H-atoms Missing ?) .......        Ow2 Check 
RESPONSE: The hydrogen atoms on the Ow2 were not included due to disorder of Ow2.
;
_vrf_PLAT417_100k_new_a
;
PROBLEM: Short Inter D-H..H-D       Hw1A     ..Hw1B     .       1.94 Ang.  
RESPONSE: Disorder of the water site prevented accurate placement of H atoms.
;
_vrf_PLAT420_100k_new_a
;
PROBLEM: D-H Bond Without Acceptor  Ow1      --Hw1B     .     Please Check 
RESPONSE: Disorder of the water site prevented accurate placement of H atoms.
;
# end Validation Reply Form
_audit_creation_date               2023-02-24
_audit_creation_method
;
Olex2 1.5
(compiled 2022.04.07 svn.rca3783a0 for OlexSys, GUI svn.r6498)
;
_shelx_SHELXL_version_number       '2016/4'
loop_
  _audit_author_name
  _audit_author_email
  _audit_author_address
 'Jahinge, T.H.' tironhasitha-jahinge@uiowa.edu
;
University of Iowa
Chemistry
Chemistry Building, W372
Iowa
52242
USA
;
 'Forbes, T.Z.' tori-forbes@uiowa.edu
;
University of Iowa
Chemistry
Chemistry Building, W372
Iowa
52242
USA
;
 'Jayasinghe, A.' ''
;
University of Iowa
Chemistry
Chemistry Building, W372
Iowa
52242
USA
;
 'Unruh, D.K.' ''
;
University of Iowa
Chemistry
Chemistry Building, W372
Iowa
52242
USA
;
 'Yu, P.' ''
;
University of California at Davis
Chemistry and Biochemsitry
Chemistry Building
Davis
95616
USA
;

_audit_contact_author_address
;
University of Iowa
Chemistry
Chemistry Building, W372
Iowa
52242
USA
;
_audit_contact_author_email        tori-forbes@uiowa.edu
_audit_contact_author_name         'Forbes, T.Z.'
_audit_contact_author_phone        319-384-1320
_publ_contact_author_id_orcid      ''
_publ_requested_journal            Angew.Chem.
_publ_section_references
;
Dolomanov, O.V., Bourhis, L.J., Gildea, R.J, Howard, J.A.K. & Puschmann, H.
 (2009), J. Appl. Cryst. 42, 339-341.

Sheldrick, G.M. (2015). Acta Cryst. A71, 3-8.

Sheldrick, G.M. (2015). Acta Cryst. C71, 3-8.
;
_chemical_name_common              ?
_chemical_name_systematic          ?
_chemical_formula_moiety          
 'C48 H66 N12 O60 U6, 3(C4 H12 N2), 6(H2 O), 6(O)'
_chemical_formula_sum              'C60 H114 N18 O72 U6'
_chemical_formula_weight           3667.86
_chemical_melting_point            ?
loop_
  _atom_type_symbol
  _atom_type_description
  _atom_type_scat_dispersion_real
  _atom_type_scat_dispersion_imag
  _atom_type_scat_source
 'C' 'C' 0.0033 0.0016 'International Tables Vol C Tables 4.2.6.8 and 6.1.1.4'
 'H' 'H' 0.0000 0.0000 'International Tables Vol C Tables 4.2.6.8 and 6.1.1.4'
 'N' 'N' 0.0061 0.0033 'International Tables Vol C Tables 4.2.6.8 and 6.1.1.4'
 'O' 'O' 0.0106 0.0060 'International Tables Vol C Tables 4.2.6.8 and 6.1.1.4'
 'U' 'U' -9.6767 9.6646 'International Tables Vol C Tables 4.2.6.8 and 6.1.1.4'

_shelx_space_group_comment
;
The symmetry employed for this shelxl refinement is uniquely defined
by the following loop, which should always be used as a source of
symmetry information in preference to the above space-group names.
They are only intended as comments.
;
_space_group_crystal_system        'trigonal'
_space_group_IT_number             147
_space_group_name_H-M_alt          'P -3'
_space_group_name_Hall             '-P 3'
loop_
  _space_group_symop_operation_xyz
 'x, y, z'
 '-y, x-y, z'
 '-x+y, -x, z'
 '-x, -y, -z'
 'y, -x+y, -z'
 'x-y, x, -z'

_cell_length_a                     22.2935(7)
_cell_length_b                     22.2935(7)
_cell_length_c                     6.6090(3)
_cell_angle_alpha                  90
_cell_angle_beta                   90
_cell_angle_gamma                  120
_cell_volume                       2844.6(2)
_cell_formula_units_Z              1
_cell_measurement_reflns_used      7539
_cell_measurement_temperature      100(2)
_cell_measurement_theta_max        27.46
_cell_measurement_theta_min        2.79
_shelx_estimated_absorpt_T_max     0.584
_shelx_estimated_absorpt_T_min     0.378
_exptl_absorpt_coefficient_mu      8.622
_exptl_absorpt_correction_T_max    0.4915
_exptl_absorpt_correction_T_min    0.3358
_exptl_absorpt_correction_type     multi-scan
_exptl_absorpt_process_details    
 'SADABS-2016/2 (Bruker,2016/2) was used for absorption correction.'
_exptl_absorpt_special_details     ?
_exptl_crystal_colour              'clear yellowish yellow'
_exptl_crystal_colour_lustre       clear
_exptl_crystal_colour_modifier     yellowish
_exptl_crystal_colour_primary      yellow
_exptl_crystal_density_diffrn      2.141
_exptl_crystal_density_meas        ?
_exptl_crystal_density_method      ?
_exptl_crystal_description         hexagonal
_exptl_crystal_F_000               1728
_exptl_crystal_preparation         'Slow evaporation'
_exptl_crystal_recrystallization_method  'Slow evaporation'
_exptl_crystal_size_max            0.14
_exptl_crystal_size_mid            0.14
_exptl_crystal_size_min            0.07
_exptl_transmission_factor_max     ?
_exptl_transmission_factor_min     ?
_diffrn_reflns_av_R_equivalents    0.0533
_diffrn_reflns_av_unetI/netI       0.0440
_diffrn_reflns_Laue_measured_fraction_full  0.996
_diffrn_reflns_Laue_measured_fraction_max  0.995
_diffrn_reflns_limit_h_max         27
_diffrn_reflns_limit_h_min         -27
_diffrn_reflns_limit_k_max         27
_diffrn_reflns_limit_k_min         -27
_diffrn_reflns_limit_l_max         6
_diffrn_reflns_limit_l_min         -8
_diffrn_reflns_number              15704
_diffrn_reflns_point_group_measured_fraction_full  0.996
_diffrn_reflns_point_group_measured_fraction_max  0.995
_diffrn_reflns_theta_full          25.242
_diffrn_reflns_theta_max           25.999
_diffrn_reflns_theta_min           2.791
_diffrn_ambient_temperature        100.00
_diffrn_detector                   'Bruker APEX2 area detector'
_diffrn_detector_area_resol_mean   7.9
_diffrn_detector_type              'CCD area detector'
_diffrn_measured_fraction_theta_full  0.996
_diffrn_measured_fraction_theta_max  0.995
_diffrn_measurement_device         'three-circle diffractometer'
_diffrn_measurement_device_type    'Bruker D8 Quest'
_diffrn_measurement_method         '\w and \f scans'
_diffrn_radiation_monochromator    'mirror optics'
_diffrn_radiation_probe            x-ray
_diffrn_radiation_type             MoK\a
_diffrn_radiation_wavelength       0.71073
_diffrn_source                     'microfocus sealed X-ray tube'
_diffrn_source_type                'Incoatec I\ms'
_diffrn_special_details            ?
_reflns_Friedel_coverage           0.000
_reflns_Friedel_fraction_full      .
_reflns_Friedel_fraction_max       .
_reflns_number_gt                  3216
_reflns_number_total               3746
_reflns_special_details
;
 Reflections were merged by SHELXL according to the crystal
 class for the calculation of statistics and refinement.
 
 Structure factors included contributions from the .fab file.
 
 _reflns_Friedel_fraction is defined as the number of unique
 Friedel pairs measured divided by the number that would be
 possible theoretically, ignoring centric projections and
 systematic absences.
;
_reflns_threshold_expression       'I > 2\s(I)'
_computing_cell_refinement         'SAINT V8.40B (Bruker AXS, 2016)'
_computing_data_collection         ?
_computing_data_reduction          'SAINT V8.40B (Bruker AXS, 2016)'
_computing_molecular_graphics      'Olex2 1.5 (Dolomanov et al., 2009)'
_computing_publication_material    'Olex2 1.5 (Dolomanov et al., 2009)'
_computing_structure_refinement    'SHELXL 2016/4 (Sheldrick, 2015)'
_computing_structure_solution      'SHELXT  (Sheldrick, 2015)'
_refine_diff_density_max           5.512
_refine_diff_density_min           -1.708
_refine_diff_density_rms           0.227
_refine_ls_extinction_coef         ?
_refine_ls_extinction_method       none
_refine_ls_goodness_of_fit_ref     1.093
_refine_ls_hydrogen_treatment      constr
_refine_ls_matrix_type             full
_refine_ls_number_parameters       238
_refine_ls_number_reflns           3729
_refine_ls_number_restraints       0
_refine_ls_R_factor_all            0.0502
_refine_ls_R_factor_gt             0.0378
_refine_ls_restrained_S_all        1.093
_refine_ls_shift/su_max            0.001
_refine_ls_shift/su_mean           0.000
_refine_ls_structure_factor_coef   Fsqd
_refine_ls_weighting_details      
 'w=1/[\s^2^(Fo^2^)+35.6255P] where P=(Fo^2^+2Fc^2^)/3'
_refine_ls_weighting_scheme        calc
_refine_ls_wR_factor_gt            0.0697
_refine_ls_wR_factor_ref           0.0754
_refine_special_details            ?
_olex2_refinement_description
;
1. Fixed Uiso
 At 1.2 times of:
  All C(H,H) groups, All N(H) groups, All N(H,H) groups
 At 1.5 times of:
  All O(H,H) groups
2.a Free rotating group:
 OW1(HW1A,HW1B)
2.b Ternary CH refined with riding coordinates:
 N3(H3)
2.c Secondary CH2 refined with riding coordinates:
 N1(H1A,H1B), N2(H2C,H2D), C2(H2A,H2B), C3(H3A,H3B), C5(H5A,H5B), C8(H8A,H8B),
 C9(H9A,H9B), C10(H10A,H10B)
;
_atom_sites_solution_hydrogens     mixed
_atom_sites_solution_primary       dual
_atom_sites_solution_secondary     ?
loop_
  _atom_site_label
  _atom_site_type_symbol
  _atom_site_fract_x
  _atom_site_fract_y
  _atom_site_fract_z
  _atom_site_U_iso_or_equiv
  _atom_site_adp_type
  _atom_site_occupancy
  _atom_site_site_symmetry_order
  _atom_site_calc_flag
  _atom_site_refinement_flags_posn
  _atom_site_refinement_flags_adp
  _atom_site_refinement_flags_occupancy
  _atom_site_disorder_assembly
  _atom_site_disorder_group
 U1 U 0.79357(2) 0.17257(2) 0.67117(4) 0.01065(8) Uani 1 1 d . . . . .
 O2 O 0.6889(2) 0.0851(2) 0.8059(7) 0.0137(10) Uani 1 1 d . . . . .
 O3 O 0.7490(2) 0.1999(2) 0.5051(8) 0.0176(11) Uani 1 1 d . . . . .
 O4 O 1.0551(3) 0.3756(3) -0.2765(8) 0.0209(12) Uani 1 1 d . . . . .
 O5 O 1.0763(2) 0.3050(2) -0.4663(7) 0.0154(11) Uani 1 1 d . . . . .
 O6 O 0.8636(2) 0.2864(2) 0.7876(8) 0.0180(11) Uani 1 1 d . . . . .
 O7 O 0.8356(2) 0.1458(2) 0.8481(7) 0.0148(10) Uani 1 1 d . . . . .
 O8 O 0.5844(2) 0.0472(2) 0.9374(8) 0.0165(11) Uani 1 1 d . . . . .
 O9 O 0.8923(2) 0.2096(3) 0.4696(7) 0.0188(11) Uani 1 1 d . . . . .
 O10 O 0.8840(3) 0.2791(3) 0.2394(8) 0.0286(13) Uani 1 1 d . . . . .
 N1 N 0.9777(3) 0.2779(3) -0.0086(9) 0.0130(12) Uani 1 1 d . . . . .
 H1A H 1.008367 0.321274 0.035657 0.016 Uiso 1 1 calc R U . . .
 H1B H 0.940422 0.278923 -0.060513 0.016 Uiso 1 1 calc R U . . .
 O11 O 0.8722(3) 0.3859(3) 0.8915(9) 0.0310(14) Uani 1 1 d . . . . .
 N2 N 0.5366(3) -0.0011(3) 1.3239(9) 0.0138(12) Uani 1 1 d . . . . .
 H2C H 0.577132 0.014160 1.255404 0.017 Uiso 1 1 calc R U . . .
 H2D H 0.501709 -0.032368 1.244003 0.017 Uiso 1 1 calc R U . . .
 C1 C 1.0494(3) 0.3195(4) -0.3144(10) 0.0144(15) Uani 1 1 d . . . . .
 N3 N 0.7446(3) 0.2080(3) 0.9720(10) 0.0178(13) Uani 1 1 d . . . . .
 H3 H 0.763217 0.197180 1.095686 0.021 Uiso 1 1 calc R U . . .
 C2 C 1.0107(4) 0.2586(4) -0.1725(10) 0.0134(14) Uani 1 1 d . . . . .
 H2A H 0.974852 0.218329 -0.248409 0.016 Uiso 1 1 calc R U . . .
 H2B H 1.043308 0.245471 -0.112942 0.016 Uiso 1 1 calc R U . . .
 C3 C 0.5389(4) -0.0361(4) 1.5151(11) 0.0160(15) Uani 1 1 d . . . . .
 H3A H 0.579799 -0.003880 1.596120 0.019 Uiso 1 1 calc R U . . .
 H3B H 0.543265 -0.077080 1.481534 0.019 Uiso 1 1 calc R U . . .
 C4 C 0.9061(4) 0.2415(4) 0.3001(11) 0.0169(16) Uani 1 1 d . . . . .
 C5 C 0.9547(4) 0.2298(4) 0.1660(10) 0.0169(16) Uani 1 1 d . . . . .
 H5A H 0.995565 0.237389 0.245586 0.020 Uiso 1 1 calc R U . . .
 H5B H 0.930684 0.181410 0.116745 0.020 Uiso 1 1 calc R U . . .
 C6 C 0.6435(4) 0.0938(4) 0.9068(10) 0.0145(15) Uani 1 1 d . . . . .
 C7 C 0.8410(4) 0.3227(4) 0.8802(12) 0.0238(18) Uani 1 1 d . . . . .
 C8 C 0.6694(4) 0.1663(4) 0.9894(12) 0.0213(17) Uani 1 1 d . . . . .
 H8A H 0.647680 0.188724 0.913548 0.026 Uiso 1 1 calc R U . . .
 H8B H 0.655851 0.163294 1.133331 0.026 Uiso 1 1 calc R U . . .
 C9 C 0.7708(4) 0.2831(4) 0.9809(13) 0.0217(17) Uani 1 1 d . . . . .
 H9A H 0.774681 0.297773 1.123926 0.026 Uiso 1 1 calc R U . . .
 H9B H 0.737831 0.293753 0.912142 0.026 Uiso 1 1 calc R U . . .
 C10 C 0.4742(4) -0.0584(4) 1.6360(11) 0.0158(15) Uani 1 1 d . . . . .
 H10A H 0.433900 -0.094682 1.561008 0.019 Uiso 1 1 calc R U . . .
 H10B H 0.477650 -0.078476 1.766123 0.019 Uiso 1 1 calc R U . . .
 OW1 O 0.9214(6) 0.0649(5) -0.0428(17) 0.082(3) Uani 1 1 d G . . . .
 HW1A H 0.900054 0.025311 -0.105478 0.123 Uiso 1 1 d G U . . .
 HW1B H 0.928857 0.054601 0.078188 0.123 Uiso 1 1 d G U . . .
 OW2 O 0.9082(8) 0.0715(9) -0.4679(16) 0.152(6) Uani 1 1 d . . . . .

loop_
  _atom_site_aniso_label
  _atom_site_aniso_U_11
  _atom_site_aniso_U_22
  _atom_site_aniso_U_33
  _atom_site_aniso_U_23
  _atom_site_aniso_U_13
  _atom_site_aniso_U_12
 U1 0.00995(14) 0.01078(14) 0.00922(13) -0.00019(10) 0.00142(10) 0.00368(11)
 O2 0.009(2) 0.010(2) 0.017(3) 0.000(2) 0.008(2) 0.001(2)
 O3 0.012(2) 0.015(3) 0.024(3) 0.003(2) -0.002(2) 0.005(2)
 O4 0.028(3) 0.018(3) 0.021(3) 0.006(2) 0.013(2) 0.015(2)
 O5 0.017(3) 0.016(3) 0.010(3) -0.002(2) 0.001(2) 0.006(2)
 O6 0.016(3) 0.008(2) 0.021(3) -0.004(2) 0.005(2) 0.000(2)
 O7 0.018(3) 0.016(3) 0.009(2) -0.003(2) 0.000(2) 0.008(2)
 O8 0.008(2) 0.014(2) 0.020(3) -0.007(2) 0.003(2) -0.001(2)
 O9 0.012(2) 0.024(3) 0.011(3) 0.006(2) 0.007(2) 0.003(2)
 O10 0.038(3) 0.042(4) 0.018(3) 0.005(3) 0.009(3) 0.029(3)
 N1 0.016(3) 0.011(3) 0.010(3) 0.003(2) 0.004(2) 0.005(2)
 O11 0.027(3) 0.015(3) 0.044(4) -0.003(3) 0.015(3) 0.006(2)
 N2 0.017(3) 0.018(3) 0.010(3) -0.001(2) 0.003(2) 0.011(3)
 C1 0.011(3) 0.026(4) 0.009(3) -0.003(3) -0.004(3) 0.012(3)
 N3 0.015(3) 0.013(3) 0.024(3) -0.001(3) 0.005(3) 0.005(3)
 C2 0.013(3) 0.020(4) 0.006(3) -0.002(3) 0.003(3) 0.008(3)
 C3 0.020(4) 0.017(4) 0.012(4) 0.006(3) 0.004(3) 0.010(3)
 C4 0.010(3) 0.017(4) 0.014(4) -0.002(3) 0.003(3) 0.000(3)
 C5 0.014(4) 0.022(4) 0.011(4) 0.002(3) -0.001(3) 0.006(3)
 C6 0.021(4) 0.019(4) 0.006(3) 0.002(3) -0.003(3) 0.011(3)
 C7 0.030(4) 0.013(4) 0.025(4) -0.002(3) -0.004(4) 0.009(3)
 C8 0.016(4) 0.023(4) 0.024(4) -0.003(3) 0.007(3) 0.009(3)
 C9 0.015(4) 0.011(4) 0.033(5) -0.007(3) 0.007(3) 0.003(3)
 C10 0.021(4) 0.020(4) 0.010(3) 0.004(3) 0.004(3) 0.012(3)
 OW1 0.095(8) 0.075(6) 0.092(8) -0.014(5) -0.015(6) 0.055(6)
 OW2 0.253(16) 0.294(18) 0.061(7) -0.016(9) -0.016(8) 0.251(15)

_geom_special_details
;
 All esds (except the esd in the dihedral angle between two l.s. planes)
 are estimated using the full covariance matrix.  The cell esds are taken
 into account individually in the estimation of esds in distances, angles
 and torsion angles; correlations between esds in cell parameters are only
 used when they are defined by crystal symmetry.  An approximate (isotropic)
 treatment of cell esds is used for estimating esds involving l.s. planes.
;
loop_
  _geom_bond_atom_site_label_1
  _geom_bond_atom_site_label_2
  _geom_bond_distance
  _geom_bond_site_symmetry_2
  _geom_bond_publ_flag
 U1 O2 2.342(4) . ?
 U1 O3 1.780(5) . ?
 U1 O5 2.371(5) 6_545 ?
 U1 O6 2.347(5) . ?
 U1 O7 1.777(5) . ?
 U1 O9 2.341(5) . ?
 U1 N3 2.576(6) . ?
 O2 C6 1.306(8) . ?
 O4 C1 1.218(9) . ?
 O5 U1 2.371(5) 5_665 ?
 O5 C1 1.290(8) . ?
 O6 C7 1.298(9) . ?
 O8 C6 1.218(8) . ?
 O9 C4 1.279(9) . ?
 O10 C4 1.234(9) . ?
 N1 H1A 0.9100 . ?
 N1 H1B 0.9100 . ?
 N1 C2 1.489(8) . ?
 N1 C5 1.481(9) . ?
 O11 C7 1.223(9) . ?
 N2 H2C 0.9100 . ?
 N2 H2D 0.9100 . ?
 N2 C3 1.500(9) . ?
 N2 C10 1.486(9) 4_658 ?
 C1 C2 1.515(10) . ?
 N3 H3 1.0000 . ?
 N3 C8 1.458(9) . ?
 N3 C9 1.471(9) . ?
 C2 H2A 0.9900 . ?
 C2 H2B 0.9900 . ?
 C3 H3A 0.9900 . ?
 C3 H3B 0.9900 . ?
 C3 C10 1.500(10) . ?
 C4 C5 1.519(10) . ?
 C5 H5A 0.9900 . ?
 C5 H5B 0.9900 . ?
 C6 C8 1.519(10) . ?
 C7 C9 1.513(11) . ?
 C8 H8A 0.9900 . ?
 C8 H8B 0.9900 . ?
 C9 H9A 0.9900 . ?
 C9 H9B 0.9900 . ?
 C10 N2 1.486(9) 4_658 ?
 C10 H10A 0.9900 . ?
 C10 H10B 0.9900 . ?
 OW1 HW1A 0.8698 . ?
 OW1 HW1B 0.8697 . ?

loop_
  _geom_angle_atom_site_label_1
  _geom_angle_atom_site_label_2
  _geom_angle_atom_site_label_3
  _geom_angle
  _geom_angle_site_symmetry_1
  _geom_angle_site_symmetry_3
  _geom_angle_publ_flag
 O2 U1 O5 78.04(17) . 6_545 ?
 O2 U1 O6 128.50(16) . . ?
 O2 U1 N3 64.11(17) . . ?
 O3 U1 O2 91.5(2) . . ?
 O3 U1 O5 93.3(2) . 6_545 ?
 O3 U1 O6 90.8(2) . . ?
 O3 U1 O9 96.6(2) . . ?
 O3 U1 N3 88.6(2) . . ?
 O5 U1 N3 142.13(17) 6_545 . ?
 O6 U1 O5 153.04(17) . 6_545 ?
 O6 U1 N3 64.53(17) . . ?
 O7 U1 O2 86.72(19) . . ?
 O7 U1 O3 176.9(2) . . ?
 O7 U1 O5 88.76(19) . 6_545 ?
 O7 U1 O6 88.3(2) . . ?
 O7 U1 O9 86.2(2) . . ?
 O7 U1 N3 88.3(2) . . ?
 O9 U1 O2 151.54(17) . . ?
 O9 U1 O5 74.29(17) . 6_545 ?
 O9 U1 O6 78.78(17) . . ?
 O9 U1 N3 143.03(18) . . ?
 C6 O2 U1 126.5(4) . . ?
 C1 O5 U1 130.0(4) . 5_665 ?
 C7 O6 U1 124.9(5) . . ?
 C4 O9 U1 128.2(5) . . ?
 H1A N1 H1B 107.7 . . ?
 C2 N1 H1A 108.8 . . ?
 C2 N1 H1B 108.8 . . ?
 C5 N1 H1A 108.8 . . ?
 C5 N1 H1B 108.8 . . ?
 C5 N1 C2 113.6(5) . . ?
 H2C N2 H2D 107.9 . . ?
 C3 N2 H2C 109.2 . . ?
 C3 N2 H2D 109.2 . . ?
 C10 N2 H2C 109.2 4_658 . ?
 C10 N2 H2D 109.2 4_658 . ?
 C10 N2 C3 112.2(5) 4_658 . ?
 O4 C1 O5 126.4(7) . . ?
 O4 C1 C2 120.8(6) . . ?
 O5 C1 C2 112.7(6) . . ?
 U1 N3 H3 105.4 . . ?
 C8 N3 U1 113.1(4) . . ?
 C8 N3 H3 105.4 . . ?
 C8 N3 C9 113.6(6) . . ?
 C9 N3 U1 113.0(4) . . ?
 C9 N3 H3 105.4 . . ?
 N1 C2 C1 109.5(6) . . ?
 N1 C2 H2A 109.8 . . ?
 N1 C2 H2B 109.8 . . ?
 C1 C2 H2A 109.8 . . ?
 C1 C2 H2B 109.8 . . ?
 H2A C2 H2B 108.2 . . ?
 N2 C3 H3A 109.6 . . ?
 N2 C3 H3B 109.6 . . ?
 N2 C3 C10 110.1(6) . . ?
 H3A C3 H3B 108.1 . . ?
 C10 C3 H3A 109.6 . . ?
 C10 C3 H3B 109.6 . . ?
 O9 C4 C5 114.2(6) . . ?
 O10 C4 O9 126.5(7) . . ?
 O10 C4 C5 119.3(6) . . ?
 N1 C5 C4 110.4(6) . . ?
 N1 C5 H5A 109.6 . . ?
 N1 C5 H5B 109.6 . . ?
 C4 C5 H5A 109.6 . . ?
 C4 C5 H5B 109.6 . . ?
 H5A C5 H5B 108.1 . . ?
 O2 C6 C8 115.5(6) . . ?
 O8 C6 O2 123.1(6) . . ?
 O8 C6 C8 121.4(6) . . ?
 O6 C7 C9 117.0(6) . . ?
 O11 C7 O6 124.9(7) . . ?
 O11 C7 C9 118.1(7) . . ?
 N3 C8 C6 110.8(6) . . ?
 N3 C8 H8A 109.5 . . ?
 N3 C8 H8B 109.5 . . ?
 C6 C8 H8A 109.5 . . ?
 C6 C8 H8B 109.5 . . ?
 H8A C8 H8B 108.1 . . ?
 N3 C9 C7 110.7(6) . . ?
 N3 C9 H9A 109.5 . . ?
 N3 C9 H9B 109.5 . . ?
 C7 C9 H9A 109.5 . . ?
 C7 C9 H9B 109.5 . . ?
 H9A C9 H9B 108.1 . . ?
 N2 C10 C3 111.0(6) 4_658 . ?
 N2 C10 H10A 109.4 4_658 . ?
 N2 C10 H10B 109.4 4_658 . ?
 C3 C10 H10A 109.4 . . ?
 C3 C10 H10B 109.4 . . ?
 H10A C10 H10B 108.0 . . ?
 HW1A OW1 HW1B 104.5 . . ?

loop_
  _geom_torsion_atom_site_label_1
  _geom_torsion_atom_site_label_2
  _geom_torsion_atom_site_label_3
  _geom_torsion_atom_site_label_4
  _geom_torsion
  _geom_torsion_site_symmetry_1
  _geom_torsion_site_symmetry_2
  _geom_torsion_site_symmetry_3
  _geom_torsion_site_symmetry_4
  _geom_torsion_publ_flag
 U1 O2 C6 O8 164.6(5) . . . . ?
 U1 O2 C6 C8 -16.8(8) . . . . ?
 U1 O5 C1 O4 22.0(10) 5_665 . . . ?
 U1 O5 C1 C2 -155.0(4) 5_665 . . . ?
 U1 O6 C7 O11 -158.6(6) . . . . ?
 U1 O6 C7 C9 21.3(10) . . . . ?
 U1 O9 C4 O10 26.1(11) . . . . ?
 U1 O9 C4 C5 -153.7(5) . . . . ?
 U1 N3 C8 C6 29.3(7) . . . . ?
 U1 N3 C9 C7 -26.2(8) . . . . ?
 O2 C6 C8 N3 -11.3(9) . . . . ?
 O4 C1 C2 N1 6.3(9) . . . . ?
 O5 C1 C2 N1 -176.5(6) . . . . ?
 O6 C7 C9 N3 6.4(10) . . . . ?
 O8 C6 C8 N3 167.4(6) . . . . ?
 O9 C4 C5 N1 -169.9(6) . . . . ?
 O10 C4 C5 N1 10.3(9) . . . . ?
 O11 C7 C9 N3 -173.7(7) . . . . ?
 N2 C3 C10 N2 -55.2(8) . . . 4_658 ?
 C2 N1 C5 C4 -165.7(6) . . . . ?
 C5 N1 C2 C1 -164.6(6) . . . . ?
 C8 N3 C9 C7 -156.9(7) . . . . ?
 C9 N3 C8 C6 159.9(6) . . . . ?
 C10 N2 C3 C10 55.8(8) 4_658 . . . ?

_shelx_res_file
;
TITL 110K_new_a.res in P-3
 110k_new_a.res created by SHELXL-2016/4 at 11:11:12 on 24-Feb-2023
REM Old TITL 110K_new in P-3
REM SHELXT solution in P-3: R1 0.077, Rweak 0.007, Alpha 0.069
REM <I/s> 0.000 for 0 systematic absences, Orientation as input
REM Formula found by SHELXT: C36 N13 O27 U3
CELL 0.71073 22.2935 22.2935 6.609 90 90 120
ZERR 1 0.0007 0.0007 0.0003 0 0 0
LATT 1
SYMM -Y,+X-Y,+Z
SYMM +Y-X,-X,+Z
SFAC C H N O U
UNIT 60 114 18 72 6

L.S. 10
PLAN  4
SIZE 0.14 0.14 0.07
TEMP -173.15
CONF
BOND
LIST 4
MORE -1
BOND $H
ABIN
fmap 2
acta
OMIT -3 52
OMIT -2 3 0
OMIT 1 1 1
OMIT 0 1 1
OMIT -1 12 7
OMIT 10 12 3
OMIT -25 13 3
OMIT -5 25 2
OMIT 6 16 4
OMIT -17 22 0
OMIT -17 11 5
OMIT -2 4 0
OMIT -1 4 1
OMIT -1 2 1
REM <olex2.extras>
REM <HklSrc "%.\\110K_new_a.hkl">
REM </olex2.extras>

WGHT    0.000000   35.625500
FVAR       0.19076
U1    5    0.793574    0.172569    0.671169    11.00000    0.00995    0.01078 =
         0.00922   -0.00019    0.00142    0.00368
O2    4    0.688947    0.085123    0.805918    11.00000    0.00903    0.01019 =
         0.01700    0.00003    0.00762    0.00125
O3    4    0.749004    0.199937    0.505137    11.00000    0.01233    0.01491 =
         0.02384    0.00291   -0.00233    0.00542
O4    4    1.055142    0.375575   -0.276470    11.00000    0.02847    0.01790 =
         0.02079    0.00648    0.01303    0.01488
O5    4    1.076263    0.304998   -0.466340    11.00000    0.01681    0.01622 =
         0.01043   -0.00153    0.00094    0.00612
O6    4    0.863591    0.286432    0.787570    11.00000    0.01645    0.00843 =
         0.02068   -0.00384    0.00527   -0.00003
O7    4    0.835553    0.145763    0.848053    11.00000    0.01770    0.01625 =
         0.00928   -0.00306    0.00016    0.00772
O8    4    0.584427    0.047244    0.937360    11.00000    0.00758    0.01357 =
         0.02048   -0.00673    0.00336   -0.00058
O9    4    0.892280    0.209641    0.469554    11.00000    0.01231    0.02432 =
         0.01111    0.00629    0.00722    0.00275
O10   4    0.883979    0.279108    0.239445    11.00000    0.03828    0.04189 =
         0.01768    0.00531    0.00910    0.02911
N1    3    0.977682    0.277859   -0.008571    11.00000    0.01573    0.01086 =
         0.00960    0.00346    0.00450    0.00450
AFIX  23
H1A   2    1.008367    0.321274    0.035657    11.00000   -1.20000
H1B   2    0.940422    0.278923   -0.060513    11.00000   -1.20000
AFIX   0
O11   4    0.872174    0.385905    0.891474    11.00000    0.02749    0.01517 =
         0.04407   -0.00313    0.01462    0.00586

N2    3    0.536644   -0.001102    1.323862    11.00000    0.01672    0.01815 =
         0.00966   -0.00063    0.00347    0.01107
AFIX  23
H2C   2    0.577132    0.014160    1.255404    11.00000   -1.20000
H2D   2    0.501709   -0.032368    1.244003    11.00000   -1.20000
AFIX   0

C1    1    1.049402    0.319464   -0.314442    11.00000    0.01136    0.02567 =
         0.00943   -0.00260   -0.00354    0.01172
N3    3    0.744556    0.208027    0.972031    11.00000    0.01458    0.01256 =
         0.02364   -0.00135    0.00543    0.00487
AFIX  13
H3    2    0.763217    0.197180    1.095686    11.00000   -1.20000
AFIX   0
C2    1    1.010746    0.258610   -0.172458    11.00000    0.01345    0.01978 =
         0.00612   -0.00171    0.00313    0.00776
AFIX  23
H2A   2    0.974852    0.218329   -0.248409    11.00000   -1.20000
H2B   2    1.043308    0.245471   -0.112942    11.00000   -1.20000
AFIX   0

C3    1    0.538895   -0.036150    1.515059    11.00000    0.02033    0.01721 =
         0.01153    0.00614    0.00425    0.01021
AFIX  23
H3A   2    0.579799   -0.003880    1.596120    11.00000   -1.20000
H3B   2    0.543265   -0.077080    1.481534    11.00000   -1.20000
AFIX   0

C4    1    0.906141    0.241500    0.300095    11.00000    0.01028    0.01717 =
         0.01359   -0.00232    0.00338   -0.00031
C5    1    0.954730    0.229831    0.166044    11.00000    0.01379    0.02177 =
         0.01125    0.00155   -0.00066    0.00605
AFIX  23
H5A   2    0.995565    0.237389    0.245586    11.00000   -1.20000
H5B   2    0.930684    0.181410    0.116745    11.00000   -1.20000
AFIX   0
C6    1    0.643465    0.093805    0.906802    11.00000    0.02066    0.01874 =
         0.00584    0.00200   -0.00264    0.01108
C7    1    0.841032    0.322657    0.880163    11.00000    0.02992    0.01332 =
         0.02540   -0.00185   -0.00418    0.00881
C8    1    0.669412    0.166250    0.989446    11.00000    0.01593    0.02285 =
         0.02432   -0.00297    0.00662    0.00906
AFIX  23
H8A   2    0.647680    0.188724    0.913548    11.00000   -1.20000
H8B   2    0.655851    0.163294    1.133331    11.00000   -1.20000
AFIX   0
C9    1    0.770838    0.283066    0.980913    11.00000    0.01534    0.01146 =
         0.03350   -0.00683    0.00699    0.00319
AFIX  23
H9A   2    0.774681    0.297773    1.123926    11.00000   -1.20000
H9B   2    0.737831    0.293753    0.912142    11.00000   -1.20000
AFIX   0

C10   1    0.474183   -0.058403    1.636025    11.00000    0.02087    0.01953 =
         0.01011    0.00378    0.00412    0.01242
AFIX  23
H10A  2    0.433900   -0.094682    1.561008    11.00000   -1.20000
H10B  2    0.477650   -0.078476    1.766123    11.00000   -1.20000
AFIX   6

OW1   4    0.921449    0.064871   -0.042755    11.00000    0.09495    0.07466 =
         0.09236   -0.01414   -0.01470    0.05511
HW1A  2    0.900054    0.025311   -0.105478    11.00000   -1.50000
HW1B  2    0.928857    0.054601    0.078188    11.00000   -1.50000
AFIX   0
OW2   4    0.908240    0.071458   -0.467876    11.00000    0.25316    0.29421 =
         0.06105   -0.01604   -0.01554    0.25098
HKLF 4


REM  110K_new_a.res in P-3
REM R1 =  0.0378 for    3216 Fo > 4sig(Fo)  and  0.0502 for all    3729 data
REM    238 parameters refined using      0 restraints

END

WGHT      0.0000     35.6142

REM Highest difference peak  5.512,  deepest hole -1.708,  1-sigma level  0.227
Q1    1   1.0000  0.0000  0.0000  10.16667  0.05    5.51
Q2    1   0.8875  0.0311 -0.6605  11.00000  0.05    1.37
Q3    1   0.9345  0.0502 -0.2862  11.00000  0.05    0.89
Q4    1   0.7942  0.3889  1.0979  11.00000  0.05    0.88
;
_shelx_res_checksum                76107
_shelx_hkl_file
;
  -2   3   0 2507.85   69.19
  -2  -1   0  791.92   21.90
   3   0   0  673.63   20.70
  -3   3   0  648.54   22.50
   3  -3   0  631.14   22.60
   0   3   0  648.04   20.40
   3  -4   0    1.30    3.20
  -4   1   0    1.30    2.80
   1   3   0    1.80    2.40
  -3   4   0    0.10    2.80
   4  -1   0    3.90    3.10
   2  -4   0 4580.74  110.79
   2   2   0 4346.17  105.89
  -4   2   0 4456.45  110.29
   4  -2   0 4464.25  110.69
  -2   4   0 4338.27  110.09
  -2  -2   0 4418.96  105.89
   3   1   0  557.64   17.90
   1  -4   0  540.55   19.70
  -1   4   0  497.45   19.60
   4  -3   0  532.25   21.20
   0  -4   0  149.79    9.40
  -4   4   0  144.69   11.10
   4   0   0  148.39    9.80
   4  -4   0  145.89   11.30
  -4   0   0  145.49    9.60
  -5   1   0  663.93   24.60
   4  -5   0  703.93   27.40
  -4   5   0  719.43   27.50
   5  -1   0  713.33   25.50
   2   3   0 2165.58   54.19
  -5   2   0 2085.99   58.79
   3  -5   0 2181.68   60.39
   5  -2   0 2087.79   59.39
  -3   5   0 2094.19   59.79
   3   2   0 1515.15   40.60
   2  -5   0 1575.84   45.40
  -2   5   0 1470.15   44.50
   5  -3   0 1463.95   45.60
  -5   4   0   13.00    4.90
   1  -5   0   18.80    4.60
   4   1   0   18.30    4.00
  -4  -1   0   16.70    3.90
  -1   5   0   21.30    4.70
   5   0   0 1594.84   45.70
   0  -5   0 1634.64   45.70
  -5   5   0 1493.35   48.60
   0   5   0 1558.94   45.00
  -5   0   0 1557.94   45.00
   5  -5   0 1589.24   49.80
   1   5   0  162.78   10.60
  -6   1   0  159.48   12.00
   5  -6   0  145.69   13.90
  -5   6   0  154.88   13.20
   6  -1   0  162.98   12.30
   4  -6   0  168.98   13.70
  -6   2   0  170.18   12.60
  -4   6   0  158.58   12.80
   6  -2   0  165.78   12.90
  -6   3   0    5.00    3.60
   3   3   0    6.10    3.00
   3  -6   0    7.60    4.50
   6  -3   0    9.60    4.80
  -3   6   0    7.90    4.30
   4   2   0  777.62   24.80
   2  -6   0  768.52   28.50
  -6   4   0  714.03   28.80
   6  -4   0  754.52   30.00
  -4  -2   0  731.93   24.30
  -2   6   0  739.83   27.60
  -6   5   0  172.78   13.80
   5   1   0  166.88   11.10
   1  -6   0  162.08   12.20
   6  -5   0  151.18   13.90
  -5  -1   0  156.98   10.50
  -1   6   0  147.09   11.50
   6   0   0  372.16   17.90
   0  -6   0  336.97   17.20
   0   6   0  345.97   16.90
   6  -6   0  358.16   20.80
  -6   0   0  365.96   17.30
   6  -7   0  331.07   21.10
   1   6   0  306.67   16.00
  -7   1   0  313.97   17.30
   7  -1   0  307.37   17.90
  -6   7   0  304.57   19.50
  -7   2   0  127.59   11.90
   5  -7   0  108.09   13.50
   2   5   0  116.29    9.80
   7  -2   0  115.79   11.90
  -5   7   0  139.89   13.60
   4  -7   0 5523.05  141.39
   3   4   0 5396.16  132.09
  -7   3   0 5296.07  138.99
  -4   7   0 5519.25  140.59
   7  -3   0 5486.45  140.59
   4   3   0  424.26   16.60
   3  -7   0  399.86   21.00
  -7   4   0  362.76   20.10
   7  -4   0  394.86   21.60
  -4  -3   0  389.86   16.10
  -3   7   0  364.16   19.40
   2  -7   0  327.77   18.30
  -7   5   0  305.87   19.10
   5   2   0  344.77   15.70
  -2   7   0  308.77   17.50
  -5  -2   0  323.67   15.20
   7  -5   0  332.07   20.30
   6   1   0  446.26   19.90
  -7   6   0  468.75   24.10
   1  -7   0  460.25   21.60
  -1   7   0  426.66   20.50
  -6  -1   0  440.96   19.30
   7  -6   0  436.76   24.00
   7   0   0  903.71   32.90
   0  -7   0  925.41   33.20
  -7   7   0  850.51   35.90
  -7   0   0  907.51   32.20
   0   7   0  903.91   32.00
   7  -7   0  883.11   37.50
   7  -8   0 2944.81   87.39
   1   7   0 2870.11   78.59
  -8   1   0 2893.61   80.69
   8  -1   0 2823.72   81.69
  -7   8   0 2881.21   85.99
   2   6   0  275.07   15.40
   6  -8   0  277.87   20.60
  -8   2   0  286.57   17.90
  -6   8   0  316.37   20.30
   8  -2   0  276.27   18.20
  -8   3   0   44.80    8.00
   3   5   0   51.99    6.80
   5  -8   0   55.39    9.60
  -5   8   0   42.90    8.00
   8  -3   0   38.70    7.60
  -8   4   0  703.13   30.70
   4  -8   0  772.52   32.30
   4   4   0  746.93   25.20
  -4   8   0  737.73   31.00
   8  -4   0  758.82   32.40
   5   3   0  764.32   26.40
   3  -8   0  808.62   32.40
  -8   5   0  739.83   32.00
   8  -5   0  745.13   33.20
  -5  -3   0  738.83   26.10
  -3   8   0  748.53   30.90
   6   2   0  492.55   20.90
  -8   6   0  472.35   25.70
   2  -8   0  500.15   24.30
  -6  -2   0  516.15   20.90
  -2   8   0  501.05   23.50
   8  -6   0  435.96   25.90
  -8   7   0  223.58   17.70
   7   1   0  214.48   14.50
   1  -8   0  218.98   16.00
   8  -7   0  201.08   18.20
  -7  -1   0  204.78   13.80
  -1   8   0  206.88   15.00
   8   0   0  206.18   15.90
   0  -8   0  241.38   16.60
  -8   8   0  209.98   18.10
   8  -8   0  225.48   20.20
   0   8   0  235.58   15.60
  -8   0   0  212.08   15.10
   8  -9   0 1074.79   45.30
  -9   1   0 1059.49   39.30
   1   8   0 1049.20   37.30
  -8   9   0 1061.69   43.80
   9  -1   0 1098.19   40.90
   2   7   0 1353.86   43.90
  -9   2   0 1381.26   47.10
   7  -9   0 1364.76   52.39
  -7   9   0 1445.36   51.59
   9  -2   0 1361.56   48.60
   3   6   0  839.72   28.30
   6  -9   0  840.22   37.50
  -9   3   0  855.21   34.70
   3   6   0  866.21   31.00
  -6   9   0  830.72   36.80
   9  -3   0  864.41   36.10
  -9   4   0   41.80    8.80
   5  -9   0   47.20    9.50
   9  -4   0   37.40    9.10
   4  -9   0  811.92   35.40
   5   4   0  840.92   28.40
  -9   5   0  821.42   34.90
  -4   9   0  829.52   34.30
   9  -5   0  789.12   35.90
   3  -9   0  541.65   27.50
   6   3   0  557.54   22.90
  -9   6   0  550.04   28.40
  -3   9   0  568.64   27.20
  -6  -3   0  556.34   22.70
   9  -6   0  581.24   30.30
   2  -9   0 4510.85  121.59
   7   2   0 4544.85  116.49
  -9   7   0 4434.36  124.89
  -7  -2   0 4525.95  115.99
   9  -7   0 4414.76  126.39
  -2   9   0 4567.34  120.39
   1  -9   0  658.23   29.40
   8   1   0  659.33   27.90
  -9   8   0  632.94   32.50
  -1   9   0  672.33   28.90
   9  -8   0  625.84   33.40
  -8  -1   0  634.24   26.70
   9   0   0  760.72   32.90
   0  -9   0  776.02   33.00
  -9   9   0  802.22   37.80
  -9   0   0  829.12   32.50
   0   9   0  796.22   32.50
   9  -9   0  816.92   39.60
   9 -10   0 1638.64   61.99
 -10   1   0 1610.34   53.89
   1   9   0 1649.63   52.49
  -9  10   0 1599.34   59.79
  10  -1   0 1581.14   55.09
 -10   2   0   13.50    6.80
   8 -10   0   18.60    9.20
   2   8   0   23.80    6.40
  10  -2   0   15.20    7.00
  -8  10   0   11.40    6.70
   3   7   0 1378.66   41.40
 -10   3   0 1337.87   48.70
   7 -10   0 1367.26   53.19
   3   7   0 1348.97   44.20
  -7  10   0 1367.26   51.99
  10  -3   0 1376.66   50.49
   4   6   0  573.04   21.70
 -10   4   0  496.55   27.40
   6 -10   0  542.65   29.90
  10  -4   0  499.45   28.40
  -6  10   0  544.45   29.50
   5 -10   0  945.71   40.20
 -10   5   0  840.72   38.00
   5   5   0  919.31   31.00
  10  -5   0  912.61   40.40
  -5  10   0  949.21   39.10
   4 -10   0 1393.46   50.69
   6   4   0 1400.36   42.60
 -10   6   0 1276.67   49.60
  10  -6   0 1324.67   51.79
  -6  -4   0 1393.66   42.40
  -4  10   0 1299.77   48.40
   3 -10   0  108.39   14.60
 -10   7   0   83.79   13.40
   7   3   0  104.39   11.50
  -7  -3   0  100.29   10.90
  10  -7   0  125.69   16.80
  -3  10   0   97.19   14.10
   8   2   0 1326.47   44.10
   2 -10   0 1317.27   48.00
  -2  10   0 1289.67   46.40
  -8  -2   0 1308.07   43.40
  10  -8   0 1266.47   52.09
   1 -10   0  146.69   15.50
 -10   9   0  103.79   15.70
   9   1   0  147.19   14.60
  -1  10   0  137.79   14.40
  10  -9   0  142.99   19.10
  -9  -1   0  137.59   13.60
  10   0   0  429.36   24.80
 -10  10   0  441.66   28.40
   0  10   0  435.66   24.20
 -10   0   0  431.86   23.60
  10 -10   0  433.96   30.30
 -11   1   0  785.62   34.40
  10 -11   0  748.93   41.30
   1  10   0  745.33   32.30
  11  -1   0  762.42   35.60
 -10  11   0  796.52   39.90
   9 -11   0    1.10    7.50
 -11   2   0    9.10    6.60
   2   9   0    3.20    5.60
  11  -2   0    7.40    7.00
  -9  11   0    8.30    6.50
   8 -11   0  190.98   21.70
   3   8   0  186.48   13.20
 -11   3   0  176.68   17.10
   3   8   0  177.08   15.20
  -8  11   0  225.88   20.50
  11  -3   0  177.78   18.60
   4   7   0   23.20    6.60
   7 -11   0   16.20    7.50
 -11   4   0    9.70    6.90
  11  -4   0   13.80    7.70
  -7  11   0    9.40    7.00
 -11   5   0 4142.79  119.29
   5   6   0 4275.47  108.89
   6 -11   0 4246.88  122.59
  11  -5   0 4230.28  122.19
  -6  11   0 4310.27  121.59
   6   5   0   35.20    6.60
 -11   6   0   38.50   10.40
   5 -11   0   24.90    9.40
  -5  11   0   36.40    9.10
  11  -6   0   30.40    9.70
   4 -11   0  132.39   16.90
 -11   7   0  134.99   17.10
   7   4   0  150.88   13.40
  -4  11   0  151.18   16.30
  11  -7   0  136.99   18.40
  -7  -4   0  149.59   12.70
   8   3   0  210.48   16.00
   3 -11   0  224.18   20.50
 -11   8   0  241.18   21.10
  -8  -3   0  239.58   16.00
  -3  11   0  215.98   18.90
  11  -8   0  256.67   23.10
   9   2   0  711.93   30.70
   2 -11   0  745.73   34.50
  -9  -2   0  692.33   29.90
  -2  11   0  675.53   32.20
  10   1   0 4074.69  112.69
   1 -11   0 4113.39  115.09
 -10  -1   0 4048.50  110.39
  11 -10   0 4080.49  123.09
  -1  11   0 3966.70  112.39
 -11  11   0  403.86   28.40
  11   0   0  366.66   24.70
  11 -11   0  353.46   29.60
   0  11   0  377.06   23.30
 -11   0   0  394.46   23.30
 -12   1   0  629.54   31.60
  11 -12   0  651.83   39.50
   1  11   0  617.74   30.20
 -11  12   0  644.34   37.00
  12  -1   0  640.04   33.50
  12  -2   0   57.19   11.50
 -10  12   0   60.69   11.00
   9 -12   0 4201.08  124.09
   3   9   0 4015.30  109.59
 -12   3   0 4078.19  115.49
  12  -3   0 3989.90  118.29
  -9  12   0 4025.10  120.99
 -12   4   0  487.65   28.90
   8 -12   0  514.05   32.80
   4   8   0  498.95   22.00
   4   8   0  519.85   25.10
  12  -4   0  513.45   31.30
  -8  12   0  519.95   31.20
   7 -12   0  357.36   26.70
 -12   5   0  322.47   24.00
   5   7   0  344.47   17.90
  12  -5   0  342.97   26.50
  -7  12   0  337.07   25.90
   6 -12   0  267.57   24.10
 -12   6   0  271.87   22.90
   6   6   0  298.27   16.90
  -6  12   0  282.07   23.10
  12  -6   0  284.07   24.40
   7   5   0  305.27   17.80
   5 -12   0  300.17   24.60
 -12   7   0  331.87   25.20
  12  -7   0  291.57   25.10
  -5  12   0  353.06   24.10
   8   4   0 2556.04   72.99
   4 -12   0 2536.85   81.49
 -12   8   0 2560.74   83.79
  -4  12   0 2448.56   79.29
  12  -8   0 2484.25   86.09
  -8  -4   0 2575.54   72.79
 -12   9   0   -1.40    7.80
   9   3   0    6.50    6.10
   3 -12   0   11.60    8.00
  12  -9   0   16.00    9.60
  -9  -3   0   12.00    6.10
  -3  12   0   16.60    8.40
   2 -12   0  657.33   33.50
 -12  10   0  592.94   34.60
  10   2   0  589.54   29.30
 -10  -2   0  622.54   28.90
  12 -10   0  605.14   37.10
  -2  12   0  619.94   31.60
  11   1   0  126.59   16.50
 -12  11   0  115.19   18.10
   1 -12   0  107.59   17.00
  -1  12   0  122.09   15.60
  12 -11   0   80.89   15.30
 -11  -1   0  112.99   14.30
 -12  12   0  518.35   33.90
  12   0   0  533.35   30.20
   0  12   0  545.85   28.30
  12 -12   0  506.45   36.10
 -12   0   0  496.85   27.40
  12 -13   0  258.37   29.00
 -13   1   0  262.37   21.50
   1  12   0  261.17   20.60
  13  -1   0  250.07   23.70
 -12  13   0  249.38   25.40
  11 -13   0  332.17   30.20
 -13   2   0  363.66   25.30
   2  11   0  302.97   21.30
  13  -2   0  387.06   27.30
 -11  13   0  367.06   28.70
 -13   3   0  273.97   22.80
  10 -13   0  287.87   27.70
   3  10   0  296.97   20.00
  13  -3   0  278.67   24.00
 -10  13   0  282.67   24.40
   9 -13   0    4.40    8.70
 -13   4   0    3.90    6.60
   4   9   0    1.10    4.70
   4   9   0    2.00    5.90
  -9  13   0  -11.40    6.10
  13  -4   0   -2.00    8.60
   8 -13   0  738.23   40.30
   5   8   0  729.53   31.60
 -13   5   0  753.32   37.90
   5   8   0  741.73   28.40
  13  -5   0  758.92   40.60
  -8  13   0  753.12   39.50
   7 -13   0    7.60    8.80
   6   7   0   12.40    5.60
  -7  13   0   14.80    9.10
  13  -6   0   23.00   10.20
   7   6   0 1071.99   38.00
 -13   7   0 1124.09   49.00
   6 -13   0 1042.00   48.70
  13  -7   0 1143.89   50.89
  -6  13   0 1130.29   47.90
   5 -13   0  578.44   34.10
 -13   8   0  604.44   35.10
   8   5   0  565.34   26.20
  -5  13   0  586.74   32.70
  13  -8   0  552.34   36.40
  -8  -5   0  613.54   26.10
   4 -13   0  790.02   39.60
   9   4   0  734.93   31.70
 -13   9   0  753.22   39.70
  13  -9   0  759.72   42.00
  -9  -4   0  763.02   31.60
  -4  13   0  759.62   37.30
  10   3   0  701.63   32.20
   3 -13   0  712.93   37.00
 -13  10   0  705.73   39.20
  -3  13   0  722.63   35.70
  13 -10   0  762.72   42.80
 -10  -3   0  742.03   31.90
   2 -13   0   21.70   10.10
 -13  11   0   41.10   11.10
 -11  -2   0   39.90    9.00
  -2  13   0   39.50   10.20
  13 -11   0   32.60   12.40
 -13  12   0   64.99   14.70
  12   1   0   54.49   11.50
  -1  13   0   92.79   14.80
 -12  -1   0   82.09   12.20
  13 -12   0  107.09   19.40
  13   0   0  448.26   29.20
 -13  13   0  437.56   32.90
   0  13   0  457.55   27.00
  13 -13   0  479.75   37.10
 -13   0   0  462.75   27.70
 -14   1   0 2619.84   84.29
  13 -14   0 2659.33   97.59
   1  13   0 2649.14   82.09
  14  -1   0 2591.04   87.89
 -13  14   0 2688.23   94.69
  12 -14   0   33.60   13.80
 -14   2   0   25.20    9.90
   2  12   0   24.30    9.00
 -12  14   0   40.40   13.00
  14  -2   0   26.00   11.00
  11 -14   0  779.12   45.30
 -14   3   0  731.73   37.60
   3  11   0  717.13   32.60
  14  -3   0  774.12   40.50
 -11  14   0  741.33   41.30
 -14   4   0  793.32   39.20
   4  10   0  752.32   32.70
   4  10   0  768.72   30.20
  10 -14   0  698.13   42.60
 -10  14   0  773.72   41.30
  14  -4   0  741.73   40.40
 -14   5   0  720.13   37.70
   5   9   0  693.73   30.80
   9 -14   0  680.63   40.80
   5   9   0  671.13   27.50
  14  -5   0  680.23   39.70
  -9  14   0  674.63   38.80
   8 -14   0 3242.58  106.19
 -14   6   0 3212.98  101.59
   6   8   0 3244.18   88.39
  -8  14   0 3272.07  104.09
  14  -6   0 3273.27  106.09
   7   7   0 1275.97   42.60
 -14   7   0 1221.48   53.19
   7 -14   0 1342.07   56.59
  -7  14   0 1237.68   54.09
  14  -7   0 1235.08   56.09
 -14   8   0 1032.10   48.40
   6 -14   0 1029.80   48.70
   8   6   0 1032.70   37.70
  14  -8   0 1025.20   51.09
  -6  14   0 1025.30   46.90
   9   5   0  296.57   19.70
 -14   9   0  283.47   26.50
   5 -14   0  286.27   26.20
  14  -9   0  287.37   27.60
  -5  14   0  286.27   24.60
  -9  -5   0  314.17   19.50
   4 -14   0  553.34   33.50
 -14  10   0  544.65   34.20
  10   4   0  482.45   26.30
  14 -10   0  522.05   37.00
  -4  14   0  480.25   30.70
 -10  -4   0  472.35   25.40
   3 -14   0  490.75   32.00
  11   3   0  500.25   27.50
 -14  11   0  480.05   34.50
  -3  14   0  524.85   30.50
 -11  -3   0  468.75   26.40
  14 -11   0  509.85   37.30
   2 -14   0 1611.64   61.69
 -14  12   0 1638.14   66.49
  12   2   0 1574.34   57.19
  14 -12   0 1591.44   69.19
  -2  14   0 1540.85   58.59
 -12  -2   0 1574.54   55.89
 -14  13   0  135.49   20.90
  13   1   0  145.39   18.70
  14 -13   0   99.69   17.60
 -13  -1   0  151.48   17.70
  14   0   0  160.18   21.60
 -14  14   0  148.99   23.00
 -14   0   0  175.68   19.30
   0  14   0  172.38   19.40
  14 -14   0  170.38   26.00
   1  14   0  357.46   25.40
  14 -15   0  348.67   35.40
 -15   1   0  347.17   26.30
  15  -1   0  366.06   29.30
 -14  15   0  336.07   31.60
   2  13   0   86.39   13.20
  13 -15   0   68.69   18.90
 -15   2   0   88.79   15.10
 -13  15   0   78.59   16.60
  15  -2   0   63.59   14.10
 -15   3   0  159.68   20.90
   3  12   0  116.29   14.70
  12 -15   0  184.28   28.20
   3  12   0  159.88   14.70
 -12  15   0  103.29   17.20
  15  -3   0  163.48   23.30
  11 -15   0  980.80   51.59
   4  11   0  938.21   35.70
   4  11   0  948.51   39.30
 -15   4   0 1010.40   46.20
 -11  15   0  978.20   49.30
  15  -4   0  934.41   48.00
   5  10   0   -2.20    5.10
  10 -15   0  -16.60    9.00
 -15   5   0   -4.20    8.00
  15  -5   0    5.60    9.70
 -10  15   0    8.40    9.20
   6   9   0  101.59   12.50
   6   9   0   74.59   11.80
 -15   6   0   91.09   16.50
   9 -15   0   97.09   18.60
  -9  15   0   87.59   14.70
  15  -6   0   74.19   14.50
   8 -15   0  301.77   29.50
   7   8   0  294.07   18.70
  15  -7   0  275.17   28.50
  -8  15   0  299.37   27.80
 -15   8   0  337.67   28.30
   7 -15   0  264.27   28.10
   8   7   0  332.67   19.50
  -7  15   0  284.97   27.10
  15  -8   0  261.97   28.60
 -15   9   0   33.20   12.50
   6 -15   0   23.80   10.90
  -6  15   0   41.60   12.90
  15  -9   0   11.00   10.00
   5 -15   0   -9.40    8.80
 -15  10   0   22.50   10.10
  10   5   0    1.80    6.70
  -5  15   0    3.50    8.40
  15 -10   0   16.90   11.30
 -10  -5   0    1.70    6.60
 -15  11   0   46.40   11.20
   4 -15   0   37.70   12.30
 -11  -4   0   39.90    9.40
  15 -11   0   36.30   12.80
  -4  15   0   30.20   11.30
 -15  12   0  579.04   38.70
   3 -15   0  625.84   36.60
  12   3   0  593.34   31.80
 -12  -3   0  570.34   30.60
  -3  15   0  534.45   32.40
  15 -12   0  598.44   42.60
  13   2   0    1.30    8.00
   2 -15   0   -7.90    9.20
 -15  13   0   -3.90    8.60
  15 -13   0  -13.00    9.90
  -2  15   0   11.50    8.80
 -13  -2   0    1.70    7.30
  14   1   0  537.65   32.90
 -15  14   0  541.85   38.70
  -1  15   0  542.85   33.40
 -14  -1   0  578.54   32.10
  15 -14   0  517.15   43.10
  15   0   0   20.40   10.80
 -15  15   0   20.50   11.10
   0  15   0   15.40    9.30
 -15   0   0   17.30    8.80
  15 -15   0   23.30   13.70
  15 -16   0  126.39   25.00
   1  15   0  161.58   19.90
 -16   1   0  176.88   23.00
  16  -1   0  161.58   24.60
 -16   2   0   45.50   11.50
  14 -16   0   17.80   13.60
   2  14   0   49.99   11.30
  16  -2   0   40.60   13.20
 -14  16   0   33.30   12.50
  13 -16   0  543.65   42.50
   3  13   0  555.14   30.70
 -16   3   0  559.34   34.50
   3  13   0  548.35   26.90
  16  -3   0  574.84   37.50
 -13  16   0  579.14   39.80
   4  12   0  528.65   25.90
   4  12   0  520.55   29.10
  12 -16   0  550.64   41.00
 -16   4   0  576.24   36.40
  16  -4   0  535.15   38.90
 -12  16   0  596.64   40.40
   5  11   0 2179.28   64.79
   5  11   0 2090.79   68.39
 -16   5   0 2155.38   77.79
  11 -16   0 2221.48   85.69
  16  -5   0 2103.89   81.49
 -11  16   0 2122.39   81.19
   6  10   0  480.75   23.30
 -16   6   0  414.36   31.60
  10 -16   0  478.95   37.20
   6  10   0  461.05   26.30
  16  -6   0  440.26   35.50
 -10  16   0  449.66   33.00
 -16   7   0  690.33   40.50
   9 -16   0  729.53   44.10
   7   9   0  676.33   32.50
   7   9   0  686.33   29.20
  -9  16   0  683.73   40.50
  16  -7   0  619.14   41.80
   8   8   0  622.34   28.00
   8 -16   0  599.84   41.20
 -16   8   0  639.64   38.90
  -8  16   0  626.24   39.40
  16  -8   0  578.24   41.40
   7 -16   0   16.30   10.80
   9   7   0   34.60    8.10
  16  -9   0   -5.40   11.30
  -7  16   0   27.90   12.80
   6 -16   0 3405.46  111.19
 -16  10   0 3501.35  112.99
  10   6   0 3353.36   96.19
  16 -10   0 3320.47  115.79
  -6  16   0 3362.06  108.29
  11   5   0    8.90    7.60
   5 -16   0   -3.20    9.10
 -16  11   0   -0.30    9.80
 -11  -5   0    7.50    7.20
  -5  16   0  -12.50    8.00
  16 -11   0   14.60   12.10
 -16  12   0  866.81   47.60
   4 -16   0  767.82   43.80
  12   4   0  841.92   38.30
  -4  16   0  854.51   42.80
 -12  -4   0  788.02   36.50
  16 -12   0  842.22   50.19
 -16  13   0  371.76   33.80
   3 -16   0  296.67   29.10
  13   3   0  371.56   26.50
  -3  16   0  344.37   27.00
 -13  -3   0  337.47   24.70
  16 -13   0  291.07   34.60
 -16  14   0  127.39   24.80
  14   2   0  127.99   19.70
  16 -14   0  143.59   26.00
 -14  -2   0  115.69   18.80
  -2  16   0  132.59   20.00
  15   1   0 1929.51   71.09
 -16  15   0 1634.64   88.69
  -1  16   0 1872.11   68.39
  16 -15   0 1948.31   85.79
 -15  -1   0 1921.51   67.89
 -16  16   0   97.09   20.20
  16   0   0   78.19   16.20
  16 -16   0   94.99   21.80
 -16   0   0   88.09   15.20
   0  16   0   84.89   15.50
 -17   1   0  457.35   32.60
   1  16   0  459.75   30.00
  16 -17   0  462.05   43.90
 -16  17   0  438.56   37.10
  17  -1   0  392.66   34.90
   2  15   0 1545.35   58.49
 -17   2   0 1545.75   63.19
  15 -17   0 1666.63   79.19
  17  -2   0 1607.14   68.09
 -15  17   0 1696.73   73.99
   3  14   0  543.65   31.50
  14 -17   0  612.34   46.30
   3  14   0  514.55   27.20
 -17   3   0  596.14   36.70
  17  -3   0  637.24   40.20
 -17   4   0  725.83   40.70
   4  13   0  667.73   33.30
  13 -17   0  676.83   47.90
   4  13   0  656.23   30.00
  17  -4   0  672.83   43.70
 -13  17   0  687.73   44.40
   5  12   0  110.19   17.60
   5  12   0   92.89   13.60
  12 -17   0  113.09   21.20
 -17   5   0   73.99   16.10
 -12  17   0  100.49   18.80
  17  -5   0  102.09   19.30
  11 -17   0  596.64   43.70
   6  11   0  611.34   31.10
   6  11   0  617.24   27.40
 -17   6   0  559.04   37.40
 -11  17   0  545.45   38.60
  17  -6   0  570.74   41.70
   7  10   0  287.47   22.40
  10 -17   0  224.88   30.20
 -17   7   0  271.67   28.50
   7  10   0  230.58   17.80
 -10  17   0  285.97   29.20
  17  -7   0  281.17   31.10
   9 -17   0 1378.46   65.49
   8   9   0 1430.36   48.20
 -17   8   0 1497.05   63.79
  17  -8   0 1331.07   65.69
  -9  17   0 1451.55   63.29
   8 -17   0  263.47   30.00
   9   8   0  190.58   17.80
 -17   9   0  273.37   28.90
  -8  17   0  241.18   27.00
  17  -9   0  249.58   30.80
 -17  10   0   14.20   10.40
   7 -17   0    4.60   11.10
  10   7   0   -7.30    6.70
  17 -10   0  -13.80   11.70
  -7  17   0   -5.90   10.20
   6 -17   0   33.80   13.00
 -17  11   0   61.89   14.90
  17 -11   0   51.29   16.70
  -6  17   0   49.20   14.30
 -17  12   0  322.47   32.90
   5 -17   0  308.37   30.90
  12   5   0  280.87   22.70
  -5  17   0  332.27   28.20
 -12  -5   0  281.97   22.60
  17 -12   0  279.47   33.50
   4 -17   0  435.76   34.50
  13   4   0  454.85   28.70
  -4  17   0  383.56   31.10
 -13  -4   0  402.36   27.10
  17 -13   0  419.06   40.20
  14   3   0   59.59   13.10
 -17  14   0   35.50   12.40
   3 -17   0   59.69   15.80
 -14  -3   0   39.80   11.10
  -3  17   0   64.29   13.20
  17 -14   0   35.70   15.70
  15   2   0   69.59   15.40
 -17  15   0  104.29   21.20
  17 -15   0  123.09   22.90
 -15  -2   0   79.09   14.30
  -2  17   0   88.09   15.50
 -17  16   0  241.28   31.60
  17 -16   0  274.07   37.70
  -1  17   0  272.17   25.10
 -16  -1   0  301.47   26.80
 -17  17   0  344.57   34.60
  17   0   0  315.67   30.80
   0  17   0  300.17   27.00
  17 -17   0  288.47   40.00
 -17   0   0  300.87   29.00
   1  17   0   30.70   12.80
  17 -18   0    8.00   20.60
 -18   1   0    8.80   11.70
  18  -1   0    8.60   12.60
   2  16   0   29.30   11.30
  16 -18   0   45.40   17.80
 -18   2   0   13.90   12.10
  18  -2   0   57.59   16.10
 -16  18   0   15.50   12.00
   3  15   0  391.16   27.20
   3  15   0  403.46   23.90
  15 -18   0  404.66   40.80
 -18   3   0  375.46   31.30
  18  -3   0  305.77   34.00
 -15  18   0  393.56   37.30
  14 -18   0  173.28   27.40
   4  14   0  136.09   16.70
   4  14   0  142.59   20.40
 -18   4   0  143.39   23.30
 -14  18   0  123.89   20.70
  18  -4   0  191.58   29.10
   5  13   0  141.19   18.70
   5  13   0   98.79   14.40
  18  -5   0  100.29   19.60
 -13  18   0  109.19   34.30
 -18   6   0   25.90   12.00
   6  12   0    0.20    9.10
   6  12   0   12.40    7.20
  12 -18   0   32.20   16.60
 -12  18   0    2.30   13.10
  18  -6   0   12.50   13.30
   7  11   0  380.16   26.60
   7  11   0  406.96   23.10
 -18   7   0  464.85   35.90
  11 -18   0  409.96   39.30
  18  -7   0  461.75   39.70
 -11  18   0  487.05   36.90
   8  10   0 1924.41   60.99
   8  10   0 1973.30   66.49
  10 -18   0 1992.90   83.59
 -18   8   0 1941.01   78.39
  18  -8   0 1971.00   83.59
 -10  18   0 2015.50   80.09
 -18   9   0   42.40   15.00
   9 -18   0   74.09   17.10
   9   9   0   38.20    8.60
  18  -9   0   39.30   15.30
  -9  18   0   61.29   15.70
   8 -18   0  214.88   29.80
  10   8   0  213.88   19.00
 -18  10   0  221.08   32.90
  -8  18   0  232.58   26.70
  18 -10   0  247.78   33.00
   7 -18   0  378.56   34.30
  11   7   0  333.37   23.60
  -7  18   0  440.26   33.70
  18 -11   0  350.16   37.10
 -18  12   0  518.55   39.80
  12   6   0  458.05   27.70
   6 -18   0  426.36   36.40
  18 -12   0  403.46   40.90
  -6  18   0  420.66   34.60
   5 -18   0 1001.80   51.89
  13   5   0  870.91   41.40
 -18  13   0  962.90   54.69
  -5  18   0  897.01   48.10
  18 -13   0  916.91   57.49
 -13  -5   0  965.60   41.80
   4 -18   0  664.13   43.50
 -18  14   0  712.13   48.30
  14   4   0  752.32   38.80
 -14  -4   0  764.42   37.60
  -4  18   0  762.12   42.70
  18 -14   0  736.43   53.39
  15   3   0  408.66   30.80
   3 -18   0  527.95   39.30
 -18  15   0  490.75   40.00
  18 -15   0  486.05   46.70
 -15  -3   0  489.05   31.60
  -3  18   0  483.95   33.60
 -18  16   0  324.37   35.10
  16   2   0  351.96   30.60
  -2  18   0  337.27   29.70
 -16  -2   0  361.86   29.40
  18 -16   0  367.16   44.30
  17   1   0  436.76   34.90
 -18  17   0  447.56   40.60
 -17  -1   0  462.85   32.90
  -1  18   0  423.56   32.20
  18   0   0  145.99   22.30
  18 -18   0  198.78   32.20
   0  18   0  191.38   25.00
 -19   1   0 1602.64   67.39
   1  18   0 1701.73   63.89
  18 -19   0 1585.14   84.89
 -18  19   0 1664.03   78.99
  19  -1   0 1617.14   72.19
   2  17   0   88.99   14.90
 -17  19   0  126.99   23.40
  19  -2   0   85.49   19.30
  16 -19   0  584.84   52.09
   3  16   0  612.54   34.40
 -19   3   0  630.64   41.00
   3  16   0  614.24   31.00
 -16  19   0  616.64   45.40
  19  -3   0  639.24   46.50
   4  15   0  295.47   25.30
   4  15   0  309.47   21.90
 -19   4   0  393.66   33.20
  15 -19   0  385.56   41.70
 -15  19   0  353.96   36.10
  19  -4   0  361.76   37.00
  14 -19   0   15.70   15.60
 -19   5   0   14.60   12.40
 -14  19   0   17.50   14.00
  19  -5   0   23.70   14.70
  13 -19   0 2651.73  106.89
 -19   6   0 2668.73   96.59
   6  13   0 2700.83   78.89
   6  13   0 2736.53   82.89
 -13  19   0 2630.94  100.89
  19  -6   0 2729.43  103.09
  12 -19   0   61.09   19.20
 -19   7   0   24.10   14.80
   7  12   0   14.90    9.80
  19  -7   0   29.90   15.50
   8  11   0  460.45   28.60
  11 -19   0  468.85   44.00
   8  11   0  510.05   25.50
  19  -8   0  498.65   42.80
 -11  19   0  477.55   38.40
 -19   9   0  281.57   34.00
   9  10   0  301.37   20.90
  10 -19   0  276.27   35.40
   9  10   0  247.78   24.30
  19  -9   0  222.88   33.50
 -10  19   0  319.77   32.00
   9 -19   0  506.85   41.30
 -19  10   0  493.95   40.50
  10   9   0  479.95   26.50
  -9  19   0  551.94   39.10
  19 -10   0  454.25   42.50
  11   8   0 1313.67   48.10
 -19  11   0 1292.47   63.59
   8 -19   0 1234.58   64.09
  -8  19   0 1203.28   59.09
  19 -11   0 1312.97   68.09
 -19  12   0   78.49   17.60
  12   7   0   58.29   11.50
   7 -19   0   99.99   20.60
  -7  19   0   85.29   18.90
  19 -12   0   81.99   21.70
   6 -19   0  199.88   30.20
 -19  13   0  159.38   26.00
  13   6   0  135.39   21.70
  -6  19   0  203.98   28.60
  19 -13   0  148.29   25.60
   5 -19   0   -3.00   13.30
 -19  14   0    1.70   12.70
  14   5   0   11.30   10.30
  19 -14   0   30.30   18.80
  -5  19   0   42.20   14.60
 -19  15   0  111.29   23.30
   4 -19   0  186.18   29.70
  15   4   0  155.78   23.30
  19 -15   0  108.29   26.80
 -15  -4   0  117.69   16.80
  -4  19   0  151.38   20.40
 -19  16   0   90.79   20.00
  16   3   0   51.99   14.30
 -16  -3   0   49.90   13.60
  19 -16   0   79.09   32.30
  -3  19   0   80.09   16.60
 -19  17   0  194.38   31.20
  19 -17   0  164.78   29.20
 -17  -2   0  208.18   26.00
  -2  19   0  138.89   19.70
 -19  18   0  415.26   40.90
  18   1   0  418.06   37.20
  19 -18   0  464.85   50.79
  -1  19   0  438.76   34.10
 -18  -1   0  478.25   34.70
  19   0   0  366.16   38.00
 -19  19   0  369.56   41.80
 -19   0   0  407.06   35.70
   0  19   0  428.86   33.10
  19 -19   0  475.35   54.69
  19 -20   0   45.30   22.40
   1  19   0   11.90   12.70
 -20   1   0   10.40   14.90
 -19  20   0  -12.10   17.70
  20  -1   0   17.90   17.60
   2  18   0  237.08   27.20
 -20   2   0  277.37   36.00
   2  18   0  230.38   21.80
  18 -20   0  219.68   37.40
 -18  20   0  255.67   36.20
  20  -2   0  173.88   25.60
   3  17   0   29.90   10.10
  17 -20   0   23.90   18.10
   3  17   0   20.00   12.30
 -17  20   0   23.10   14.50
  20  -3   0   29.20   16.70
  16 -20   0  444.06   52.39
   4  16   0  377.96   28.70
   4  16   0  389.16   24.90
 -16  20   0  446.36   41.00
  20  -4   0  458.75   43.40
 -20   5   0   45.20   15.40
   5  15   0   32.70    9.70
  15 -20   0   35.30   21.00
   5  15   0   40.30   12.40
 -15  20   0   43.00   17.00
  20  -5   0   36.30   17.90
   6  14   0   42.90    9.30
  14 -20   0   23.60   19.70
   6  14   0   46.60   11.50
 -20   6   0   24.70   14.80
  20  -6   0   40.50   16.90
 -14  20   0   31.30   15.80
   7  13   0    5.30   10.40
  13 -20   0   17.10   16.20
 -20   7   0    5.30   13.60
   7  13   0    9.70    8.20
  20  -7   0   -2.80   15.80
 -13  20   0   31.90   15.70
 -20   8   0  277.47   32.30
   8  12   0  266.87   24.00
   8  12   0  257.37   19.30
  12 -20   0  282.47   39.20
 -12  20   0  245.88   32.20
  20  -8   0  265.17   37.50
   9  11   0  637.34   34.10
  11 -20   0  620.54   48.80
 -20   9   0  654.43   45.20
   9  11   0  639.64   30.00
  20  -9   0  587.14   47.70
  10 -20   0  209.88   33.30
 -20  10   0  267.37   34.40
  10  10   0  177.98   19.40
 -10  20   0  256.57   30.40
  20 -10   0  185.88   27.10
 -20  11   0   23.40   16.10
  11   9   0   31.00   10.60
   9 -20   0   36.40   18.30
  20 -11   0   34.60   20.20
  -9  20   0   17.20   12.90
 -20  12   0 1101.59   59.19
   8 -20   0 1007.80   57.89
  12   8   0  941.91   41.30
  20 -12   0  949.90   61.69
  -8  20   0 1022.60   53.89
  13   7   0   38.20   11.50
   7 -20   0   58.69   17.40
 -20  13   0   74.39   18.90
  20 -13   0   30.60   21.00
  14   6   0  243.98   25.30
   6 -20   0  278.37   33.60
 -20  14   0  244.38   36.10
  -6  20   0  180.98   30.00
  15   5   0  316.07   29.00
   5 -20   0  327.67   37.50
 -20  15   0  333.47   39.30
 -15  -5   0  299.97   27.30
  20 -15   0  376.86   45.60
  -5  20   0  325.97   34.00
 -20  16   0    4.10   14.80
  16   4   0   22.40   12.60
   4 -20   0   34.60   17.40
 -16  -4   0   49.10   13.80
  20 -16   0   53.39   21.50
  -4  20   0   10.40   14.30
 -20  17   0 2076.89   92.09
  20 -17   0 2021.50   96.79
  -3  20   0 2078.89   79.19
 -17  -3   0 2030.30   75.09
 -20  18   0   36.30   18.50
  18   2   0   24.60   15.50
  20 -18   0   15.00   20.10
  -2  20   0   11.80   14.40
 -18  -2   0  -12.40   12.80
 -20  19   0  166.98   26.00
  19   1   0  177.38   24.80
  20 -19   0  247.18   37.00
 -19  -1   0  255.77   32.70
  -1  20   0  202.78   29.30
 -20  20   0  124.39   26.70
  20   0   0  168.68   25.20
 -20   0   0  150.28   23.20
  20 -20   0  198.68   32.60
   1  20   0  281.47   31.40
  20 -21   0  290.77   40.90
 -21   1   0  296.17   37.10
 -20  21   0  341.27   42.90
  21  -1   0  339.17   43.70
 -21   2   0   64.99   18.60
  19 -21   0   51.59   23.20
 -19  21   0   68.79   20.90
  21  -2   0   73.29   20.80
 -21   3   0  133.99   21.90
   3  18   0  137.09   20.60
  18 -21   0  197.88   32.00
   3  18   0  114.39   18.50
  21  -3   0  153.58   24.50
 -18  21   0  116.49   23.30
   4  17   0 1571.14   59.49
  17 -21   0 1621.64   85.59
 -21   4   0 1704.63   72.29
   4  17   0 1654.83   56.79
  21  -4   0 1573.74   77.89
 -17  21   0 1643.04   78.89
   5  16   0  215.08   20.10
  16 -21   0  264.07   42.30
 -21   5   0  298.47   34.10
   5  16   0  243.98   24.70
 -16  21   0  253.57   36.40
  21  -5   0  321.37   40.80
   6  15   0  342.17   24.00
  15 -21   0  316.47   48.50
   6  15   0  401.46   28.00
 -21   6   0  351.86   35.70
  21  -6   0  382.36   43.60
 -15  21   0  390.56   41.60
   7  14   0  109.29   15.30
   7  14   0  130.79   17.80
  14 -21   0  102.69   27.30
 -21   7   0  124.09   22.50
 -14  21   0  130.99   23.40
  21  -7   0  120.99   23.90
   8  13   0  527.85   32.20
 -21   8   0  539.25   44.30
  13 -21   0  551.04   50.99
   8  13   0  620.24   28.80
 -13  21   0  616.44   46.40
  21  -8   0  561.74   49.60
  12 -21   0  853.41   58.59
   9  12   0  868.61   35.80
 -21   9   0  780.82   50.79
   9  12   0  798.12   38.90
 -12  21   0  878.01   54.09
  21  -9   0  902.31   59.89
  11 -21   0  970.00   60.89
 -21  10   0 1000.90   58.19
  10  11   0  961.20   39.60
  10  11   0  980.20   44.30
  21 -10   0 1050.89   64.89
 -11  21   0 1182.08   59.09
  11  10   0  586.44   30.90
  10 -21   0  630.14   49.60
 -21  11   0  646.84   49.00
 -10  21   0  568.14   44.90
   9 -21   0  183.18   27.40
 -21  12   0  173.08   26.80
  12   9   0  205.98   21.80
  21 -12   0  154.48   29.00
  -9  21   0  186.58   28.80
  13   8   0  402.86   28.00
   8 -21   0  391.66   40.00
 -21  13   0  367.06   40.60
  21 -13   0  454.35   47.60
  -8  21   0  454.75   38.90
   7 -21   0  114.29   23.60
  14   7   0   79.69   14.60
 -21  14   0   97.19   21.40
  21 -14   0  107.29   24.70
  -7  21   0   88.59   17.90
   6 -21   0 1278.57   66.79
 -21  15   0 1279.47   70.89
  15   6   0 1287.77   53.79
  21 -15   0 1400.66   78.59
  -6  21   0 1246.98   62.49
  16   5   0  102.09   18.20
 -21  16   0  102.59   25.90
   5 -21   0  121.79   25.50
  -5  21   0  142.29   21.80
  21 -16   0   98.59   27.90
  17   4   0   18.70   13.10
 -21  17   0   16.00   19.40
 -17  -4   0   30.50   15.20
  21 -17   0   24.60   22.10
  18   3   0   42.90   17.00
  21 -18   0   35.00   23.00
  -3  21   0   22.20   15.20
 -18  -3   0   32.80   15.70
 -21  19   0   46.60   21.70
  19   2   0   21.40   16.90
  21 -19   0   52.69   25.70
 -19  -2   0   53.29   17.40
  -2  21   0   53.79   17.90
 -21  20   0  457.75   49.20
  20   1   0  398.16   42.00
 -20  -1   0  389.66   39.50
  21 -20   0  468.75   58.99
  -1  21   0  379.76   37.80
 -21  21   0   20.60   19.30
  21 -21   0   19.10   24.50
   0  21   0   17.40   15.50
 -21   0   0  -16.70   16.40
 -22   1   0   54.09   20.10
  22  -1   0   33.60   22.90
 -21  22   0   54.29   22.30
  20 -22   0 1124.99   76.89
 -22   2   0 1182.38   62.69
   2  20   0 1078.39   47.50
   2  20   0 1112.59   51.59
  22  -2   0 1232.28   69.09
 -20  22   0 1105.49   68.19
   3  19   0   66.69   13.50
 -22   3   0   55.19   19.70
  19 -22   0   60.99   28.10
 -19  22   0  116.69   24.50
  22  -3   0   81.59   24.40
  18 -22   0  139.39   30.00
 -22   4   0  187.18   28.10
   4  18   0  184.98   27.10
 -18  22   0  134.59   24.60
  22  -4   0  146.39   28.10
 -22   5   0   -9.90   15.10
   5  17   0  -21.80   11.30
 -17  22   0  -30.00   16.80
  22  -5   0   -5.00   19.10
  16 -22   0  497.55   54.19
   6  16   0  581.34   32.70
 -22   6   0  535.05   43.80
   6  16   0  569.54   29.40
  22  -6   0  500.55   49.40
 -16  22   0  586.44   49.40
  15 -22   0  298.17   46.90
 -22   7   0  215.98   35.50
   7  15   0  264.67   21.50
 -15  22   0  301.87   38.80
  22  -7   0  252.37   42.30
  14 -22   0  101.19   28.10
   8  14   0   39.80   12.60
 -22   8   0   65.59   21.90
   8  14   0   58.69   11.30
 -14  22   0   82.89   20.20
 -22   9   0  231.68   37.60
  13 -22   0  379.96   55.99
   9  13   0  313.37   26.50
  22  -9   0  236.28   38.70
 -13  22   0  275.87   37.90
  10  12   0  122.29   18.70
  10  12   0   95.29   15.30
 -22  10   0   81.59   20.20
  12 -22   0   94.19   23.90
 -12  22   0   81.89   20.10
  22 -10   0   66.89   24.00
  11  11   0  111.89   16.50
  11 -22   0  129.89   26.80
  11  11   0  103.29   13.80
 -22  11   0   87.89   21.50
 -11  22   0  138.69   23.60
  22 -11   0  110.89   25.20
 -22  12   0   18.20   18.10
  12  10   0    7.20   10.00
  10 -22   0    0.40   16.70
 -10  22   0   13.20   13.60
  13   9   0   -8.10   11.30
   9 -22   0   18.50   17.80
 -22  13   0    5.40   16.80
  22 -13   0  -10.40   20.10
  -9  22   0    4.40   14.50
  14   8   0  382.16   29.70
   8 -22   0  341.47   41.90
 -22  14   0  363.56   44.50
  22 -14   0  328.87   48.00
 -22  15   0  531.55   48.60
   7 -22   0  513.15   46.60
  15   7   0  473.45   33.30
  -7  22   0  436.56   41.00
  22 -15   0  406.36   51.89
   6 -22   0  109.39   24.50
  16   6   0  106.29   16.60
 -22  16   0  133.19   28.40
  22 -16   0   89.89   27.10
  17   5   0   90.89   17.00
 -22  17   0   56.69   22.30
 -17  -5   0   97.39   18.20
  22 -17   0  121.49   30.60
  -5  22   0  109.09   20.80
 -22  18   0   40.80   22.80
  18   4   0   56.19   17.00
 -18  -4   0   32.30   16.60
  22 -18   0    6.00   24.30
  19   3   0  492.55   39.80
 -22  19   0  473.35   51.79
  22 -19   0  417.96   57.69
  -3  22   0  465.95   39.60
 -19  -3   0  373.46   36.90
  20   2   0  277.07   39.00
 -22  20   0  191.48   31.50
  22 -20   0  273.97   42.70
  -2  22   0  222.68   34.90
 -20  -2   0  249.68   35.70
 -22  21   0  605.94   57.79
  21   1   0  479.25   49.70
  22 -21   0  543.95   62.09
 -21  -1   0  481.45   44.40
  -1  22   0  567.14   43.40
 -22  22   0  193.78   35.80
  22   0   0  161.78   29.10
  22 -22   0  104.19   34.20
   0  22   0  144.89   21.90
 -22   0   0  119.99   23.60
   1  22   0   89.99   19.60
   1  22   0   85.39   15.90
 -23   1   0   88.09   23.60
 -22  23   0   65.39   30.30
   2  21   0   55.59   16.20
  21 -23   0   67.79   31.00
   2  21   0   56.59   14.80
 -23   2   0   55.49   22.90
 -23   3   0   71.99   21.80
   3  20   0  100.59   14.30
   3  20   0   79.09   15.90
  20 -23   0   66.79   30.30
 -20  23   0   76.39   26.40
  23  -3   0  131.19   32.70
 -23   4   0  295.97   41.80
  19 -23   0  235.78   40.70
   4  19   0  298.97   24.60
  23  -4   0  289.97   46.30
 -19  23   0  290.27   46.60
   5  18   0   12.80   14.50
  18 -23   0   63.39   26.60
   5  18   0   34.40   10.80
 -23   5   0   20.60   19.50
  23  -5   0   15.60   21.10
 -18  23   0   -3.30   18.70
 -23   6   0  236.88   35.60
   6  17   0  157.08   18.40
   6  17   0  156.18   20.70
  17 -23   0  235.38   38.20
 -17  23   0  192.18   30.10
 -23   7   0   22.70   18.40
   7  16   0    5.50    9.70
  16 -23   0   -7.80   21.70
   7  16   0   46.90   13.10
  23  -7   0   55.59   22.70
 -16  23   0   10.50   18.80
   8  15   0 1406.06   54.79
  15 -23   0 1480.85   83.99
   8  15   0 1479.55   51.19
 -23   8   0 1426.86   72.69
  23  -8   0 1495.25   81.19
 -15  23   0 1602.84   77.49
 -23   9   0   51.29   20.80
   9  14   0   55.79   11.40
   9  14   0   54.69   13.40
 -14  23   0   26.70   19.20
  23  -9   0   74.79   24.20
  13 -23   0  255.67   36.40
  10  13   0  198.88   26.10
 -23  10   0  217.48   30.30
 -13  23   0  230.28   32.20
  23 -10   0  186.48   31.80
  11  12   0  331.17   24.30
  11  12   0  318.47   28.20
 -23  11   0  291.47   40.40
 -12  23   0  283.77   39.20
  12  11   0   42.40   11.60
  11 -23   0   45.80   22.60
 -23  12   0   19.50   19.00
  12  11   0   -8.80   13.90
  23 -12   0   30.90   22.20
 -11  23   0   20.60   17.50
  10 -23   0 2350.56   98.89
 -23  13   0 2364.96   99.69
  13  10   0 2087.59   71.79
 -10  23   0 2100.59   89.19
  23 -13   0 2268.37  104.19
   9 -23   0  -14.70   17.90
 -23  14   0  -22.20   18.00
  14   9   0    9.00   12.30
  23 -14   0    5.10   23.50
  -9  23   0  -17.10   15.40
 -23  15   0  425.56   51.19
  15   8   0  478.85   33.00
   8 -23   0  464.05   46.50
  23 -15   0  497.55   54.99
  -8  23   0  401.06   41.00
 -23  16   0  159.98   26.70
  16   7   0  130.59   19.50
   7 -23   0  202.58   31.20
  23 -16   0  151.98   30.90
  -7  23   0  212.98   34.70
   6 -23   0  218.78   32.00
 -23  17   0  161.38   28.80
  17   6   0  256.37   30.70
  23 -17   0  237.28   41.00
 -23  18   0  453.75   56.49
  18   5   0  505.55   40.70
  -5  23   0  606.44   45.00
  23 -18   0  615.84   65.79
  19   4   0  306.97   36.60
 -23  19   0  336.57   52.49
 -19  -4   0  263.67   36.90
  23 -19   0  270.47   43.20
  -4  23   0  302.07   37.50
 -23  20   0  170.58   34.00
  20   3   0  267.27   39.40
  -3  23   0  273.37   36.10
 -20  -3   0  235.08   35.90
  23 -20   0  200.18   36.60
 -23  21   0   -5.80   24.20
  -2  23   0   -9.30   17.40
 -21  -2   0  -14.70   17.90
  23 -21   0   -4.00   27.30
  22   1   0  206.38   30.70
 -23  22   0  243.28   37.00
 -22  -1   0  240.48   31.50
  -1  23   0  180.88   24.30
  23 -22   0  286.97   47.30
 -23  23   0   39.30   28.80
  23   0   0   57.29   38.40
  23 -23   0   47.30   33.80
 -23   0   0   92.39   24.10
 -24   1   0  183.68   29.80
   1  23   0  148.19   19.40
  23 -24   0  219.98   44.40
  24  -1   0   94.09   30.40
 -23  24   0  147.59   35.50
   2  22   0  140.09   18.60
 -24   2   0  120.89   27.60
   2  22   0  166.18   22.60
  22 -24   0  131.29   37.20
 -22  24   0  124.09   33.10
  24  -2   0  185.58   32.00
 -24   3   0   73.69   24.80
  21 -24   0  111.99   36.20
   3  21   0   68.39   17.60
 -21  24   0  122.49   28.00
   4  20   0  271.77   25.80
  20 -24   0  313.37   47.80
 -24   4   0  311.87   44.80
   4  20   0  264.97   30.40
  24  -4   0  364.06   50.59
 -20  24   0  391.86   51.89
 -24   5   0  389.66   47.80
  19 -24   0  496.85   63.09
   5  19   0  413.96   28.40
   5  19   0  388.06   31.90
  24  -5   0  424.06   51.29
 -19  24   0  328.67   53.49
 -24   6   0 1216.98   66.79
   6  18   0 1005.50   46.80
  18 -24   0 1013.70   78.49
   6  18   0 1034.40   42.30
  24  -6   0 1133.09   70.39
 -18  24   0 1051.49   67.89
   7  17   0  202.58   25.10
 -24   7   0  150.88   25.50
   7  17   0  173.88   20.50
  17 -24   0  212.28   36.90
  24  -7   0  185.08   31.10
 -17  24   0  182.68   31.50
  16 -24   0   44.90   26.30
 -24   8   0   33.00   20.50
   8  16   0   38.00   11.30
   8  16   0   49.99   14.00
  24  -8   0   13.60   25.70
 -16  24   0   38.50   19.50
   9  15   0   78.09   14.80
 -24   9   0   94.69   22.60
  15 -24   0   71.59   26.10
   9  15   0   59.79   12.00
 -15  24   0   90.49   23.10
  24  -9   0   83.29   26.60
  14 -24   0  -33.80   20.40
  10  14   0    3.80    9.70
  10  14   0   -7.90   12.40
 -24  10   0   52.59   23.20
 -14  24   0  -16.70   17.70
  24 -10   0   24.80   25.30
  11  13   0  574.34   30.00
  13 -24   0  587.84   57.69
 -24  11   0  534.75   49.70
  11  13   0  530.85   33.70
  24 -11   0  460.25   56.69
 -13  24   0  592.04   51.79
  12  12   0    8.20   13.90
  12  12   0   18.40   11.30
 -12  24   0   11.90   21.00
  24 -12   0   -0.90   23.00
  13  11   0   23.30   15.60
  13  11   0   20.70   12.40
  11 -24   0    2.30   22.60
 -24  13   0   16.50   21.00
  24 -13   0   32.10   25.90
 -11  24   0   34.20   18.20
  14  10   0  -12.80   12.50
 -24  14   0  -37.10   21.00
  10 -24   0  -17.10   21.20
  24 -14   0   31.90   24.90
 -10  24   0  -29.30   16.50
  15   9   0   74.89   15.90
   9 -24   0   64.99   23.70
 -24  15   0   99.99   28.60
  24 -15   0   47.50   28.70
  16   8   0  211.38   29.40
   8 -24   0  225.58   33.30
 -24  16   0  181.08   32.80
  -8  24   0  253.17   37.40
  24 -16   0  235.08   36.10
   7 -24   0   54.39   24.20
  17   7   0   51.39   16.20
 -24  17   0   70.49   27.50
  24 -17   0   65.59   30.10
  -7  24   0   72.89   20.00
 -24  18   0    9.40   24.50
  24 -18   0   64.59   30.50
  -6  24   0   54.09   18.80
  19   5   0  397.66   39.30
 -24  19   0  374.56   57.19
  24 -19   0  368.26   49.99
  -5  24   0  319.77   50.89
  20   4   0   47.70   19.70
 -24  20   0   69.79   27.80
  -4  24   0   16.00   22.20
 -20  -4   0   50.89   19.80
  21   3   0   31.20   22.10
 -24  21   0   53.79   27.80
 -21  -3   0    6.60   25.20
  -3  24   0   20.50   18.10
  22   2   0   77.99   26.10
 -24  22   0  -16.30   29.40
  24 -22   0  -13.40   31.60
  -2  24   0   45.50   19.80
 -22  -2   0   51.59   21.00
  23   1   0   58.39   30.00
 -24  23   0   82.69   39.70
 -23  -1   0   83.99   24.40
  24 -23   0   39.50   34.10
  -1  24   0   39.70   19.20
  24   0   0  907.11   67.19
   0  24   0  919.71   48.00
 -24   0   0  753.72   63.29
   0  24   0  955.30   51.69
  24 -24   0 1070.59   87.59
   1  24   0   -3.10   16.00
 -25   1   0   13.20   27.50
  24 -25   0  -40.20   36.30
   1  24   0   15.20   20.00
  25  -1   0  -69.39   31.80
  23 -25   0  144.09   41.80
   2  23   0  107.69   17.60
 -25   2   0  162.98   31.10
  25  -2   0   86.99   33.90
 -25   3   0   55.99   27.00
  22 -25   0  131.39   41.30
   3  22   0   98.89   15.50
  25  -3   0  101.59   30.80
   4  21   0    0.90   12.10
   4  21   0   -8.60   16.60
 -25   4   0  -27.60   24.50
  21 -25   0    7.50   32.60
 -21  25   0   -5.60   27.30
  25  -4   0   -6.00   28.20
  20 -25   0  123.19   38.50
   5  20   0   54.09   12.90
 -25   5   0   31.80   23.80
 -20  25   0   59.79   28.70
  25  -5   0   67.59   28.80
  19 -25   0  224.78   43.60
   6  19   0  270.27   24.20
 -25   6   0  222.88   33.80
 -19  25   0  161.78   31.60
  25  -6   0  227.98   36.40
 -25   7   0   30.10   21.90
  18 -25   0   14.20   29.10
   7  18   0   19.00   15.10
 -18  25   0   30.90   22.70
  25  -7   0   44.80   29.00
 -25   8   0  136.19   28.30
  17 -25   0  195.98   40.20
  25  -8   0  177.48   32.80
 -17  25   0   93.79   25.00
  16 -25   0   63.69   26.60
 -16  25   0   51.39   22.50
  25  -9   0   60.49   26.70
 -25  10   0  300.67   48.10
  10  15   0  252.17   23.80
  15 -25   0  343.57   54.09
 -15  25   0  283.27   45.40
  25 -10   0  195.08   37.40
  14 -25   0  372.26   55.59
  11  14   0  387.26   27.00
  11  14   0  360.96   29.70
 -25  11   0  427.56   53.79
  25 -11   0  347.57   57.49
 -14  25   0  364.96   46.80
  12  13   0  221.08   25.20
 -25  12   0  292.77   46.10
  13 -25   0  236.78   38.30
  12  13   0  183.18   19.60
  25 -12   0  225.08   37.70
 -13  25   0  172.28   27.20
  13  12   0  188.08   29.20
 -25  13   0  198.28   33.80
  13  12   0  157.88   17.60
  12 -25   0  149.19   31.50
  25 -13   0  225.98   37.20
 -12  25   0  137.59   24.90
  14  11   0   53.59   14.90
  11 -25   0   45.70   25.10
 -25  14   0    5.90   24.20
 -11  25   0  106.89   24.10
  25 -14   0  119.39   34.00
  10 -25   0  426.06   53.79
 -25  15   0  308.17   49.10
  15  10   0  297.07   30.40
 -10  25   0  387.46   43.60
  25 -15   0  273.37   42.70
  16   9   0  313.97   32.00
 -25  16   0  438.76   57.59
   9 -25   0  286.77   55.79
  -9  25   0  296.47   43.30
  25 -16   0  303.87   45.00
 -25  17   0 1070.59   75.49
  17   8   0 1158.18   52.29
   8 -25   0 1054.99   82.89
  -8  25   0 1175.08   64.89
  25 -17   0 1269.27   87.99
  18   7   0  116.99   19.80
 -25  18   0  137.89   31.30
   7 -25   0  113.99   29.80
  25 -18   0  116.69   33.70
  -7  25   0  137.29   23.00
  19   6   0  127.09   22.60
 -25  19   0  127.69   32.50
  25 -19   0  106.79   37.80
  -6  25   0  149.29   23.30
  20   5   0  191.18   25.40
 -25  20   0  195.88   40.10
  -5  25   0  248.18   39.30
  25 -20   0  158.48   41.70
  21   4   0  -10.10   22.50
 -25  21   0  -44.30   30.40
  25 -21   0  -45.00   34.10
  -4  25   0  -21.70   19.30
  22   3   0 1135.19   67.39
  25 -22   0 1299.77   95.99
 -22  -3   0 1054.19   64.29
  23   2   0   17.30   27.70
 -23  -2   0  -28.80   23.50
  -2  25   0   61.69   20.80
  24   1   0  191.18   31.90
  -1  25   0  204.58   26.30
  25 -24   0  222.78   48.40
  25   0   0   13.50   30.80
 -25   0   0   59.19   30.30
   0  25   0  -31.00   21.90
   0  25   0   50.79   18.60
  25 -25   0  -34.70   42.50
  24 -26   0  110.19   49.00
   2  24   0  180.88   27.70
  26  -2   0  167.88   38.50
   3  23   0   28.40   15.10
  23 -26   0    8.30   38.10
 -26   3   0   26.70   26.70
  26  -3   0   -5.60   33.40
 -26   4   0 1056.29   72.09
  22 -26   0 1066.69   93.79
   4  22   0  927.81   49.50
   4  22   0  864.41   42.20
  26  -4   0 1141.69   78.49
  21 -26   0   38.90   36.90
 -26   5   0   58.29   27.20
  26  -5   0   79.69   33.40
 -21  26   0    2.80   30.40
 -26   6   0  272.57   36.60
  20 -26   0  332.77   53.79
 -20  26   0  248.68   38.50
  26  -6   0  324.67   39.60
  19 -26   0   30.30   34.10
 -26   7   0   93.99   28.00
   7  19   0  112.49   14.00
  26  -7   0  108.09   34.20
 -19  26   0   96.69   30.40
 -26   8   0   93.49   28.90
  18 -26   0   86.49   34.00
  26  -8   0   56.19   31.60
 -18  26   0  107.39   27.60
  17 -26   0  850.01   77.39
 -26   9   0  885.61   67.89
  26  -9   0  963.60   74.69
 -17  26   0 1055.89   71.39
 -26  10   0   56.79   25.50
  16 -26   0  115.79   33.20
 -16  26   0   30.80   24.50
  26 -10   0   49.60   28.80
 -26  11   0  137.49   29.70
  15 -26   0  178.08   37.50
  11  15   0  234.38   27.60
 -15  26   0  170.48   31.30
  26 -11   0  205.68   38.80
 -26  12   0  -26.20   25.30
  14 -26   0   46.40   29.50
 -14  26   0   10.30   22.40
  26 -12   0  -36.90   27.80
  13  13   0  258.67   27.60
 -26  13   0  225.68   36.30
  13 -26   0  257.27   41.80
  26 -13   0  262.27   41.80
 -13  26   0  214.08   31.40
  14  12   0  277.57   34.10
  14  12   0  289.47   27.50
  12 -26   0  261.97   38.90
 -26  14   0  200.78   32.70
  26 -14   0  292.17   41.60
 -12  26   0  229.78   34.20
 -26  15   0  123.19   32.20
  11 -26   0  133.99   32.50
  15  11   0  151.58   18.00
 -11  26   0  204.78   29.60
  26 -15   0  218.58   43.20
 -26  16   0  228.38   36.80
  10 -26   0  170.08   33.10
 -10  26   0  274.77   43.70
  26 -16   0  196.38   39.40
 -26  17   0  -32.30   27.40
   9 -26   0   -4.90   27.20
  17   9   0   -1.30   15.70
  26 -17   0   -4.40   32.20
 -26  18   0   81.19   35.30
  18   8   0   92.29   19.80
   8 -26   0   67.69   30.60
  26 -18   0  170.18   38.50
  19   7   0  -16.70   19.30
 -26  19   0  -51.69   32.60
  26 -19   0  -28.00   32.60
  -7  26   0  -29.40   21.70
  20   6   0  174.58   25.10
 -26  20   0  159.08   52.39
  26 -20   0  129.99   40.20
  -6  26   0  176.38   27.20
  21   5   0  189.68   27.00
  -5  26   0  127.19   26.00
  26 -21   0  128.29   44.90
  22   4   0   31.30   25.30
  -4  26   0   23.20   22.60
  26 -22   0   92.59   43.90
  23   3   0  -39.30   27.10
 -23  -3   0   51.79   27.90
  26 -23   0  -23.50   40.40
  -3  26   0    0.70   22.40
  24   2   0   40.30   29.80
  26 -24   0   -3.30   44.50
 -27   5   0  -26.90   30.50
  22 -27   0   17.00   41.20
 -27   6   0   -0.20   30.00
  21 -27   0  -15.00   38.00
  27  -6   0  104.79   39.00
 -27   7   0  228.08   37.30
 -20  27   0  149.59   39.30
  27  -7   0  160.38   37.40
 -27   8   0   -0.30   29.10
  27  -8   0   35.70   34.20
 -19  27   0   51.69   30.40
 -27   9   0   84.19   29.00
  18 -27   0  -44.80   31.30
  27  -9   0   18.70   33.20
 -18  27   0   49.10   29.60
 -27  10   0   97.49   32.20
  17 -27   0   12.10   32.20
 -17  27   0   52.79   27.60
  27 -10   0   51.99   34.40
  16 -27   0  157.68   37.40
 -27  11   0  105.09   28.90
 -16  27   0   82.49   28.70
  27 -11   0  145.69   36.30
 -27  12   0   39.70   28.40
  15 -27   0   24.50   31.10
  14 -27   0   53.49   33.60
 -27  13   0   52.39   31.70
 -14  27   0   45.80   25.10
  27 -13   0    6.50   35.50
 -27  14   0   16.20   29.20
  13 -27   0   -4.30   26.30
  27 -14   0   28.00   33.70
 -13  27   0   -9.40   24.00
  12 -27   0  539.85   66.09
  15  12   0  630.14   41.40
  15  12   0  546.95   35.00
 -12  27   0  716.23   58.29
  27 -15   0  454.05   58.99
  16  11   0   32.00   15.40
  11 -27   0    2.90   29.40
  16  11   0   75.89   21.60
  27 -16   0   56.59   35.80
 -11  27   0   31.30   25.20
 -27  17   0   79.99   39.00
  17  10   0  114.79   18.10
  10 -27   0  115.09   33.50
 -10  27   0  170.68   28.50
  27 -17   0  124.59   41.90
  18   9   0  117.69   20.00
   9 -27   0  120.49   32.70
  -9  27   0   93.39   26.60
  19   8   0   74.99   20.50
  27 -19   0  118.59   42.10
  -8  27   0  132.39   27.30
  20   7   0  894.81   54.79
  -7  27   0  904.11   63.39
  27 -20   0  779.12   88.19
  21   6   0   70.29   24.30
  27 -21   0  -42.00   40.40
  -6  27   0   29.50   25.10
  22   5   0  317.07   51.19
  -5  27   0  320.27   50.29
  27 -22   0  252.77   53.99
 -28   8   0  253.67   41.50
  20 -28   0  303.67   50.29
  28  -8   0  314.77   49.20
  19 -28   0  134.09   42.70
 -28   9   0  167.98   37.00
 -19  28   0  154.18   48.40
  18 -28   0   38.80   39.40
 -28  10   0   25.20   33.40
 -18  28   0  -31.50   32.30
  28 -11   0  209.18   41.80
  16 -28   0  100.29   39.30
  28 -12   0  112.39   41.50
  15 -28   0 1020.40   86.49
  28 -13   0  986.40   88.49
 -15  28   0  976.50   72.89
 -28  14   0   83.19   43.00
  14 -28   0   92.89   33.90
  28 -14   0   31.40   38.90
 -14  28   0   83.39   30.20
  13 -28   0   73.39   32.60
  28 -15   0   46.10   37.60
 -13  28   0   47.40   28.00
  16  12   0   89.59   16.90
  12 -28   0  118.69   36.60
  28 -16   0   86.39   46.20
  17  11   0   11.80   17.50
  11 -28   0  -19.50   31.60
  28 -17   0  -40.00   38.10
  18  10   0  461.75   39.90
  10 -28   0  461.05   55.49
 -10  28   0  596.34   57.89
  28 -18   0  526.15   86.59
  19   9   0   17.60   21.20
  28 -19   0  -34.70   43.10
  20   8   0   65.39   23.60
  28 -20   0  107.19   46.10
  -8  28   0   45.10   28.00
   1  -1  -1 1708.43   45.90
  -1   1   1 1667.63   45.80
   1   0  -1 1094.29   32.20
  -1   1  -1 1056.69   33.30
  -1   0   1 1033.40   31.80
  -1   2  -1    2.20    2.80
   2  -1  -1    7.00    2.90
   3  -2  -1   94.89    9.20
  -2  -1  -1   96.49    6.70
  -3   2   1   92.19    8.90
   2  -2  -1 1407.26   40.80
   2   0   1 1451.55   40.50
  -2   2   1 1445.96   41.20
   1  -2  -1  343.67   13.60
  -2   1  -1  325.67   15.20
   1   1  -1  363.76   15.40
  -1   2   1  315.17   13.80
   2  -1   1  329.57   15.40
  -2   2  -1 5462.55  133.19
   0  -2  -1 5313.27  126.89
   2   0  -1 5257.07  131.39
  -2   0   1 5212.58  131.39
   2  -2   1 5459.75  133.59
   0   2   1 5277.87  126.89
   3  -1  -1  218.38   12.80
  -3   1   1  214.28   12.80
   2  -3   1  195.08   13.80
   4  -2  -1 3164.48   84.89
  -2   4  -1 3223.98   87.69
   2  -4   1 3200.88   88.19
  -4   2   1 3210.58   85.29
   5  -3  -1 1568.74   48.80
  -2   5  -1 1533.95   50.79
   2  -5   1 1566.04   51.49
   4  -3  -1 1688.13   49.80
  -1   4  -1 1619.54   51.59
  -3  -1  -1 1670.13   43.50
   3   1   1 1663.23   44.20
  -4   3   1 1703.43   50.09
   3  -3  -1 2485.35   66.39
   3   0   1 2484.25   64.39
  -3   3   1 2423.26   66.39
  -3   1  -1  284.97   14.10
   2  -3  -1  304.17   13.90
  -2   3   1  308.37   13.90
   3  -1   1  304.47   15.10
   1  -3  -1    2.80    2.50
  -3   2  -1    4.70    3.50
   2   1  -1    7.30    3.70
  -1   3   1    2.20    2.70
   3  -2   1    7.80    4.10
  -2  -1   1    5.00    3.30
   3   0  -1  844.02   29.20
   0  -3  -1  846.62   23.70
  -3   0   1  813.82   28.90
   0   3   1  801.62   23.50
   3  -3   1  864.51   31.40
   4  -1  -1   24.30    5.40
  -3   4  -1   27.60    6.10
  -4   1   1   37.40    7.10
   3  -4   1   35.60    7.70
   5  -2  -1 1454.75   45.80
  -3   5  -1 1389.76   47.30
  -5   2   1 1401.86   45.20
   6  -3  -1  839.02   33.30
  -3   6  -1  869.81   35.20
   3  -6   1  892.91   36.20
  -6   3   1  848.72   33.30
   7  -4  -1   29.60    7.60
  -3   7  -1   27.30    7.60
   3  -7   1   23.20    7.80
  -7   4   1   22.50    6.00
  -2   6  -1  823.02   34.20
   6  -4  -1  856.51   33.20
  -4  -2  -1  806.72   23.00
   2  -6   1  877.11   35.50
  -6   4   1  800.62   32.30
   5  -4  -1  158.58   13.70
  -1   5  -1  175.08   14.60
  -5   4   1  179.58   13.70
   4   1   1  171.98   10.10
   1  -5   1  177.78   15.30
   4  -4  -1 2902.41   78.29
  -4   0  -1 2929.31   74.09
   0   4  -1 2813.72   81.09
   4   0   1 2922.51   75.09
  -4   4   1 2901.51   78.59
   3  -4  -1  149.79   11.30
  -4   1  -1  157.88   10.70
   4  -1   1  155.48   11.20
  -3   4   1  136.29   11.10
  -4   2  -1 2645.84   72.19
   2   2  -1 2691.23   72.09
   2  -4  -1 2651.93   69.09
  -2   4   1 2641.94   69.49
   4  -2   1 2661.83   72.99
   1  -4  -1   15.10    3.40
   3   1  -1   10.20    4.20
  -4   3  -1   10.20    4.40
   4  -3   1    9.70    5.00
  -1   4   1   10.40    4.00
  -3  -1   1   17.00    4.20
   4   0  -1  455.95   20.80
  -4   4  -1  470.25   22.90
   0  -4  -1  473.45   15.10
  -4   0   1  454.95   20.80
   0   4   1  474.35   15.30
   4  -4   1  463.25   23.10
   5  -1  -1 6366.46  161.08
  -4   5  -1 6451.05  164.08
   4  -5   1 6456.85  164.88
  -4   6  -1 1638.04   54.29
   6  -2  -1 1608.24   51.69
  -6   2   1 1595.84   51.59
   4  -6   1 1629.84   55.19
  -4   7  -1  135.19   14.90
   7  -3  -1  139.59   14.20
   4  -7   1  139.39   16.10
  -7   3   1  132.79   13.60
  -4   8  -1  220.58   18.40
   8  -4  -1  178.78   16.60
  -8   4   1  212.48   17.60
   4  -8   1  210.18   19.10
  -4   9  -1  691.43   34.30
   9  -5  -1  703.53   33.60
   4  -9   1  702.93   35.60
   8  -5  -1   54.59   10.00
  -3   8  -1   37.90    8.90
   3  -8   1   47.20   10.10
  -8   5   1   37.90    8.80
  -2   7  -1 3354.56   96.39
   7  -5  -1 3308.37   94.89
  -7   5   1 3282.07   94.49
   2  -7   1 3521.55   98.69
   5   2   1 3377.96   84.49
   6  -5  -1   26.40    7.40
  -5  -1  -1   21.50    4.10
  -1   6  -1   26.80    7.00
   5   1   1   26.20    4.90
  -6   5   1   23.80    6.60
   5  -5  -1  238.88   15.80
  -5   0  -1  249.38   12.60
   0   5  -1  263.27   17.50
  -5   5   1  206.18   15.00
   5   0   1  233.18   13.50
   4  -5  -1 1233.98   39.40
  -5   1  -1 1176.98   37.10
   5  -1   1 1204.88   38.60
  -4   5   1 1193.28   39.30
   3  -5  -1  431.86   18.70
   2   3  -1  435.26   19.60
  -5   2  -1  423.36   19.60
  -3   5   1  397.26   18.60
   5  -2   1  404.16   20.20
  -5   3  -1 9832.72  236.18
   3   2  -1 9645.73  234.38
   2  -5  -1 9638.64  230.38
   5  -3   1 9999.00  237.88
  -2   5   1 9514.25  230.68
  -3  -2   1 9556.64  234.28
   4   1  -1   57.19    8.80
   1  -5  -1   44.60    6.10
  -5   4  -1   40.10    7.30
   5  -4   1   48.00    8.60
  -4  -1   1   51.29    8.30
  -1   5   1   44.20    6.50
  -5   5  -1 3782.92  103.59
   0  -5  -1 3849.91   91.79
   5   0  -1 3833.12  100.59
  -5   0   1 3739.33  100.49
   5  -5   1 3766.12  104.79
   0   5   1 3661.93   91.39
  -5   6  -1   10.40    4.90
   6  -1  -1    4.20    4.40
  -6   1   1    3.80    3.70
   5  -6   1   14.80    7.10
   7  -2  -1 2184.98   67.89
  -5   7  -1 2295.67   71.39
   5  -7   1 2353.96   73.09
  -7   2   1 2178.48   67.69
   8  -3  -1 1445.16   50.89
  -5   8  -1 1467.05   53.29
   5  -8   1 1487.45   54.59
  -8   3   1 1435.16   50.49
  -5   9  -1  178.88   18.10
   9  -4  -1  147.89   16.50
   5  -9   1  160.98   19.10
  -9   4   1  160.28   16.30
  -5  10  -1  272.87   22.10
  10  -5  -1  249.38   21.50
   5 -10   1  257.67   23.20
 -10   5   1  277.87   21.50
  11  -6  -1  115.39   17.60
  -5  11  -1  121.89   17.90
   5 -11   1   90.69   15.10
 -11   6   1  142.69   17.00
  -4  10  -1 1279.97   50.89
  10  -6  -1 1197.28   49.30
 -10   6   1 1261.07   49.40
   4 -10   1 1280.07   51.99
   9  -6  -1  452.85   27.00
  -6  -3  -1  449.56   16.90
  -3   9  -1  482.55   27.50
  -9   6   1  473.05   26.80
   6   3   1  466.45   18.20
   3  -9   1  495.85   29.30
  -6  -2  -1   73.19    7.00
   6   2   1   60.69    8.20
  -8   6   1   68.69   11.10
   2  -8   1   56.79   11.30
  -1   7  -1   21.80    6.40
  -6  -1  -1   16.40    4.20
   7  -6  -1   24.00    6.80
   6   1   1   15.20    4.90
  -7   6   1   27.70    7.30
  -6   0  -1   37.10    5.90
   0   6  -1   47.60    9.00
   6  -6  -1   37.40    7.50
   6   0   1   33.30    6.20
  -6   6   1   30.70    7.30
   5  -6  -1   24.50    6.40
  -6   1  -1   17.80    4.70
  -5   6   1   13.30    4.90
   6  -1   1   18.10    5.50
   4  -6  -1 1744.53   52.89
  -6   2  -1 1756.92   52.59
  -4   6   1 1745.53   52.99
   6  -2   1 1755.92   54.29
   3   3  -1  230.38   14.80
   3  -6  -1  226.28   13.60
  -6   3  -1  233.38   15.80
   6  -3   1  235.08   16.60
  -3   6   1  229.78   14.20
   2  -6  -1 1098.29   34.30
   4   2  -1 1066.29   37.30
  -6   4  -1 1052.39   38.90
  -2   6   1 1083.89   34.40
  -4  -2   1 1125.89   38.00
   6  -4   1 1125.99   41.10
  -6   5  -1  823.62   34.40
   5   1  -1  843.22   32.10
   1  -6  -1  831.52   26.90
   6  -5   1  840.22   35.90
  -1   6   1  867.91   27.30
  -5  -1   1  847.72   32.30
  -6   6  -1   -1.30    4.30
   0  -6  -1    5.80    3.20
   6   0  -1   -4.70    4.00
  -6   0   1   -1.80    3.90
   6  -6   1    2.20    5.50
   7  -1  -1 1372.86   47.30
  -6   7  -1 1382.36   49.99
   6  -7   1 1338.27   50.99
  -7   1   1 1307.47   46.20
  -6   8  -1   57.79   10.70
   8  -2  -1   62.39   10.70
   9  -3  -1 4576.04  125.39
  -6   9  -1 4518.05  127.89
  -9   3   1 4413.76  124.19
   6  -9   1 4605.44  130.39
  10  -4  -1   92.99   15.30
  -6  10  -1   91.69   15.10
 -10   4   1  104.29   15.10
   6 -10   1  125.79   18.00
  -6  11  -1  377.96   26.60
  11  -5  -1  402.56   27.40
   6 -11   1  389.26   29.00
 -11   5   1  385.96   26.30
  12  -6  -1  606.24   34.90
  -6  12  -1  659.43   36.40
 -12   6   1  554.14   33.30
   6 -12   1  705.03   39.40
  13  -7  -1  133.09   21.30
 -13   7   1  138.19   18.80
   6 -13   1  135.69   20.90
  -5  12  -1  109.69   18.00
  12  -7  -1  117.79   19.50
 -12   7   1  124.19   18.50
   5 -12   1  123.59   19.40
  -4  11  -1 2742.23   87.59
  -7  -4  -1 2658.73   68.79
  11  -7  -1 2635.54   87.19
   7   4   1 2642.74   70.89
 -11   7   1 2673.13   85.99
   4 -11   1 2735.93   89.39
  -3  10  -1  427.66   27.20
  10  -7  -1  414.16   27.40
  -7  -3  -1  390.46   16.20
   3 -10   1  360.56   26.40
   7   3   1  406.56   18.70
 -10   7   1  401.36   26.30
  -2   9  -1  282.37   21.30
  -7  -2  -1  271.97   13.60
   9  -7  -1  262.87   21.50
   7   2   1  214.78   16.00
  -9   7   1  257.27   20.40
   2  -9   1  237.08   21.20
  -7  -1  -1  104.89    9.40
  -1   8  -1   97.79   14.40
   8  -7  -1   98.29   14.80
   7   1   1  105.29   10.80
   0   7  -1  478.25   25.90
   7  -7  -1  469.95   25.70
  -7   0  -1  466.95   20.00
   7   0   1  459.65   22.00
  -7   7   1  507.15   25.80
   6  -7  -1 1600.14   53.29
   1   6  -1 1631.74   55.19
  -7   1  -1 1602.94   48.90
  -6   7   1 1630.24   53.69
   7  -1   1 1636.84   51.49
   5  -7  -1 1326.67   45.00
  -7   2  -1 1310.57   43.50
  -5   7   1 1369.96   45.80
   7  -2   1 1357.26   46.00
   3   4  -1  412.96   20.50
   4  -7  -1  424.06   20.80
  -7   3  -1  408.16   21.90
   7  -3   1  418.96   23.10
  -4   7   1  436.66   21.50
   4   3  -1  619.14   26.50
  -7   4  -1  648.94   28.70
   3  -7  -1  670.83   25.80
   7  -4   1  626.34   29.90
  -3   7   1  632.54   25.50
   2  -7  -1 1581.54   45.90
  -7   5  -1 1473.15   51.69
   5   2  -1 1526.05   49.30
  -2   7   1 1545.25   45.80
   7  -5   1 1554.24   54.09
  -5  -2   1 1509.25   49.40
   1  -7  -1 1187.28   36.00
   6   1  -1 1165.68   41.10
  -7   6  -1 1112.09   43.70
   7  -6   1 1223.58   46.90
  -6  -1   1 1144.79   41.40
  -1   7   1 1162.28   35.70
   0  -7  -1 4914.21  117.19
   7   0  -1 4801.82  126.89
  -7   7  -1 4661.83  130.39
  -7   0   1 4808.92  127.09
   0   7   1 4626.14  116.49
   7  -7   1 4739.53  133.19
  -7   8  -1  493.85   29.20
   8  -1  -1  572.14   28.10
  -1  -7  -1  559.14   18.80
  -8   1   1  535.15   27.10
   1   7   1  566.54   18.70
  -7   9  -1  906.81   41.30
   9  -2  -1  931.91   39.00
  -9   2   1  915.91   38.30
   7  -9   1  895.31   43.00
  10  -3  -1  254.27   21.10
  -7  10  -1  258.07   23.30
   7 -10   1  274.17   25.30
 -10   3   1  260.07   20.40
  -7  11  -1  175.28   21.50
  11  -4  -1  196.28   20.50
 -11   4   1  203.08   19.80
   7 -11   1  207.98   22.70
  12  -5  -1 2684.83   88.69
  -7  12  -1 2651.73   89.89
 -12   5   1 2718.23   87.39
   7 -12   1 2734.13   92.29
  13  -6  -1   22.50   10.20
  -7  13  -1   18.20   10.30
   7 -13   1   29.00   11.30
 -13   6   1   25.70    9.70
  14  -7  -1  287.97   28.00
  -7  14  -1  318.77   27.90
 -14   7   1  268.37   25.20
   7 -14   1  247.48   27.40
  -7  15  -1    5.10    9.90
  15  -8  -1    3.90    9.70
   7 -15   1   -2.70   10.50
 -15   8   1    1.80    8.50
  14  -8  -1 2985.20  100.79
  -6  14  -1 2915.11   98.39
 -14   8   1 2959.50   98.89
   6 -14   1 3102.09  103.19
  13  -8  -1   -2.60    7.40
  -5  13  -1    7.40    8.20
  -8  -5  -1    6.50    3.90
   5 -13   1   15.80    9.70
   8   5   1    7.00    5.40
 -13   8   1    0.10    6.40
  -8  -4  -1 1361.76   40.90
  12  -8  -1 1429.96   58.19
  -4  12  -1 1431.96   56.79
   4 -12   1 1437.26   58.99
   8   4   1 1401.66   43.70
 -12   8   1 1352.46   56.29
  -8  -3  -1  189.48   11.90
  -3  11  -1  212.28   21.20
  11  -8  -1  168.58   20.50
 -11   8   1  168.18   18.80
   8   3   1  194.28   14.40
   3 -11   1  190.38   21.30
  -8  -2  -1  901.31   30.20
  -2  10  -1  873.61   40.40
  10  -8  -1  902.81   41.80
   2 -10   1  883.01   42.00
 -10   8   1  881.81   40.80
   8   2   1  958.50   33.80
  -8  -1  -1 1579.74   47.50
  -1   9  -1 1607.94   57.99
   9  -8  -1 1606.34   58.39
  -9   8   1 1638.44   58.39
   8   1   1 1608.04   50.79
  -8   0  -1  182.48   13.40
   8  -8  -1  180.98   18.00
   0   8  -1  167.38   17.40
   8   0   1  191.18   15.10
  -8   8   1  192.28   17.40
   7  -8  -1  684.03   32.00
  -8   1  -1  681.63   27.20
   1   7  -1  674.63   32.70
  -7   8   1  724.43   32.70
   8  -1   1  691.33   30.00
   6  -8  -1    5.50    5.10
  -8   2  -1    1.10    4.40
   8  -2   1    3.60    5.40
  -6   8   1    0.60    5.50
  -8   3  -1  636.64   28.80
   3   5  -1  653.33   27.80
   5  -8  -1  696.03   29.80
  -5   8   1  705.03   29.90
   8  -3   1  697.43   31.80
   4   4  -1  564.84   25.60
  -8   4  -1  581.14   27.90
   4  -8  -1  603.84   26.60
  -4   8   1  607.54   26.70
   8  -4   1  591.54   29.70
   5   3  -1  145.59   13.60
   3  -8  -1  149.69   12.90
  -8   5  -1  146.79   15.70
   8  -5   1  142.19   16.60
  -5  -3   1  147.39   13.60
  -3   8   1  158.08   13.10
  -8   6  -1  989.20   40.80
   2  -8  -1 1063.19   35.40
   6   2  -1 1020.60   38.20
  -6  -2   1 1033.40   38.60
   8  -6   1 1023.80   43.50
  -2   8   1 1042.70   35.00
  -8   7  -1 1148.99   45.70
   7   1  -1 1110.19   41.60
   1  -8  -1 1155.88   36.50
   8  -7   1 1123.29   47.10
  -1   8   1 1146.79   36.60
  -7  -1   1 1165.58   42.50
   0  -8  -1   84.19    9.30
  -8   8  -1  104.39   14.90
   8   0  -1   84.59   13.30
  -8   0   1   88.09   12.90
   8  -8   1   80.49   13.10
   0   8   1   94.19    9.30
   9  -1  -1  261.37   20.30
  -8   9  -1  275.27   22.10
  -1  -8  -1  266.27   13.30
   8  -9   1  233.88   23.10
   1   8   1  219.08   14.40
  -9   1   1  254.07   19.30
  -8  10  -1  330.97   25.20
  10  -2  -1  358.26   24.00
   8 -10   1  315.37   27.10
 -10   2   1  315.17   22.50
  11  -3  -1  777.82   38.00
  -8  11  -1  785.42   40.60
 -11   3   1  817.92   37.90
   8 -11   1  808.92   43.40
  12  -4  -1 1348.67   54.79
  -8  12  -1 1337.17   56.49
 -12   4   1 1322.57   53.39
   8 -12   1 1413.66   60.59
  13  -5  -1 1229.08   54.69
  -8  13  -1 1354.86   56.89
   8 -13   1 1346.67   59.69
 -13   5   1 1285.57   53.99
  14  -6  -1  526.05   34.90
  -8  14  -1  503.75   34.60
   8 -14   1  510.05   36.60
 -14   6   1  507.85   33.50
  15  -7  -1  458.05   34.00
  -8  15  -1  435.46   33.30
   8 -15   1  434.36   36.00
 -15   7   1  417.16   32.70
  -8  16  -1  891.71   47.20
  16  -8  -1  853.11   47.90
 -16   8   1  804.82   46.20
   8 -16   1  848.92   49.80
  -8  17  -1  461.95   36.60
  17  -9  -1  550.64   39.40
   8 -17   1  466.55   39.40
 -17   9   1  493.15   37.40
  -7  16  -1  281.47   29.30
  16  -9  -1  241.98   28.70
 -16   9   1  267.37   28.20
   7 -16   1  249.48   30.10
  15  -9  -1   26.90   11.00
  -6  15  -1   46.70   12.70
   6 -15   1   39.10   14.10
 -15   9   1   25.50   12.40
  14  -9  -1  173.78   24.00
  -5  14  -1  230.68   23.40
  -9  -5  -1  198.58   13.60
   9   5   1  203.88   15.50
 -14   9   1  174.68   23.20
   5 -14   1  252.47   26.80
  13  -9  -1  595.94   37.30
  -4  13  -1  692.73   37.90
  -9  -4  -1  652.53   24.70
   9   4   1  654.53   27.50
   4 -13   1  626.44   38.20
 -13   9   1  591.84   37.20
  -9  -3  -1   30.50    6.00
  12  -9  -1   35.20   10.30
  -3  12  -1   27.60    9.70
   9   3   1   43.60    8.00
   3 -12   1   24.20   11.10
 -12   9   1   21.20    9.80
  11  -9  -1  279.07   24.40
  -2  11  -1  322.77   24.60
  -9  -2  -1  298.57   16.40
   9   2   1  286.77   19.00
   2 -11   1  324.07   26.00
 -11   9   1  289.17   24.10
  10  -9  -1  149.49   18.10
  -1  10  -1  115.39   16.60
  -9  -1  -1  109.39   11.70
   9   1   1  125.69   14.30
 -10   9   1  130.69   17.30
   9  -9  -1 1098.19   46.00
   0   9  -1 1023.70   43.80
  -9   0  -1 1114.99   37.70
   9   0   1 1063.39   40.40
  -9   9   1 1116.99   45.80
  -9   1  -1  284.67   17.30
   8  -9  -1  276.77   21.20
   1   8  -1  261.27   20.70
  -8   9   1  260.67   20.80
   9  -1   1  255.27   19.10
   2   7  -1  160.78   16.70
  -9   2  -1  163.18   14.20
   7  -9  -1  174.98   17.10
   9  -2   1  149.79   16.20
  -7   9   1  151.68   16.60
   6  -9  -1  429.86   24.50
  -9   3  -1  429.96   23.30
   3   6  -1  419.66   22.10
  -6   9   1  419.26   24.00
   9  -3   1  440.26   25.60
   5  -9  -1   15.10    5.90
  -9   4  -1    5.10    5.50
   4   5  -1    8.80    4.90
  -5   9   1    6.10    5.60
   9  -4   1   11.20    6.70
   5   4  -1 8074.19  203.18
   4  -9  -1 8148.48  203.18
  -9   5  -1 8219.28  207.78
  -4   9   1 7931.11  203.08
   9  -5   1 8321.27  211.28
   3  -9  -1  195.08   15.40
  -9   6  -1  222.18   19.30
   6   3  -1  226.18   16.70
   9  -6   1  208.58   20.50
  -3   9   1  202.18   14.90
  -6  -3   1  195.08   16.10
   2  -9  -1  809.62   30.50
   7   2  -1  784.02   33.40
  -9   7  -1  785.52   37.10
  -2   9   1  773.22   30.40
   9  -7   1  800.52   39.40
  -7  -2   1  797.62   33.70
   8   1  -1  652.63   30.70
  -9   8  -1  658.73   34.20
   1  -9  -1  691.53   26.60
   9  -8   1  662.33   36.30
  -8  -1   1  640.74   30.70
  -1   9   1  644.14   26.00
   9   0  -1 1289.57   48.50
   0  -9  -1 1288.27   40.30
  -9   9  -1 1303.67   52.49
  -9   0   1 1307.87   48.40
   9  -9   1 1262.87   54.59
   0   9   1 1317.97   40.20
  -9  10  -1 2950.30   95.09
  10  -1  -1 3025.10   90.99
 -10   1   1 2946.81   89.89
   1   9   1 3013.00   77.79
   9 -10   1 2981.50   98.59
  -9  11  -1 1252.07   53.59
  11  -2  -1 1292.27   50.89
   9 -11   1 1239.78   56.39
 -11   2   1 1266.77   49.90
  -9  12  -1  993.50   46.80
  12  -3  -1  986.20   44.90
 -12   3   1  987.70   43.70
   9 -12   1  988.10   50.29
  -9  13  -1  559.64   35.20
  13  -4  -1  543.25   34.00
 -13   4   1  545.25   32.50
   9 -13   1  520.55   38.00
  14  -5  -1  464.45   33.20
  -9  14  -1  500.85   34.20
   9 -14   1  473.85   36.30
 -14   5   1  510.15   32.70
  -9  15  -1  720.03   42.40
  15  -6  -1  734.93   43.20
 -15   6   1  731.63   41.80
   9 -15   1  710.33   45.20
  16  -7  -1  447.36   35.80
  -9  16  -1  506.55   36.90
 -16   7   1  530.15   37.30
   9 -16   1  555.34   41.60
  -9  17  -1  105.49   19.10
  17  -8  -1  168.68   27.50
   9 -17   1  148.69   25.30
 -17   8   1  113.09   20.10
  18  -9  -1   15.50   14.00
  -9  18  -1   -4.10   12.00
 -18   9   1   -0.50   15.30
   9 -18   1  -26.90   12.10
  -9  19  -1  137.09   22.90
  19 -10  -1  121.79   23.50
 -19  10   1  123.59   22.70
  -8  18  -1 2381.86   90.59
  18 -10  -1 2400.66   94.59
   8 -18   1 2273.87   92.69
 -18  10   1 2308.77   90.89
  -7  17  -1  523.25   39.00
  17 -10  -1  570.44   41.80
 -17  10   1  516.95   39.40
   7 -17   1  524.15   41.20
  -6  16  -1  630.94   41.30
  16 -10  -1  680.63   44.30
  10   6   1  624.04   28.00
 -16  10   1  704.33   42.80
   6 -16   1  672.43   44.30
  15 -10  -1  274.57   30.20
 -10  -5  -1  324.67   17.70
  -5  15  -1  343.07   29.60
  10   5   1  275.07   19.10
   5 -15   1  301.87   30.00
 -15  10   1  262.07   27.80
  -4  14  -1  991.90   47.40
 -10  -4  -1  919.91   33.00
  14 -10  -1  963.90   49.70
   4 -14   1  933.31   48.60
 -14  10   1  852.91   46.40
  10   4   1  923.81   36.20
  -3  13  -1 1421.56   57.99
 -10  -3  -1 1352.16   43.60
  13 -10  -1 1302.67   59.19
   3 -13   1 1458.55   60.49
 -13  10   1 1343.17   57.79
  10   3   1 1364.66   47.60
 -10  -2  -1 2151.28   62.39
  12 -10  -1 2119.19   77.89
  -2  12  -1 2130.89   74.69
   2 -12   1 2110.49   77.39
 -12  10   1 2211.48   77.49
  10   2   1 2149.78   67.19
  11 -10  -1  603.24   35.20
 -10  -1  -1  574.04   25.20
  -1  11  -1  530.35   31.70
 -11  10   1  575.34   33.50
  10   1   1  561.14   28.30
  10 -10  -1  220.18   22.50
   0  10  -1  226.98   21.30
 -10   0  -1  242.38   16.90
  10   0   1  221.28   18.70
 -10  10   1  232.78   21.40
   9 -10  -1  866.11   40.40
   1   9  -1  825.92   38.70
 -10   1  -1  839.72   33.60
  10  -1   1  846.12   37.00
  -9  10   1  829.42   39.80
 -10   2  -1  343.77   20.70
   8 -10  -1  354.66   24.60
   2   8  -1  341.57   24.40
  -8  10   1  351.66   24.10
  10  -2   1  338.77   23.50
 -10   3  -1 2613.14   78.89
   7 -10  -1 2764.52   83.69
   3   7  -1 2604.34   77.49
  10  -3   1 2718.83   83.79
  -7  10   1 2661.13   82.99
   4   6  -1  297.37   19.00
 -10   4  -1  290.17   20.70
   6 -10  -1  292.17   21.40
  -6  10   1  337.57   22.60
  10  -4   1  303.97   23.40
   5 -10  -1  359.36   22.00
 -10   5  -1  278.57   20.60
   5   5  -1  308.47   19.50
  -5  10   1  295.07   20.40
  10  -5   1  299.27   24.00
   4 -10  -1    1.80    5.80
 -10   6  -1   10.40    6.60
   6   4  -1   13.20    5.70
  10  -6   1    7.80    7.50
  -4  10   1    2.30    4.70
   3 -10  -1  122.09   13.70
 -10   7  -1  125.19   16.50
   7   3  -1  109.29   13.50
  -7  -3   1  119.89   14.40
  -3  10   1  114.89   13.40
  10  -7   1   96.49   16.70
   8   2  -1  880.11   37.10
 -10   8  -1  875.71   41.50
   2 -10  -1  905.31   34.30
  10  -8   1  856.01   43.70
  -8  -2   1  886.51   37.30
  -2  10   1  933.11   34.70
 -10   9  -1  345.47   26.00
   9   1  -1  298.77   21.60
   1 -10  -1  335.57   18.60
  -1  10   1  313.67   18.40
  10  -9   1  306.87   27.00
  -9  -1   1  315.57   22.10
   0 -10  -1   49.00    7.90
  10   0  -1   28.80    8.90
 -10  10  -1   38.00   11.00
  10 -10   1   50.99   13.00
 -10   0   1   50.29   10.70
   0  10   1   37.70    6.80
 -10  11  -1  122.99   18.60
  11  -1  -1  115.19   17.30
   1  10   1   95.19   10.60
 -11   1   1  106.09   16.00
  10 -11   1  104.69   18.50
 -10  12  -1  365.86   27.90
  12  -2  -1  388.36   27.80
 -12   2   1  347.27   25.50
  10 -12   1  310.17   29.60
   2  10   1  372.06   16.90
  13  -3  -1   42.50   11.90
 -13   3   1   30.60    9.80
  10 -13   1   50.19   14.00
 -10  14  -1  288.27   27.60
  14  -4  -1  308.57   27.30
  10 -14   1  272.77   31.30
 -14   4   1  271.07   25.00
  15  -5  -1  -11.30    8.50
 -10  15  -1   10.20   10.30
 -15   5   1    2.30    9.50
  10 -15   1   15.60   12.10
 -10  16  -1 1958.30   77.39
  16  -6  -1 1849.11   76.09
  10 -16   1 1835.32   79.59
 -16   6   1 1870.61   73.49
 -10  17  -1   11.30   12.20
  17  -7  -1   31.10   13.40
 -17   7   1    8.30   11.30
  10 -17   1   23.60   13.20
 -10  18  -1  261.87   31.60
  18  -8  -1  395.66   37.40
  10 -18   1  340.47   39.30
  19  -9  -1   81.99   17.90
  10 -19   1  112.69   21.90
  20 -10  -1  505.75   45.90
 -10  20  -1  463.25   40.70
  10 -20   1  510.95   46.30
 -20  10   1  486.25   42.70
  21 -11  -1 1539.25   78.39
 -10  21  -1 1490.95   73.29
  10 -21   1 1441.26   76.29
 -21  11   1 1546.15   75.29
  -9  20  -1   22.40   14.70
  20 -11  -1   10.00   16.80
 -20  11   1   -4.70   13.70
   9 -20   1   11.60   17.00
  -8  19  -1  363.16   35.30
  19 -11  -1  375.56   39.70
 -19  11   1  402.56   37.60
   8 -19   1  357.56   40.20
  18 -11  -1   74.29   17.90
  -7  18  -1   82.89   17.50
   7 -18   1   69.09   18.30
  11   7   1   78.19   10.60
 -18  11   1   72.39   16.90
  17 -11  -1  545.55   42.40
  -6  17  -1  515.55   39.60
   6 -17   1  574.94   41.90
  11   6   1  526.45   27.00
 -17  11   1  503.35   46.40
  -5  16  -1  649.43   40.50
 -11  -5  -1  665.13   27.00
  16 -11  -1  616.04   43.90
   5 -16   1  623.04   42.50
 -16  11   1  616.34   41.00
  11   5   1  595.44   29.30
  -4  15  -1   23.10   10.60
  15 -11  -1  -10.10    9.80
   4 -15   1   12.90   10.80
 -15  11   1    9.90    9.70
  11   4   1    7.70    7.30
  14 -11  -1  232.28   27.80
  -3  14  -1  255.17   25.30
 -11  -3  -1  190.68   15.60
 -14  11   1  193.78   23.60
   3 -14   1  216.98   26.30
  11   3   1  207.28   19.10
  -2  13  -1  185.48   23.70
 -11  -2  -1  231.08   16.40
  13 -11  -1  178.48   24.70
 -13  11   1  217.88   23.40
  11   2   1  195.58   19.60
  12 -11  -1  533.25   34.80
  -1  12  -1  517.95   32.20
 -11  -1  -1  495.95   24.70
  11   1   1  512.25   28.40
 -12  11   1  507.25   32.90
  11 -11  -1   26.90   10.50
 -11   0  -1   44.10    8.70
   0  11  -1   49.80   11.90
 -11  11   1   23.00    8.80
  11   0   1   37.60    9.90
  10 -11  -1   53.69   12.20
   1  10  -1   40.30   10.70
  11  -1   1   58.49   11.20
 -11   2  -1  731.63   32.90
   2   9  -1  780.62   36.70
   9 -11  -1  727.93   38.00
  11  -2   1  705.03   36.00
  -9  11   1  754.22   37.90
 -11   3  -1 2049.59   66.29
   3   8  -1 2046.00   69.79
   8 -11  -1 2114.29   71.09
  -8  11   1 2027.20   70.69
  11  -3   1 2116.79   71.09
   4   7  -1  162.98   15.00
   7 -11  -1  160.48   18.40
 -11   4  -1  166.48   16.90
  11  -4   1  137.79   19.30
  -7  11   1  143.69   17.80
   5   6  -1  732.43   31.40
   6 -11  -1  710.63   34.20
 -11   5  -1  713.13   34.50
  -6  11   1  694.83   33.50
  11  -5   1  683.93   37.10
   5 -11  -1  203.48   19.20
 -11   6  -1  246.68   20.80
   6   5  -1  210.18   17.20
  11  -6   1  180.78   20.90
  -5  11   1  191.68   17.30
 -11   7  -1  546.25   31.50
   7   4  -1  515.35   27.10
   4 -11  -1  543.65   28.00
  -4  11   1  550.74   28.00
  11  -7   1  536.65   33.70
  -7  -4   1  555.54   27.80
   3 -11  -1 2120.39   65.09
   8   3  -1 2035.00   66.09
 -11   8  -1 2167.08   73.29
  11  -8   1 2002.80   75.09
  -3  11   1 1992.30   64.59
  -8  -3   1 2097.99   67.09
   9   2  -1 1330.17   49.80
   2 -11  -1 1376.66   46.70
 -11   9  -1 1350.86   55.39
  -9  -2   1 1347.17   50.39
  -2  11   1 1361.06   46.80
  11  -9   1 1271.87   57.59
   1 -11  -1  410.46   22.00
 -11  10  -1  379.96   29.10
  10   1  -1  386.56   25.60
  -1  11   1  419.06   21.50
 -10  -1   1  367.96   24.90
  11 -10   1  399.56   31.60
   0 -11  -1  692.43   27.80
  11   0  -1  582.84   33.00
 -11  11  -1  673.53   39.20
 -11   0   1  608.64   32.70
   0  11   1  613.24   26.30
  11 -11   1  644.34   40.30
 -11  12  -1  627.54   37.40
  12  -1  -1  530.25   32.10
  11 -12   1  509.15   37.10
   1  11   1  567.44   23.90
 -12   1   1  543.45   31.60
  13  -2  -1  193.48   22.20
 -11  13  -1  199.68   24.70
 -13   2   1  205.38   21.20
   2  11   1  200.88   14.30
  11 -13   1  202.48   26.50
 -11  14  -1 4003.40  125.59
  14  -3  -1 3946.61  120.69
 -14   3   1 3764.72  117.59
  11 -14   1 3899.81  129.09
 -11  15  -1  242.18   28.00
  15  -4  -1  234.78   26.40
  11 -15   1  253.87   32.30
 -15   4   1  274.27   26.30
  16  -5  -1  421.76   34.10
 -11  16  -1  437.06   36.20
  11 -16   1  460.45   40.50
 -16   5   1  417.86   32.20
 -11  17  -1  664.83   44.20
  17  -6  -1  613.24   42.50
  11 -17   1  670.03   47.40
 -17   6   1  626.84   40.70
  18  -7  -1   72.39   17.10
 -11  18  -1   37.10   17.40
  11 -18   1   61.59   17.20
 -18   7   1   57.29   23.50
 -11  19  -1 2071.19   86.29
  19  -8  -1 2015.70   85.89
 -19   8   1 1993.90   82.59
  11 -19   1 1957.20   90.29
 -11  20  -1   83.49   20.60
  20  -9  -1   52.69   19.10
 -20   9   1   65.29   18.90
  11 -20   1   47.00   18.20
  21 -10  -1  332.77   42.70
 -11  21  -1  361.36   40.10
  11 -21   1  298.27   42.70
 -21  10   1  372.16   42.20
  22 -11  -1   12.20   19.80
 -11  22  -1   -4.50   16.70
 -22  11   1    9.50   18.00
  23 -12  -1  427.86   52.79
 -11  23  -1  506.75   48.40
  11 -23   1  446.46   52.39
 -23  12   1  487.35   50.79
  22 -12  -1  139.49   27.30
  10 -22   1   89.59   24.30
 -22  12   1  144.69   27.10
  -9  21  -1  439.96   41.00
  21 -12  -1  363.96   46.40
 -21  12   1  439.06   43.10
   9 -21   1  432.96   46.90
   8 -20   1  295.27   38.40
 -20  12   1  260.97   35.20
  -7  19  -1  -13.00   11.50
  19 -12  -1   28.20   14.20
 -19  12   1   -1.20   14.20
  12   7   1  -11.70    8.40
   7 -19   1   29.30   15.30
  18 -12  -1  865.01   53.19
  -6  18  -1  767.92   47.30
 -18  12   1  790.62   48.90
  12   6   1  783.32   35.10
   6 -18   1  785.82   51.29
  -5  17  -1   98.99   18.40
  17 -12  -1  107.39   21.00
 -12  -5  -1   96.09   11.60
  12   5   1  126.09   18.20
 -17  12   1   94.69   24.80
   5 -17   1   72.19   17.80
  -4  16  -1 2118.89   80.89
  16 -12  -1 2154.78   86.99
 -12  -4  -1 2239.58   65.79
  12   4   1 2145.49   70.19
 -16  12   1 2251.27   85.89
   4 -16   1 2210.98   86.19
  -3  15  -1  141.09   22.80
  15 -12  -1  176.28   26.90
 -12  -3  -1  127.89   15.10
  12   3   1  152.98   19.00
 -15  12   1  112.99   19.20
   3 -15   1   92.59   19.20
  -2  14  -1  534.75   34.50
  14 -12  -1  520.75   37.90
 -12  -2  -1  491.15   25.50
 -14  12   1  516.25   35.70
  12   2   1  510.95   29.80
  -1  13  -1  569.24   34.90
  13 -12  -1  580.64   38.70
 -12  -1  -1  544.25   26.60
 -13  12   1  548.65   35.70
  12   1   1  513.95   30.60
  12 -12  -1    9.90    8.80
   0  12  -1   14.00    9.30
 -12   0  -1   -1.50    5.90
 -12  12   1    5.00    8.50
  12   0   1   16.80    8.50
 -12   1  -1 4351.06  119.39
  11 -12  -1 4371.36  131.89
   1  11  -1 4338.77  127.39
  12  -1   1 4380.56  125.89
 -11  12   1 4419.06  131.69
  10 -12  -1   -2.90    7.40
   2  10  -1   18.20    8.80
 -12   2  -1   -2.80    5.70
 -10  12   1    9.50    7.20
  12  -2   1    1.80    7.50
 -12   3  -1 1198.28   46.00
   3   9  -1 1188.48   49.30
   9 -12  -1 1072.19   48.80
  12  -3   1 1163.18   49.80
  -9  12   1 1157.48   49.60
 -12   4  -1  357.06   24.70
   8 -12  -1  401.66   27.60
   4   8  -1  367.26   22.60
  12  -4   1  378.06   28.10
  -8  12   1  392.46   27.60
   7 -12  -1  782.22   38.60
 -12   5  -1  821.62   37.90
   5   7  -1  798.22   34.50
  12  -5   1  857.61   42.70
  -7  12   1  779.72   37.70
   6 -12  -1 3939.51  112.39
 -12   6  -1 3712.03  112.49
   6   6  -1 3832.22  107.09
  -6  12   1 3868.51  111.69
  12  -6   1 3871.01  118.89
 -12   7  -1  202.88   21.00
   7   5  -1  184.48   17.20
   5 -12  -1  185.78   19.20
  12  -7   1  154.18   22.00
  -5  12   1  187.38   18.80
   8   4  -1  322.77   21.80
 -12   8  -1  314.97   24.80
   4 -12  -1  323.67   22.70
  12  -8   1  374.86   30.20
  -4  12   1  311.77   22.80
  -8  -4   1  351.36   22.70
 -12   9  -1   63.59   14.00
   3 -12  -1   64.49   11.20
   9   3  -1   54.79   10.40
  12  -9   1   33.80   11.40
  -3  12   1   43.80    9.70
  -9  -3   1   50.39    9.60
 -12  10  -1  658.03   37.50
   2 -12  -1  650.33   29.70
  10   2  -1  603.44   32.50
 -10  -2   1  604.34   32.20
  12 -10   1  606.84   39.70
  -2  12   1  649.24   29.80
 -12  11  -1  252.27   24.90
   1 -12  -1  255.97   18.70
  11   1  -1  239.58   21.80
  12 -11   1  257.97   27.80
 -11  -1   1  263.87   21.90
  -1  12   1  235.68   17.50
   0 -12  -1  738.03   31.10
  12   0  -1  738.13   37.80
 -12  12  -1  731.73   41.60
 -12   0   1  731.93   37.70
  12 -12   1  705.03   44.50
   0  12   1  734.83   30.40
  13  -1  -1  538.15   33.50
 -12  13  -1  645.74   39.60
  12 -13   1  629.54   42.30
   1  12   1  550.44   25.60
 -13   1   1  565.74   33.60
 -12  14  -1  215.78   26.40
  14  -2  -1  205.18   24.10
 -14   2   1  195.58   22.50
   2  12   1  212.38   16.00
  12 -14   1  262.07   30.60
  15  -3  -1   10.60   10.30
 -12  15  -1   11.80   11.60
  12 -15   1   19.10   13.80
 -15   3   1   10.80    9.70
 -12  16  -1  163.98   26.50
  16  -4  -1  149.99   24.50
 -16   4   1  139.49   22.60
  12 -16   1  124.59   22.10
  17  -5  -1   30.30   14.50
  12 -17   1   37.20   16.90
 -17   5   1   55.29   14.80
  18  -6  -1  203.98   29.50
 -12  18  -1  192.98   33.60
  12 -18   1  141.89   25.40
 -18   6   1  131.99   21.70
 -12  19  -1  154.38   24.40
  19  -7  -1  124.29   22.60
 -19   7   1  107.59   19.20
  12 -19   1  144.59   26.90
 -12  20  -1  227.68   32.70
  20  -8  -1  209.88   31.30
  12 -20   1  265.67   41.20
 -20   8   1  287.47   33.40
  21  -9  -1   65.99   24.60
 -12  21  -1   73.79   19.90
  12 -21   1   84.29   24.40
 -21   9   1   56.99   16.60
 -12  22  -1   23.40   18.50
  22 -10  -1   30.60   21.80
  12 -22   1   30.10   20.60
 -22  10   1   -3.60   16.60
 -12  23  -1  172.78   28.70
  23 -11  -1  138.89   28.80
 -23  11   1  154.28   29.30
  12 -23   1  115.39   27.00
  24 -12  -1    7.10   23.60
 -12  24  -1   13.00   20.90
 -24  12   1    3.30   19.50
  12 -24   1  -25.40   23.30
 -12  25  -1 1436.76   77.59
  25 -13  -1 1249.28   84.09
 -25  13   1 1406.06   80.09
  12 -25   1 1472.05   87.09
 -11  24  -1  346.57   45.90
  24 -13  -1  317.07   50.99
  11 -24   1  316.17   48.40
 -24  13   1  356.06   49.40
  23 -13  -1  354.46   50.89
 -10  23  -1  363.76   45.30
  10 -23   1  414.96   48.80
  -9  22  -1  234.18   36.30
  22 -13  -1  178.88   31.40
 -22  13   1  278.47   40.20
   9 -22   1  176.48   30.40
  21 -13  -1  554.14   52.19
  -8  21  -1  541.65   45.00
 -21  13   1  616.84   47.90
   8 -21   1  670.23   52.29
  20 -13  -1  829.12   64.09
  -7  20  -1  803.62   55.89
   7 -20   1  803.52   55.59
 -20  13   1  878.41   56.19
  13   7   1  768.82   35.70
  -6  19  -1 1213.38   59.79
  19 -13  -1 1185.08   66.39
 -19  13   1 1196.98   62.39
  13   6   1 1122.59   46.20
   6 -19   1 1152.48   64.39
  18 -13  -1  136.59   24.70
 -13  -5  -1  202.18   18.00
  -5  18  -1  205.28   28.50
   5 -18   1  162.58   25.90
  13   5   1  156.78   21.90
 -18  13   1  202.68   31.10
  -4  17  -1    8.80   11.20
  17 -13  -1   -6.40   11.70
   4 -17   1   10.70   12.10
  13   4   1    8.70    9.70
 -17  13   1    8.80   12.00
  16 -13  -1  334.67   35.20
  -3  16  -1  249.58   26.80
 -13  -3  -1  285.37   20.70
  13   3   1  298.17   24.80
 -16  13   1  305.57   30.70
  15 -13  -1   34.10   13.90
  -2  15  -1   32.80   11.60
 -13  -2  -1   28.00    8.40
 -15  13   1   26.40   11.70
  13   2   1   19.90   10.00
  -1  14  -1 1103.39   50.59
  14 -13  -1 1084.69   55.39
 -13  -1  -1 1027.10   41.00
  13   1   1  981.90   45.80
 -14  13   1 1089.39   53.29
   0  13  -1  207.18   23.30
 -13   0  -1  207.38   19.20
  13 -13  -1  219.38   26.70
  13   0   1  215.68   22.00
 -13  13   1  207.28   25.30
  12 -13  -1   34.80   11.70
 -13   1  -1   21.30    7.90
   1  12  -1   20.10    9.30
 -12  13   1   13.80   10.70
  13  -1   1   10.50    8.70
   2  11  -1    3.70    7.90
 -13   2  -1    2.40    7.20
  11 -13  -1   -0.70    7.90
  13  -2   1   14.90    9.40
 -11  13   1   17.90    9.30
  10 -13  -1  241.18   24.90
 -13   3  -1  288.27   22.70
   3  10  -1  225.98   22.50
 -10  13   1  281.87   24.20
  13  -3   1  240.28   24.80
   4   9  -1  278.27   20.70
   9 -13  -1  291.07   26.10
   4   9  -1  250.07   23.50
 -13   4  -1  280.07   22.70
  -9  13   1  300.87   25.90
  13  -4   1  295.37   26.50
 -13   5  -1  150.98   18.90
   8 -13  -1  157.38   20.60
   5   8  -1  182.08   17.10
  -8  13   1  159.78   19.10
  13  -5   1  172.88   22.90
   6   7  -1   56.99   10.80
   7 -13  -1   50.39   11.90
 -13   6  -1   44.40   10.40
  -7  13   1   41.90    9.80
  13  -6   1   32.40   12.20
   7   6  -1 1692.03   58.59
   6 -13  -1 1753.42   62.89
 -13   7  -1 1720.93   64.79
  -6  13   1 1717.73   62.69
  13  -7   1 1748.43   69.99
   5 -13  -1  838.22   38.60
   8   5  -1  841.72   36.50
 -13   8  -1  784.82   41.00
  -5  13   1  786.22   38.00
  13  -8   1  746.83   43.70
   9   4  -1  230.18   20.20
   4 -13  -1  236.78   21.60
 -13   9  -1  236.48   24.20
  -4  13   1  235.58   20.90
  -9  -4   1  217.48   19.40
  13  -9   1  207.38   26.00
  10   3  -1  170.68   18.90
   3 -13  -1  181.28   18.90
 -13  10  -1  167.58   21.80
  13 -10   1  212.38   26.40
 -10  -3   1  165.98   18.50
  -3  13   1  153.48   17.50
   2 -13  -1   55.19   10.80
 -13  11  -1   37.10   11.50
  11   2  -1   45.80   10.80
  -2  13   1   50.69    9.90
 -11  -2   1   47.30   11.80
  13 -11   1   56.59   15.60
 -13  12  -1 2593.84   91.99
  12   1  -1 2504.65   84.39
   1 -13  -1 2627.14   77.99
  -1  13   1 2619.34   77.79
 -12  -1   1 2595.34   84.59
  13 -12   1 2634.24   96.99
 -13  13  -1   -4.90    8.30
  13   0  -1   22.20    9.90
   0  13   1    1.90    6.30
 -13   0   1  -10.20    7.50
  13 -13   1    6.00   11.50
 -13  14  -1  389.76   32.50
  14  -1  -1  368.66   29.60
 -14   1   1  401.06   29.70
   1  13   1  372.26   22.10
  13 -14   1  408.16   37.00
  15  -2  -1  839.52   46.10
 -13  15  -1  921.71   50.39
   2  13   1  910.91   33.70
  13 -15   1  869.51   54.59
 -15   2   1  874.51   44.40
  16  -3  -1  221.98   28.30
 -13  16  -1  215.08   29.70
  13 -16   1  292.27   35.60
 -16   3   1  215.88   25.60
  17  -4  -1 2071.19   83.09
  13 -17   1 2260.87   94.59
 -17   4   1 2159.38   81.69
  18  -5  -1  569.14   42.80
 -13  18  -1  469.85   41.00
  13 -18   1  445.46   44.90
 -18   5   1  450.45   36.80
 -13  19  -1  374.46   38.10
  19  -6  -1  312.57   37.20
 -19   6   1  294.97   32.20
  13 -19   1  293.37   40.30
 -13  20  -1  128.79   22.50
  20  -7  -1  215.58   35.20
  13 -20   1  138.79   27.20
 -20   7   1  172.28   26.50
 -13  21  -1  398.06   42.90
 -21   8   1  419.96   41.20
 -13  22  -1  272.27   38.80
  22  -9  -1  344.17   46.20
 -22   9   1  298.37   39.10
  13 -22   1  337.27   45.90
 -13  23  -1  964.90   59.79
  23 -10  -1  902.71   65.49
 -23  10   1  823.72   59.09
  13 -23   1  909.31   67.69
 -13  24  -1  271.37   42.50
  24 -11  -1  328.37   51.09
 -24  11   1  151.78   29.10
  13 -24   1  227.08   38.50
 -13  25  -1   66.19   25.80
  25 -12  -1   84.29   30.00
 -25  12   1   72.49   25.20
  13 -25   1   67.49   31.50
 -13  26  -1  224.08   31.90
  13 -26   1  233.88   41.00
 -26  13   1  194.08   30.60
 -13  27  -1    4.40   24.40
  27 -14  -1   -6.30   32.80
  13 -27   1   41.50   33.60
 -27  14   1   53.39   30.20
 -12  26  -1   32.50   24.00
  26 -14  -1   71.89   30.60
  12 -26   1   25.40   28.00
 -26  14   1  107.09   27.70
 -11  25  -1   14.90   23.50
  25 -14  -1   98.79   28.80
  11 -25   1   31.20   28.80
 -25  14   1   65.89   27.20
 -10  24  -1  201.58   30.70
  24 -14  -1  250.27   38.00
  10 -24   1  299.37   48.40
 -24  14   1  247.68   35.40
  -9  23  -1  137.69   26.40
  23 -14  -1  112.49   29.30
 -23  14   1  130.29   25.80
  22 -14  -1   -6.50   18.20
  -8  22  -1   35.30   18.70
   8 -22   1   -4.70   19.90
 -22  14   1    4.90   17.00
  -7  21  -1  101.19   19.30
  21 -14  -1   70.49   21.10
 -21  14   1  110.69   25.30
  20 -14  -1  320.87   41.40
  -6  20  -1  252.87   33.10
 -20  14   1  349.87   38.30
  14   6   1  308.07   26.70
   6 -20   1  290.07   39.50
 -14  -5  -1    4.10    8.70
  -5  19  -1   -9.50   13.80
  19 -14  -1    2.10   15.90
 -19  14   1  -10.40   13.50
   5 -19   1  -12.40   13.70
  14   5   1   -9.80   11.20
  -4  18  -1   74.69   16.70
  18 -14  -1   43.60   16.70
 -14  -4  -1  110.49   16.70
 -18  14   1   73.19   18.30
  14   4   1   72.69   13.80
 -14  -3  -1   55.89   11.10
  17 -14  -1   56.49   17.90
  14   3   1   71.99   13.10
 -14  -2  -1  220.28   19.60
  16 -14  -1  219.28   30.90
  14   2   1  206.38   25.10
  15 -14  -1 2364.56   91.19
  -1  15  -1 2304.47   83.99
 -14  -1  -1 2328.67   73.39
 -15  14   1 2397.66   89.49
  14   1   1 2248.28   79.69
   0  14  -1  462.35   32.30
  14 -14  -1  518.05   39.10
 -14   0  -1  474.85   27.80
 -14  14   1  525.35   37.40
  14   0   1  538.35   33.20
 -14   1  -1  450.25   26.80
   1  13  -1  455.65   30.70
  13 -14  -1  404.86   34.60
  14  -1   1  425.46   31.30
 -13  14   1  468.55   35.50
  12 -14  -1  464.25   34.70
   2  12  -1  468.25   30.60
 -14   2  -1  422.86   27.10
 -12  14   1  442.16   34.20
  14  -2   1  437.36   31.60
 -14   3  -1  701.83   35.30
  11 -14  -1  711.13   41.80
   3  11  -1  674.63   37.70
  14  -3   1  748.03   40.90
 -11  14   1  740.23   40.90
   4  10  -1  879.21   37.70
 -14   4  -1  831.12   40.30
  10 -14  -1  859.21   45.20
   4  10  -1  845.72   41.80
  14  -4   1  828.72   44.90
 -10  14   1  862.41   44.60
 -14   5  -1 1669.33   62.29
   9 -14  -1 1662.63   65.99
   5   9  -1 1683.73   57.89
  -9  14   1 1627.24   64.89
  14  -5   1 1740.93   68.59
 -14   6  -1  312.07   25.60
   8 -14  -1  331.97   27.80
   6   8  -1  300.07   21.50
  14  -6   1  316.37   29.20
  -8  14   1  358.76   26.70
   7   7  -1  431.76   25.70
   7 -14  -1  463.35   31.20
 -14   7  -1  419.66   29.80
  -7  14   1  489.25   30.80
  14  -7   1  443.06   35.30
 -14   8  -1  733.93   40.70
   6 -14  -1  798.02   39.40
   8   6  -1  780.02   35.50
  -6  14   1  752.82   39.00
  14  -8   1  762.32   45.10
   5 -14  -1    5.90    8.00
 -14   9  -1    7.70   10.00
   9   5  -1    7.20    7.00
  -5  14   1    6.70    7.50
  14  -9   1   -3.00   10.00
   4 -14  -1 3529.45  103.79
  10   4  -1 3376.06  102.49
 -14  10  -1 3464.05  112.09
  -4  14   1 3546.95  104.09
 -10  -4   1 3575.14  103.99
  14 -10   1 3361.66  116.49
 -14  11  -1  115.79   19.20
  11   3  -1  129.69   18.00
   3 -14  -1  138.29   18.50
  -3  14   1  143.79   18.00
 -11  -3   1  144.39   18.80
  14 -11   1  117.99   20.20
 -14  12  -1  322.17   29.30
  12   2  -1  315.27   25.60
   2 -14  -1  314.87   23.40
  14 -12   1  321.07   32.70
  -2  14   1  357.86   23.50
 -12  -2   1  336.77   25.50
   1 -14  -1  484.05   28.10
  13   1  -1  440.06   30.70
 -14  13  -1  532.35   37.70
  -1  14   1  451.15   26.30
  14 -13   1  473.85   39.50
 -13  -1   1  506.35   32.10
  14   0  -1   47.80   11.80
 -14  14  -1   43.20   13.20
  14 -14   1   42.70   16.00
 -14   0   1   27.30   11.30
   0  14   1   42.60    9.30
  15  -1  -1 1387.06   60.69
 -14  15  -1 1431.96   64.99
 -15   1   1 1334.17   58.09
   1  14   1 1354.66   47.50
  14 -15   1 1389.56   70.29
  16  -2  -1  -22.50   10.90
 -16   2   1   -9.70    9.10
  14 -16   1  -12.60   12.70
  17  -3  -1   21.20   14.70
 -14  17  -1   29.30   13.00
  14 -17   1   24.40   17.10
 -17   3   1   44.20   12.50
  18  -4  -1   22.20   14.90
 -14  18  -1   -3.70   11.90
  14 -18   1    3.60   16.60
 -18   4   1   17.20   13.60
  19  -5  -1  256.37   34.40
 -14  19  -1  208.78   32.80
  14 -19   1  211.38   31.50
 -19   5   1  229.38   30.50
 -14  20  -1  110.39   22.80
  20  -6  -1   98.89   21.10
 -20   6   1  127.09   22.50
  14 -20   1  156.18   39.70
  21  -7  -1   67.89   30.90
 -14  21  -1   15.90   16.90
  14 -21   1   31.60   18.10
 -21   7   1   53.19   17.00
  22  -8  -1  509.25   50.69
 -14  22  -1  522.45   48.20
 -22   8   1  538.55   45.50
  14 -22   1  512.85   54.29
 -14  23  -1  444.96   47.10
  23  -9  -1  529.15   52.89
  14 -23   1  421.16   53.39
 -23   9   1  472.85   47.00
 -14  24  -1  -21.70   18.40
  24 -10  -1  -14.60   21.80
  14 -24   1    4.50   23.70
 -24  10   1  -16.30   18.40
 -14  25  -1  101.59   23.90
  25 -11  -1   54.19   27.60
  14 -25   1   88.39   28.60
 -14  26  -1   11.00   23.80
  26 -12  -1   49.60   29.30
  14 -26   1   71.39   33.50
 -26  12   1  -18.40   27.60
 -14  27  -1   70.69   26.20
  27 -13  -1   59.29   34.60
  14 -27   1   67.99   34.80
 -14  28  -1  375.16   58.09
  28 -14  -1  323.67   49.10
  14 -28   1  276.87   48.00
 -13  28  -1  364.46   57.19
  28 -15  -1  280.67   45.70
  13 -28   1  402.46   54.59
 -12  27  -1  116.99   29.00
  27 -15  -1   82.79   34.70
  12 -27   1  100.39   35.20
 -27  15   1   54.79   35.40
 -11  26  -1   98.19   25.00
  26 -15  -1   97.79   33.40
  11 -26   1   33.70   29.60
 -26  15   1   54.29   32.20
 -10  25  -1  354.16   47.50
  25 -15  -1  257.37   37.50
 -25  15   1  277.07   40.90
  10 -25   1  361.86   55.79
  24 -15  -1  -22.40   24.20
  -9  24  -1    7.80   19.90
 -24  15   1   -0.10   22.20
   9 -24   1   -8.50   23.00
  23 -15  -1 1717.43   91.79
  -8  23  -1 1843.42   82.59
 -23  15   1 1672.63   85.19
   8 -23   1 1752.92  101.89
  -7  22  -1   33.30   17.90
  22 -15  -1   58.89   23.10
   7 -22   1   63.89   23.70
  15   7   1   35.90   14.20
 -22  15   1   37.80   20.10
  -6  21  -1  435.96   41.90
  21 -15  -1  617.74   53.49
  15   6   1  469.85   33.40
   6 -21   1  600.04   49.70
 -21  15   1  463.05   45.50
  20 -15  -1  424.36   47.30
 -15  -5  -1  373.66   26.60
  -5  20  -1  403.56   37.50
 -20  15   1  375.16   42.40
  15   5   1  405.76   30.90
 -15  -4  -1  146.99   19.60
  -4  19  -1  136.99   21.40
  15   4   1  133.99   17.20
 -19  15   1  137.09   24.30
 -15  -3  -1 1434.36   52.59
  -3  18  -1 1504.75   65.09
  18 -15  -1 1402.66   72.69
  15   3   1 1383.66   57.39
 -18  15   1 1449.35   70.19
  -2  17  -1   26.30   12.60
  17 -15  -1    8.90   13.40
 -15  -2  -1   -3.30    8.20
 -17  15   1    8.80   13.10
  15   2   1   -5.40   10.30
 -15  -1  -1  358.56   25.30
  16 -15  -1  321.67   36.70
  -1  16  -1  290.37   31.30
  15   1   1  404.56   30.20
 -16  15   1  361.06   35.70
  15 -15  -1  209.38   31.50
 -15   0  -1  230.78   21.40
   0  15  -1  257.07   26.80
 -15  15   1  247.28   30.20
  15   0   1  204.48   25.60
  14 -15  -1  567.04   41.20
 -15   1  -1  521.45   31.60
   1  14  -1  569.54   35.50
 -14  15   1  487.15   37.40
  15  -1   1  475.15   34.90
 -15   2  -1 1091.29   46.30
   2  13  -1 1108.59   50.59
  13 -15  -1 1119.89   56.79
 -13  15   1 1105.79   56.49
  15  -2   1 1130.59   52.99
 -15   3  -1  276.97   24.20
   3  12  -1  287.27   26.30
  12 -15  -1  304.17   30.90
 -12  15   1  250.17   26.80
  15  -3   1  327.37   29.60
   4  11  -1  360.26   24.30
  11 -15  -1  379.76   32.70
   4  11  -1  336.37   27.10
 -15   4  -1  382.46   27.80
 -11  15   1  353.06   30.50
  15  -4   1  369.16   31.90
   5  10  -1   43.20    9.40
  10 -15  -1   42.30   13.00
   5  10  -1   47.20   11.90
 -15   5  -1   37.50   12.70
  15  -5   1   52.99   14.00
 -10  15   1   56.09   14.30
   6   9  -1  703.63   33.50
   9 -15  -1  749.92   41.30
 -15   6  -1  681.23   38.30
  15  -6   1  660.23   43.10
  -9  15   1  689.43   40.00
   7   8  -1   47.30   10.00
 -15   7  -1   25.30   10.90
   8 -15  -1   63.59   13.80
  -8  15   1   38.90   11.10
  15  -7   1   38.40   13.30
 -15   8  -1  349.77   28.30
   7 -15  -1  365.76   29.00
   8   7  -1  355.06   23.90
  15  -8   1  337.77   33.00
  -7  15   1  374.26   27.80
   6 -15  -1  362.06   28.00
   9   6  -1  342.17   23.60
 -15   9  -1  308.07   27.90
  -6  15   1  322.17   26.10
  15  -9   1  312.37   33.60
  10   5  -1  338.17   25.20
   5 -15  -1  295.97   26.60
 -15  10  -1  379.96   31.30
  -5  15   1  315.97   25.90
  15 -10   1  338.07   33.60
 -15  11  -1    9.30   10.90
  11   4  -1   19.00    8.90
   4 -15  -1   23.80   10.20
  15 -11   1    5.60   12.40
  -4  15   1   21.30    9.20
 -11  -4   1   12.80    8.90
  12   3  -1  166.78   20.60
 -15  12  -1  140.59   23.10
   3 -15  -1  144.99   19.30
 -12  -3   1  160.68   19.80
  15 -12   1  188.98   29.70
  -3  15   1  132.99   19.30
   2 -15  -1   49.60   11.20
 -15  13  -1   29.40   11.50
  13   2  -1   31.00   10.90
  15 -13   1   34.30   15.30
  -2  15   1   27.80   10.50
  14   1  -1  434.46   31.70
 -15  14  -1  434.36   34.40
   1 -15  -1  449.56   29.10
  15 -14   1  438.66   39.80
 -14  -1   1  474.85   32.30
  -1  15   1  518.45   28.10
  15   0  -1  501.85   34.50
 -15   0   1  448.16   33.00
   0  15   1  497.75   27.00
  15 -15   1  413.56   40.90
 -15  16  -1 1296.67   62.69
  16  -1  -1 1228.28   57.59
  15 -16   1 1206.88   68.59
   1  15   1 1224.58   45.00
 -16   1   1 1253.37   56.59
  17  -2  -1  400.06   35.60
 -15  17  -1  356.86   36.30
 -17   2   1  399.06   32.30
   2  15   1  332.97   21.70
  15 -17   1  466.85   44.20
  18  -3  -1  245.18   32.80
 -15  18  -1  251.47   35.10
 -18   3   1  334.37   30.80
  15 -18   1  282.67   40.70
  19  -4  -1  425.26   40.70
 -19   4   1  471.55   37.20
  15 -19   1  425.26   50.29
  20  -5  -1    0.90   16.10
 -15  20  -1   24.70   16.80
 -20   5   1   -1.90   13.60
  15 -20   1   -2.50   19.40
  21  -6  -1 1887.81  102.69
 -15  21  -1 1952.40   86.89
  15 -21   1 1848.81   92.59
 -21   6   1 1807.42   80.59
  22  -7  -1   68.99   22.60
 -15  22  -1   43.00   19.70
 -22   7   1   66.19   20.30
  15 -22   1   53.89   23.40
 -15  23  -1  177.68   28.50
  23  -8  -1  232.58   33.90
  15 -23   1  161.98   31.70
 -23   8   1  142.79   24.40
 -15  24  -1  216.08   31.00
  24  -9  -1  204.48   32.30
 -24   9   1  163.48   26.20
  15 -24   1  131.09   32.00
 -15  25  -1   23.20   21.80
  25 -10  -1   79.29   27.80
 -25  10   1   55.99   23.50
  15 -25   1   52.79   30.00
  26 -11  -1 1036.00   80.99
 -15  26  -1 1161.38   71.69
 -26  11   1 1161.68   75.39
  15 -26   1 1058.19   83.99
  27 -12  -1   80.19   34.20
 -15  27  -1   52.79   26.60
 -27  12   1    7.20   28.20
  15 -27   1   13.90   36.30
 -15  28  -1  144.39   31.60
  28 -13  -1  227.78   42.90
  15 -28   1  131.99   40.60
  28 -16  -1   50.89   39.70
 -12  28  -1  153.98   30.90
  12 -28   1  111.49   40.70
 -11  27  -1   68.09   26.40
  27 -16  -1  110.09   34.40
 -27  16   1   67.29   52.69
  11 -27   1   84.39   33.70
  26 -16  -1  395.06   64.19
 -10  26  -1  371.96   49.99
  10 -26   1  304.17   44.60
 -26  16   1  265.27   41.50
  25 -16  -1   49.90   30.50
  -9  25  -1   87.59   25.30
   9 -25   1   74.19   29.30
 -25  16   1   58.39   28.00
  -8  24  -1   31.90   22.10
  24 -16  -1  -10.30   25.30
   8 -24   1   55.39   24.00
 -24  16   1  -37.50   21.40
  23 -16  -1   19.00   25.70
  -7  23  -1   77.69   23.00
  16   7   1   65.39   15.70
   7 -23   1   65.89   26.00
 -23  16   1   69.99   25.30
  22 -16  -1   49.00   21.80
  -6  22  -1   52.19   18.20
 -22  16   1   47.60   21.90
  16   6   1   46.50   15.20
  21 -16  -1  569.14   53.49
 -16  -5  -1  493.85   31.50
  16   5   1  555.54   36.30
 -21  16   1  465.75   47.30
  -4  20  -1  220.68   35.00
  20 -16  -1  177.38   31.10
 -16  -4  -1  220.18   23.80
 -20  16   1  240.58   33.50
  16   4   1  243.38   28.60
 -16  -3  -1   70.59   13.80
  19 -16  -1   71.59   21.40
 -19  16   1  100.59   21.60
  16   3   1   44.80   15.50
  18 -16  -1  327.27   40.40
 -16  -2  -1  403.46   27.80
  -2  18  -1  321.97   33.70
 -18  16   1  345.67   38.00
  16   2   1  401.06   33.50
 -16  -1  -1  139.89   19.30
  17 -16  -1   99.99   21.90
  -1  17  -1  117.99   19.70
 -17  16   1   89.49   21.00
  16   1   1   99.59   18.10
  16 -16  -1   36.30   16.80
 -16   0  -1   34.90   10.70
   0  16  -1   37.20   14.80
 -16  16   1   25.80   15.00
  16   0   1   33.10   13.60
   1  15  -1  104.99   18.60
  15 -16  -1   79.09   19.60
  16  -1   1   90.29   17.90
 -16   2  -1   36.40   11.10
   2  14  -1   36.00   12.50
  14 -16  -1   34.20   16.00
  16  -2   1   12.80   13.10
 -14  16   1   10.20   13.30
   3  13  -1 1445.06   61.99
   3  13  -1 1567.24   56.99
 -16   3  -1 1552.94   59.69
  13 -16  -1 1567.34   70.29
 -13  16   1 1609.24   69.09
  16  -3   1 1529.55   66.59
   4  12  -1   66.59   12.10
 -16   4  -1   56.79   12.50
   4  12  -1   43.20   13.70
  12 -16  -1   42.60   15.60
 -12  16   1   69.19   15.10
  16  -4   1   39.90   13.90
   5  11  -1  176.78   23.80
  11 -16  -1  215.78   28.50
 -16   5  -1  196.68   24.40
   5  11  -1  218.58   19.90
  16  -5   1  254.47   30.40
 -11  16   1  217.08   26.80
 -16   6  -1  304.17   28.10
   6  10  -1  289.17   22.90
   6  10  -1  294.17   26.60
  10 -16  -1  308.97   30.90
  16  -6   1  347.07   33.70
 -10  16   1  368.16   30.50
   9 -16  -1  326.37   30.40
 -16   7  -1  322.67   28.70
   7   9  -1  320.47   23.20
  16  -7   1  320.57   32.90
  -9  16   1  326.47   29.50
   8   8  -1 2666.73   83.59
   8 -16  -1 2614.94   91.69
 -16   8  -1 2664.63   92.19
  -8  16   1 2724.03   91.89
  16  -8   1 2721.33  100.99
   7 -16  -1  201.28   24.80
 -16   9  -1  239.08   25.90
   9   7  -1  190.78   20.20
  -7  16   1  179.98   22.60
  16  -9   1  236.18   31.70
   6 -16  -1  550.84   35.60
 -16  10  -1  581.74   37.90
  10   6  -1  508.45   30.90
  16 -10   1  559.74   42.50
  -6  16   1  592.84   35.60
   5 -16  -1  527.85   33.40
  11   5  -1  434.66   28.50
 -16  11  -1  441.86   35.30
  -5  16   1  447.36   30.90
 -11  -5   1  488.55   29.50
  16 -11   1  420.26   39.00
 -16  12  -1  535.75   38.70
  12   4  -1  509.65   32.20
   4 -16  -1  469.25   31.90
  -4  16   1  531.95   33.00
 -12  -4   1  583.04   33.60
  16 -12   1  541.75   43.00
   3 -16  -1 1576.64   60.09
 -16  13  -1 1716.73   72.69
  13   3  -1 1647.94   63.09
 -13  -3   1 1628.74   62.59
  16 -13   1 1537.55   75.59
  -3  16   1 1615.14   61.49
   2 -16  -1  898.81   42.00
  14   2  -1  926.41   45.50
  16 -14   1  903.41   56.89
  -2  16   1  850.61   41.00
 -14  -2   1  945.11   46.00
 -16  15  -1  507.35   40.80
  15   1  -1  485.45   35.60
  -1  16   1  547.65   30.60
  16 -15   1  483.75   44.00
 -15  -1   1  533.35   35.20
 -16  16  -1   82.19   16.90
   0  16   1  101.19   13.80
 -16   0   1   75.59   15.70
  16 -16   1  110.79   24.40
 -16  17  -1  411.86   39.00
  17  -1  -1  437.76   36.60
   1  16   1  426.16   25.70
 -17   1   1  451.85   35.30
  16 -17   1  413.06   45.20
  18  -2  -1   83.49   17.90
 -16  18  -1   66.89   16.20
   2  16   1  102.99   12.70
  16 -18   1   90.79   24.00
 -18   2   1   98.19   20.30
 -16  19  -1 1118.49   61.39
  19  -3  -1 1130.79   59.69
  16 -19   1 1022.40   71.39
 -19   3   1 1014.50   54.49
  20  -4  -1  303.57   36.60
 -20   4   1  310.67   33.30
  16 -20   1  233.38   35.10
  21  -5  -1   31.50   20.30
 -16  21  -1   27.50   16.90
 -21   5   1    9.00   16.60
  16 -21   1   10.20   21.00
 -16  22  -1   -2.00   17.10
 -22   6   1   53.59   18.90
  16 -22   1   22.20   22.70
  23  -7  -1    1.50   21.40
 -16  23  -1   25.70   17.90
 -23   7   1   31.90   20.30
  16 -23   1   40.80   24.60
  24  -8  -1  278.07   39.90
 -16  24  -1  280.37   43.80
 -24   8   1  386.36   47.80
  16 -24   1  326.67   47.30
  25  -9  -1   70.09   27.80
 -25   9   1   64.79   26.10
 -16  26  -1   49.99   27.40
  26 -10  -1    6.90   30.40
 -26  10   1   19.30   25.80
  16 -26   1   -7.20   33.50
 -16  27  -1  158.78   31.60
 -27  11   1  161.48   37.60
  28 -12  -1   72.29   38.10
  16 -28   1   68.39   39.40
  28 -17  -1   -4.90   38.20
 -11  28  -1  -19.50   28.80
  11 -28   1   69.99   37.00
  27 -17  -1  630.44   77.49
 -10  27  -1  520.25   56.19
  10 -27   1  498.65   71.89
  -9  26  -1   24.10   24.40
   9 -26   1   12.50   30.20
  25 -17  -1  236.78   41.60
  -8  25  -1  180.08   29.40
 -25  17   1  254.97   39.20
  -7  24  -1   25.90   20.60
  24 -17  -1  -26.20   24.10
 -24  17   1   32.30   26.10
  17   7   1   66.19   17.00
  -6  23  -1  305.67   38.20
  23 -17  -1  318.17   52.19
  17   6   1  280.97   33.10
  -5  22  -1 1216.58   64.09
  22 -17  -1 1250.47   77.89
 -17  -5  -1 1265.27   50.29
  17   5   1 1222.38   55.99
 -22  17   1 1280.57   73.39
  21 -17  -1  599.94   55.89
 -17  -4  -1  561.34   34.40
 -21  17   1  668.73   53.49
  17   4   1  607.94   41.20
  20 -17  -1  463.05   48.90
 -17  -3  -1  361.66   29.60
  -3  20  -1  368.06   39.00
  17   3   1  433.16   37.20
 -20  17   1  425.06   45.80
  19 -17  -1  168.48   30.20
  -2  19  -1  252.17   31.50
 -17  -2  -1  231.48   25.80
  17   2   1  232.58   31.90
 -19  17   1  315.47   37.70
 -17  -1  -1  285.87   25.50
  -1  18  -1  259.27   30.40
  17   1   1  324.57   33.00
 -18  17   1  260.37   34.50
  17 -17  -1  300.77   39.10
   0  17  -1  348.27   31.60
 -17   0  -1  286.57   25.40
  17   0   1  256.97   33.00
 -17  17   1  265.57   35.10
   1  16  -1 1566.24   65.59
  16 -17  -1 1609.24   75.69
 -17   1  -1 1470.15   58.99
  17  -1   1 1528.55   67.59
 -16  17   1 1567.84   72.89
  15 -17  -1  103.99   22.80
   2  15  -1   69.49   15.30
 -15  17   1   86.09   20.30
  17  -2   1   63.39   17.20
  14 -17  -1  499.15   41.90
   3  14  -1  396.36   28.30
 -17   3  -1  445.96   31.10
   3  14  -1  418.46   34.00
 -14  17   1  478.55   57.39
  17  -3   1  415.96   37.10
  13 -17  -1  705.93   48.00
   4  13  -1  684.83   40.50
   4  13  -1  746.33   36.50
 -17   4  -1  771.42   40.30
 -13  17   1  670.43   43.80
  17  -4   1  640.44   44.50
   5  12  -1   43.90   14.00
 -17   5  -1   31.60   13.30
   5  12  -1   40.30    9.60
  12 -17  -1   40.50   16.40
 -12  17   1   56.29   16.40
  17  -5   1   31.10   15.40
   6  11  -1 1848.81   72.19
  11 -17  -1 1920.01   78.79
 -17   6  -1 1918.11   73.19
   6  11  -1 1918.61   66.39
  17  -6   1 1911.61   80.79
 -11  17   1 2035.10   79.59
   7  10  -1   11.40    8.10
  10 -17  -1   15.30   12.20
  17  -7   1   27.00   15.30
 -10  17   1   17.10   10.80
 -17   8  -1   40.10   13.50
   8   9  -1   65.59   11.80
   9 -17  -1   52.39   15.80
  17  -8   1   54.59   18.40
 -17   9  -1   -8.50    9.70
   9   8  -1   15.00    8.30
   8 -17  -1    3.80   10.50
  17  -9   1    7.80   12.70
  -8  17   1   -8.90    9.10
 -17  10  -1  655.53   41.70
   7 -17  -1  595.54   39.10
  10   7  -1  646.94   34.00
  -7  17   1  700.83   40.00
  17 -10   1  656.33   48.30
 -17  11  -1  436.96   35.50
  11   6  -1  418.36   28.60
   6 -17  -1  435.46   33.30
  17 -11   1  469.05   41.90
  -6  17   1  381.96   31.70
  12   5  -1   17.20   10.10
 -17  12  -1   11.50   12.30
   5 -17  -1   24.90   11.50
 -12  -5   1   13.70    9.80
  -5  17   1    2.80   10.90
  17 -12   1   35.10   16.80
 -17  13  -1  154.08   30.70
   4 -17  -1  154.98   23.40
  13   4  -1  198.18   23.10
  17 -13   1  155.88   27.90
 -13  -4   1  191.98   23.30
  -4  17   1  205.98   24.90
 -17  14  -1  304.87   33.50
  14   3  -1  304.47   27.50
   3 -17  -1  280.97   27.30
  17 -14   1  305.57   37.90
 -14  -3   1  311.27   28.70
  -3  17   1  329.07   27.60
 -17  15  -1   87.19   17.60
  15   2  -1   61.29   14.20
  17 -15   1   56.39   19.70
 -15  -2   1   91.39   17.00
  -2  17   1   77.49   13.60
 -17  16  -1    8.20   15.70
 -16  -1   1   11.50   10.70
  17 -16   1   18.40   17.70
  -1  17   1   -5.10    9.50
 -17  17  -1  -16.30   12.90
  17   0  -1   -9.10   12.80
  17 -17   1  -17.90   14.90
 -17   0   1   10.90   13.20
   0  17   1   21.70   10.10
  18  -1  -1  286.27   33.70
 -17  18  -1  216.18   35.40
   1  17   1  307.67   23.70
 -18   1   1  236.88   30.60
  17 -18   1  224.28   44.10
 -17  19  -1 1346.77   70.09
  19  -2  -1 1196.88   63.49
 -19   2   1 1227.48   61.69
  17 -19   1 1231.98   75.89
   2  17   1 1275.47   46.20
  20  -3  -1   39.50   17.00
 -17  20  -1   10.90   15.80
 -20   3   1   49.30   18.60
  17 -20   1    6.70   21.40
  21  -4  -1  163.58   27.10
 -17  21  -1  172.38   28.80
  17 -21   1  103.09   28.00
 -21   4   1  139.49   23.30
  22  -5  -1   79.89   23.40
 -17  22  -1   56.99   22.20
 -22   5   1  103.89   22.00
  17 -22   1  118.49   30.20
  23  -6  -1  596.64   55.69
 -17  23  -1  511.85   52.69
  17 -23   1  443.46   59.19
 -23   6   1  618.74   50.09
 -17  24  -1  451.95   55.49
  24  -7  -1  664.53   58.39
  17 -24   1  585.14   62.39
 -24   7   1  489.25   49.40
 -17  25  -1  201.78   37.10
 -25   8   1  257.77   34.90
  17 -25   1  215.38   40.50
  26  -9  -1  277.07   39.40
 -17  26  -1  212.68   34.90
 -26   9   1  209.98   37.10
  27 -10  -1  227.98   43.60
 -17  27  -1  165.18   37.70
  17 -27   1  164.38   42.50
 -27  10   1  227.68   37.70
 -17  28  -1  234.98   43.30
  28 -11  -1  271.67   41.90
 -28  11   1  240.08   66.19
  17 -28   1  263.17   45.90
  28 -18  -1  193.58   46.40
 -10  28  -1  190.88   34.10
  -9  27  -1   92.99   29.10
  27 -18  -1  -34.30   36.00
  -8  26  -1   81.19   26.60
 -26  18   1   62.59   34.50
  25 -18  -1  983.90   84.49
  -7  25  -1 1099.69   68.39
 -25  18   1  784.02   70.49
  18   7   1  945.51   49.10
  24 -18  -1  147.79   34.80
  -6  24  -1  119.69   24.70
  18   6   1  175.28   22.30
 -24  18   1  137.99   33.20
 -18  -5  -1  200.68   27.30
  23 -18  -1  353.56   55.49
  -5  23  -1  237.08   38.90
 -23  18   1  241.78   34.80
  18   5   1  299.47   35.90
  22 -18  -1    3.70   23.00
 -18  -4  -1  -12.60   11.80
 -22  18   1  -16.80   19.40
 -18  -3  -1  291.17   29.40
  21 -18  -1  266.57   38.90
  -3  21  -1  250.27   36.90
  18   3   1  305.57   35.70
 -21  18   1  208.78   33.10
  20 -18  -1   -9.20   19.20
  -2  20  -1    7.40   15.00
 -20  18   1    3.40   16.70
  18   2   1    0.60   16.00
  -1  19  -1   25.70   14.80
  19 -18  -1   32.40   18.30
 -19  18   1   35.50   17.60
   0  18  -1  104.99   20.60
 -18   0  -1  150.98   23.60
 -18  18   1  147.49   25.30
  18   0   1  131.29   22.00
   1  17  -1   65.79   15.60
 -18   1  -1   43.30   13.00
  17 -18  -1   18.80   20.30
  18  -1   1   53.59   17.10
 -17  18   1   60.29   18.30
 -18   2  -1    7.00   11.00
  16 -18  -1   29.10   18.30
   2  16  -1  -14.60   11.90
  18  -2   1   13.80   15.90
 -16  18   1   20.80   13.30
   3  15  -1   51.09   11.40
  15 -18  -1   82.89   21.30
 -18   3  -1   31.40   13.30
   3  15  -1   53.99   14.00
  18  -3   1   45.60   17.80
 -15  18   1   29.80   17.80
   4  14  -1   82.69   14.20
   4  14  -1  105.59   17.80
  14 -18  -1   88.49   21.90
 -18   4  -1   97.09   17.00
 -14  18   1  102.59   21.00
  18  -4   1  132.89   22.00
 -18   5  -1  638.74   39.30
   5  13  -1  576.24   32.60
  13 -18  -1  604.64   46.20
   5  13  -1  603.24   38.20
  18  -5   1  541.75   44.00
 -13  18   1  679.93   45.40
   6  12  -1  839.42   40.30
   6  12  -1  871.51   45.20
 -18   6  -1  869.91   46.70
  12 -18  -1  826.02   51.79
  18  -6   1  889.21   53.79
 -12  18   1  927.91   52.59
   7  11  -1  312.37   24.70
  11 -18  -1  303.27   33.90
 -18   7  -1  334.17   31.90
   7  11  -1  317.27   31.20
 -11  18   1  339.97   33.20
  18  -7   1  295.17   37.10
  10 -18  -1  343.97   34.70
 -18   8  -1  318.87   32.50
   8  10  -1  348.67   25.60
 -10  18   1  389.46   32.50
  18  -8   1  382.36   39.90
   9 -18  -1   76.69   18.00
 -18   9  -1   68.19   17.90
   9   9  -1   64.89   12.20
  -9  18   1   64.39   15.60
  18  -9   1   45.20   17.30
   8 -18  -1  271.77   31.10
  10   8  -1  295.77   23.80
 -18  10  -1  281.87   30.20
  -8  18   1  289.87   28.90
  18 -10   1  300.47   37.90
  11   7  -1  178.48   21.70
   7 -18  -1  210.58   28.30
  -7  18   1  241.28   27.60
  18 -11   1  189.98   28.70
  12   6  -1 2354.66   79.99
   6 -18  -1 2353.66   84.19
 -18  12  -1 2336.27   90.79
  -6  18   1 2317.97   84.89
  18 -12   1 2371.56   99.19
   5 -18  -1  293.77   29.40
  13   5  -1  259.97   26.00
 -18  13  -1  265.57   31.60
  18 -13   1  221.98   36.50
  -5  18   1  293.87   27.90
 -13  -5   1  284.07   26.50
  14   4  -1  316.87   28.80
 -18  14  -1  263.97   33.80
   4 -18  -1  286.07   28.80
  18 -14   1  308.77   40.60
  -4  18   1  313.17   29.20
 -14  -4   1  311.87   29.50
  15   3  -1  316.67   30.00
 -18  15  -1  273.97   34.80
   3 -18  -1  341.67   30.30
  18 -15   1  336.27   41.00
  -3  18   1  298.47   28.20
 -15  -3   1  311.97   29.70
  16   2  -1   20.80   12.80
 -18  16  -1   -6.40   12.90
  18 -16   1   11.50   15.30
 -16  -2   1    0.40   11.50
  -2  18   1   -2.80   10.70
  17   1  -1 2243.08   84.69
 -18  17  -1 2249.87   93.89
  -1  18   1 2248.18   75.49
  18 -17   1 2179.28  104.69
 -17  -1   1 2129.39   81.89
 -18  18  -1   -0.50   15.10
  18   0  -1    0.80   14.00
  18 -18   1    8.00   18.60
   0  18   1   11.30   10.70
 -18   0   1  -13.70   12.70
 -18  19  -1  339.77   40.10
  19  -1  -1  318.57   35.40
  18 -19   1  305.17   44.90
   1  18   1  346.27   26.30
 -19   1   1  296.27   33.60
 -18  20  -1  195.58   30.70
  20  -2  -1  252.27   36.10
   2  18   1  188.98   17.50
  18 -20   1  186.18   33.30
   2  18   1  178.98   21.40
 -20   2   1  225.08   33.70
  21  -3  -1  354.96   42.30
 -18  21  -1  329.27   44.70
 -21   3   1  235.48   37.70
  18 -21   1  370.06   55.69
 -18  22  -1 1047.60   69.59
  22  -4  -1 1185.08   68.09
  18 -22   1 1218.78   81.89
 -22   4   1 1246.28   66.29
 -18  23  -1   71.39   27.30
  23  -5  -1   30.50   22.60
  18 -23   1  112.79   31.30
 -23   5   1   67.59   23.10
 -18  24  -1  315.67   49.70
  24  -6  -1  203.98   34.70
 -24   6   1  319.27   45.40
  18 -24   1  238.68   41.40
 -18  25  -1  -32.50   23.00
  25  -7  -1  -35.50   25.40
 -25   7   1   16.20   23.20
  18 -25   1    2.70   27.80
  26  -8  -1  127.19   34.10
 -18  26  -1   27.70   25.80
  18 -26   1   87.89   38.90
 -26   8   1   61.59   27.80
 -18  27  -1  133.09   35.80
  27  -9  -1  190.88   37.60
 -27   9   1  104.49   32.50
  18 -27   1  132.99   40.80
  28 -10  -1   32.20   35.60
  18 -28   1  114.09   45.40
 -28  10   1   25.30   41.50
  -9  28  -1  -23.30   29.30
  27 -19  -1   79.49   38.30
  -8  27  -1   63.79   29.30
  -7  26  -1   20.90   25.20
  26 -19  -1   12.30   30.80
  19   7   1   51.59   18.90
  25 -19  -1  205.48   43.30
  -6  25  -1  223.98   34.20
  19   6   1  185.58   24.80
 -25  19   1  180.28   36.40
  24 -19  -1  226.78   42.70
  -5  24  -1  224.78   31.60
 -24  19   1  194.38   35.80
  19   5   1  301.67   38.80
  -4  23  -1   75.49   22.90
 -19  -4  -1  114.79   19.60
  23 -19  -1  117.19   33.80
 -23  19   1  156.88   32.60
  19   4   1   94.69   20.70
 -19  -3  -1  134.49   19.90
  22 -19  -1  144.69   32.60
  -3  22  -1  138.09   22.40
 -22  19   1  202.58   32.40
  -2  21  -1   25.60   18.30
 -19  -2  -1   18.10   14.20
  21 -19  -1   72.69   25.40
 -21  19   1   22.90   23.50
  19   2   1    4.90   18.10
  20 -19  -1 1561.64   85.69
  -1  20  -1 1565.74   70.09
 -19  -1  -1 1506.85   62.29
 -20  19   1 1588.24   80.29
  19   1   1 1588.94   72.29
   0  19  -1   22.60   15.00
  19 -19  -1    9.80   22.10
 -19   0  -1   12.70   12.20
 -19  19   1   13.80   17.10
  19   0   1   36.90   18.60
   1  18  -1  327.77   34.10
 -19   1  -1  377.76   31.70
  18 -19  -1  383.96   46.70
  19  -1   1  306.27   38.70
 -18  19   1  345.67   42.20
  17 -19  -1  379.86   48.80
 -19   2  -1  347.97   31.90
   2  17  -1  393.46   34.00
 -17  19   1  403.56   41.80
  19  -2   1  352.26   39.40
  16 -19  -1  338.77   42.70
   3  16  -1  417.06   34.10
   3  16  -1  396.06   28.40
 -19   3  -1  444.16   34.40
  19  -3   1  414.96   40.30
 -16  19   1  376.26   38.20
   4  15  -1 2369.76   81.29
   4  15  -1 2480.45   87.99
 -19   4  -1 2577.04   89.59
  15 -19  -1 2574.94  102.49
 -15  19   1 2591.34  101.09
  19  -4   1 2393.06   96.99
  14 -19  -1  491.05   43.90
 -19   5  -1  417.76   35.50
   5  14  -1  481.35   35.20
   5  14  -1  420.56   28.90
  19  -5   1  435.26   42.30
 -19   6  -1  606.34   39.90
  13 -19  -1  564.34   46.00
   6  13  -1  622.64   33.80
   6  13  -1  541.95   37.00
  19  -6   1  580.54   45.60
 -13  19   1  486.45   50.09
  12 -19  -1   66.19   19.70
   7  12  -1   66.99   13.20
 -19   7  -1   76.99   16.40
   7  12  -1   85.59   15.90
  19  -7   1  103.49   23.30
 -12  19   1   44.00   14.50
 -19   8  -1  734.93   47.20
   8  11  -1  786.12   44.20
   8  11  -1  699.43   36.60
  11 -19  -1  825.42   50.59
  19  -8   1  889.21   56.59
 -11  19   1  736.83   47.60
  10 -19  -1  580.14   43.10
   9  10  -1  534.85   32.20
 -10  19   1  574.14   40.90
  19  -9   1  610.84   51.09
 -19  10  -1  603.84   44.70
  10   9  -1  551.14   32.60
   9 -19  -1  658.43   44.80
  -9  19   1  654.63   42.00
  19 -10   1  544.95   49.90
   8 -19  -1  257.07   32.70
  11   8  -1  285.67   24.00
 -19  11  -1  225.98   31.10
  -8  19   1  326.07   31.40
  19 -11   1  288.57   39.10
  12   7  -1   50.49   11.60
   7 -19  -1   34.20   14.10
 -19  12  -1   40.30   15.80
  19 -12   1   50.99   17.40
  -7  19   1   69.19   15.40
   6 -19  -1  321.57   32.30
  13   6  -1  311.47   27.70
 -19  13  -1  287.57   33.90
  -6  19   1  269.87   29.70
   5 -19  -1    2.20   12.40
  14   5  -1   21.10   11.50
 -19  14  -1   -8.70   14.10
  19 -14   1  -11.90   16.40
 -14  -5   1    2.10   11.10
  -5  19   1   -4.40   11.50
 -19  15  -1  631.94   45.70
  15   4  -1  551.14   36.80
   4 -19  -1  509.45   36.70
  -4  19   1  558.54   36.70
 -15  -4   1  490.25   37.10
   3 -19  -1  321.17   32.00
 -19  16  -1  262.07   36.40
  16   3  -1  299.37   30.00
  -3  19   1  395.96   32.00
 -16  -3   1  363.16   32.60
  19 -16   1  374.46   45.00
  17   2  -1    6.00   13.30
 -19  17  -1   -1.30   16.40
  19 -17   1    4.90   18.50
  -2  19   1   12.90   11.90
  18   1  -1   18.40   15.30
 -19  18  -1   -5.30   16.70
  19 -18   1    0.00   18.40
  -1  19   1   -6.30   11.10
 -18  -1   1  -15.50   12.70
  19   0  -1  154.28   22.10
 -19  19  -1  151.78   28.70
   0  19   1  173.18   24.60
 -19   0   1  159.38   25.20
  19 -19   1  203.38   36.80
  20  -1  -1  144.39   24.20
 -19  20  -1  150.18   29.20
 -20   1   1  143.59   23.40
   1  19   1  132.49   16.50
  19 -20   1  178.88   35.00
  21  -2  -1  146.89   25.10
 -21   2   1  143.19   23.50
  19 -21   1  112.29   31.30
  22  -3  -1    9.20   18.80
 -19  22  -1   58.49   24.20
 -22   3   1  -14.70   17.30
 -19  23  -1  702.53   59.69
  23  -4  -1  451.15   50.29
  19 -23   1  614.44   69.89
 -23   4   1  582.54   53.19
 -19  24  -1   32.20   26.20
  24  -5  -1  -15.60   24.10
 -24   5   1   25.20   23.30
  19 -24   1   19.40   30.30
  25  -6  -1   10.60   28.00
 -19  25  -1   75.29   27.80
 -25   6   1   62.59   26.00
  19 -25   1   56.19   31.50
  26  -7  -1  149.39   34.40
 -26   7   1  140.39   31.10
 -19  27  -1    5.90   38.80
  19 -27   1   27.90   37.00
 -27   8   1   43.20   31.20
  28  -9  -1 1054.59   85.29
 -28   9   1  875.01   88.49
  19 -28   1  917.11   92.99
  27 -20  -1  131.29   44.40
  -7  27  -1  145.69   29.50
  20   7   1   79.39   21.70
  -6  26  -1   21.10   27.60
  26 -20  -1   46.10   38.00
  20   6   1   70.09   22.40
 -25  20   1  197.68   44.00
  20   5   1  289.37   45.10
  24 -20  -1  150.48   39.10
 -20  -4  -1  131.69   21.10
  20   4   1  159.68   26.50
 -24  20   1  130.79   32.60
  -3  23  -1 1256.37   66.89
 -20  -3  -1 1351.56   59.29
  23 -20  -1 1250.47   87.69
  20   3   1 1453.05   67.29
 -23  20   1 1545.15   83.49
  22 -20  -1   13.20   25.50
  -2  22  -1   46.30   20.30
 -20  -2  -1   56.59   16.50
 -22  20   1   35.50   21.90
  -1  21  -1   64.69   18.40
  21 -20  -1   78.29   27.80
 -20  -1  -1   52.69   17.20
  20   1   1   51.59   21.90
 -21  20   1   21.70   20.10
 -20   0  -1   58.79   16.60
  20 -20  -1   82.09   27.00
   0  20  -1   55.29   17.80
  20   0   1   46.80   20.90
 -20  20   1   73.29   24.60
  19 -20  -1  117.49   27.60
   1  19  -1   66.99   18.10
 -20   1  -1   59.59   16.50
 -19  20   1   90.29   23.00
  20  -1   1   69.89   22.70
   2  18  -1 1063.19   49.30
 -20   2  -1 1024.70   52.49
  18 -20  -1 1151.38   71.29
   2  18  -1 1055.39   55.29
 -18  20   1 1081.19   66.39
  20  -2   1 1196.48   64.59
 -20   3  -1    3.10   12.80
  17 -20  -1   19.30   19.20
   3  17  -1   23.30   14.80
   3  17  -1    6.30   10.50
  20  -3   1   15.90   19.00
 -17  20   1   12.10   18.80
   4  16  -1  225.68   30.10
 -20   4  -1  228.38   31.50
   4  16  -1  204.58   24.10
  20  -4   1  226.18   29.70
 -16  20   1  298.97   39.30
   5  15  -1   20.80   14.50
  15 -20  -1   26.40   17.80
   5  15  -1   41.30   11.60
 -20   5  -1   31.60   15.20
  20  -5   1   16.40   17.80
 -15  20   1   47.40   17.80
   6  14  -1  406.36   33.20
 -20   6  -1  273.17   38.80
  14 -20  -1  390.66   41.60
   6  14  -1  349.47   26.70
  20  -6   1  382.26   42.30
 -14  20   1  356.96   35.60
 -20   7  -1   30.60   21.80
  13 -20  -1   23.20   16.10
   7  13  -1   45.10   13.90
 -13  20   1   30.30   15.20
  20  -7   1   13.40   17.70
  12 -20  -1   46.30   17.80
   8  12  -1   37.40   13.40
   8  12  -1   30.40   10.40
  20  -8   1   22.90   18.20
 -20   9  -1   17.70   13.80
   9  11  -1   22.60   13.30
  11 -20  -1  -12.20   14.50
   9  11  -1   -6.50    9.40
 -11  20   1  -11.30   13.00
  20  -9   1  -11.50   16.90
 -20  10  -1  921.71   54.69
  10 -20  -1  935.11   55.39
  10  10  -1  904.71   42.70
  20 -10   1  926.21   63.49
 -10  20   1  973.50   54.09
  11   9  -1    8.50    9.90
   9 -20  -1   30.60   17.80
 -20  11  -1  -15.40   14.40
  20 -11   1   -8.70   16.90
  -9  20   1   13.80   12.60
 -20  12  -1   99.19   21.10
  12   8  -1  125.69   17.60
  13   7  -1   48.50   13.00
   7 -20  -1   51.39   17.10
 -20  13  -1   39.50   15.10
  20 -13   1   57.89   22.90
  -7  20   1   56.39   15.50
 -20  14  -1  323.37   37.00
  14   6  -1  253.97   27.80
   6 -20  -1  338.07   34.90
  -6  20   1  332.07   32.10
  20 -14   1  219.58   40.40
 -20  15  -1 1690.83   78.79
   5 -20  -1 1613.84   68.89
  15   5  -1 1548.05   64.89
  20 -15   1 1676.23   86.69
  -5  20   1 1592.24   67.89
   4 -20  -1  191.68   30.20
 -20  16  -1  115.19   24.90
  16   4  -1  213.78   28.50
 -16  -4   1  161.38   23.00
  -4  20   1  165.18   27.10
  20 -16   1  151.18   30.90
 -20  17  -1  149.99   23.60
  20 -17   1  162.28   30.70
 -17  -3   1  173.28   22.90
  -3  20   1  212.28   28.20
 -20  18  -1   30.00   21.10
  18   2  -1   67.19   18.50
  20 -18   1   41.00   23.50
 -18  -2   1   47.00   16.80
  -2  20   1   54.79   14.00
  19   1  -1  251.87   36.50
 -20  19  -1  281.47   40.70
  -1  20   1  268.17   28.90
 -19  -1   1  256.77   34.60
  20 -19   1  294.77   40.70
 -20  20  -1  544.85   49.80
  20   0  -1  545.05   46.70
 -20   0   1  494.75   42.90
   0  20   1  512.95   33.00
  20 -20   1  436.96   56.59
  21  -1  -1  899.91   59.89
 -20  21  -1  882.91   63.69
   1  20   1  920.21   40.90
   1  20   1  948.61   36.80
 -21   1   1 1027.80   59.09
  20 -21   1  898.71   73.09
  22  -2  -1  342.67   44.20
 -22   2   1  385.66   43.50
  20 -22   1  434.46   64.29
  23  -3  -1  117.59   27.60
 -20  23  -1  133.89   26.60
 -23   3   1  155.18   28.90
  20 -23   1  107.89   33.90
 -20  24  -1  216.88   32.30
  20 -24   1  266.47   43.20
 -24   4   1  319.57   49.10
 -20  25  -1   -5.10   27.00
  20 -25   1   78.49   33.00
 -25   5   1   -7.70   24.60
 -20  26  -1  586.44   73.59
  26  -6  -1  764.22   71.89
  20 -26   1  698.83   78.99
 -26   6   1  689.93   66.29
  27  -7  -1   38.90   36.50
  20 -27   1  -16.40   37.40
 -27   7   1  100.09   35.90
  -6  27  -1   31.60   27.40
  21   6   1  -12.60   23.20
  -5  26  -1   13.70   26.80
  26 -21  -1   28.10   39.60
  -4  25  -1   44.50   24.50
 -21  -4  -1  101.59   21.60
  25 -21  -1   74.99   38.30
  21   4   1   77.59   25.90
 -25  21   1   43.70   34.80
  -3  24  -1  370.36   44.00
  24 -21  -1  227.18   42.70
 -21  -3  -1  303.77   36.90
 -24  21   1  244.18   39.00
  -2  23  -1   12.50   19.30
 -21  -2  -1   32.30   18.20
  21   2   1  -18.70   22.00
 -23  21   1    8.10   26.10
 -21  -1  -1  267.77   35.40
  -1  22  -1  131.39   34.00
  22 -21  -1  209.28   36.20
  21   1   1  192.18   27.70
  21 -21  -1    4.70   23.50
   0  21  -1   29.30   17.40
 -21   0  -1  -25.60   14.80
 -21  21   1  -11.20   20.70
  20 -21  -1  373.86   53.99
 -21   1  -1  427.76   37.30
   1  20  -1  369.56   37.90
  21  -1   1  298.97   45.30
 -20  21   1  508.95   49.99
  19 -21  -1  410.86   53.69
   2  19  -1  483.75   39.90
 -21   2  -1  433.26   38.40
   2  19  -1  463.95   33.40
  21  -2   1  484.95   46.70
 -19  21   1  337.67   46.60
   3  18  -1  777.12   42.10
  18 -21  -1  864.51   64.19
 -21   3  -1  731.83   55.09
   3  18  -1  711.43   46.70
  21  -3   1  870.91   57.99
 -18  21   1  706.13   58.09
   4  17  -1  239.08   26.60
   4  17  -1  260.07   30.80
  17 -21  -1  182.18   30.70
 -17  21   1  256.37   38.70
  16 -21  -1  134.09   27.00
   5  16  -1  155.08   22.40
   5  16  -1  173.98   28.00
 -16  21   1  184.08   30.90
  21  -5   1  123.29   25.40
   6  15  -1  355.66   27.50
 -21   6  -1  344.87   36.00
  21  -6   1  472.15   48.80
 -15  21   1  372.06   40.90
   7  14  -1  224.78   29.80
   7  14  -1  178.68   22.70
 -21   7  -1  213.98   32.20
 -14  21   1  219.18   33.20
  21  -7   1  276.17   41.40
   8  13  -1 1597.94   61.49
  13 -21  -1 1712.43   81.79
 -21   8  -1 1624.34   73.89
   8  13  -1 1662.03   68.99
 -13  21   1 1799.42   78.49
  21  -8   1 1755.42   85.39
 -21   9  -1  157.98   24.10
   9  12  -1  225.28   31.30
   9  12  -1  139.49   22.80
  21  -9   1  192.18   28.50
 -12  21   1  154.28   24.40
 -21  10  -1  206.78   33.70
  11 -21  -1  232.88   36.60
  10  11  -1  168.98   22.10
  21 -10   1  207.88   32.10
  10 -21  -1  363.46   41.80
 -21  11  -1  336.97   40.10
  11  10  -1  328.57   27.90
  21 -11   1  315.87   46.40
   9 -21  -1   35.20   17.20
  12   9  -1   15.30   11.20
 -21  12  -1    7.40   14.50
  -9  21   1   30.10   16.10
 -21  13  -1 2073.69   90.29
  13   8  -1 2075.49   74.59
   8 -21  -1 1995.60   84.09
  -8  21   1 2115.99   83.99
  21 -13   1 2105.89   98.59
  14   7  -1   33.20   13.00
   7 -21  -1    8.50   13.50
 -21  14  -1   -6.50   15.00
  21 -14   1   -2.80   19.80
  15   6  -1  333.77   32.10
   6 -21  -1  386.36   37.90
 -21  15  -1  353.86   41.30
  -6  21   1  407.46   37.00
  21 -15   1  457.25   51.59
  16   5  -1   79.49   16.50
 -21  16  -1   70.79   19.60
   5 -21  -1   50.99   18.60
  -5  21   1   60.19   17.20
  21 -16   1   63.29   26.10
   4 -21  -1  249.38   29.70
 -21  17  -1  348.97   42.60
  17   4  -1  370.86   36.20
 -17  -4   1  332.97   36.10
  -4  21   1  261.97   32.80
  21 -17   1  229.78   37.90
  18   3  -1  494.15   41.00
 -21  18  -1  427.46   46.60
 -18  -3   1  342.27   43.40
  -3  21   1  453.55   36.40
  21 -18   1  385.86   52.29
 -21  19  -1   18.30   21.00
  19   2  -1   64.49   19.50
 -19  -2   1   25.10   18.00
  21 -19   1   -9.70   22.40
  -2  21   1   33.80   14.30
 -21  20  -1  104.19   22.50
  20   1  -1   97.89   23.10
 -20  -1   1  107.29   22.40
  21 -20   1   51.59   29.30
  -1  21   1  126.99   16.80
  21   0  -1   13.90   22.70
  21 -21   1  -13.30   27.40
 -21   0   1   40.40   21.10
  22  -1  -1   60.89   24.60
 -21  22  -1  111.49   26.00
 -22   1   1   69.59   22.60
   1  21   1   76.59   14.40
  21 -22   1  130.69   36.60
 -23   2   1   43.40   22.80
  21 -23   1   36.10   32.00
  24  -3  -1   44.80   25.60
 -21  24  -1   23.50   25.00
  21 -24   1  -26.00   31.50
 -24   3   1   40.00   25.20
  25  -4  -1  159.88   32.70
  21 -25   1  163.18   41.40
 -25   4   1  124.09   29.60
  26  -5  -1  518.05   68.59
 -26   5   1  476.65   62.99
  27  -6  -1   41.40   36.20
 -27   6   1  -21.50   32.00
  27 -22  -1  969.20  106.09
  -5  27  -1 1007.10   71.09
  22   5   1  824.92   60.59
  -4  26  -1   35.80   28.10
  26 -22  -1  -13.00   36.80
  22   4   1   -3.80   26.90
  25 -22  -1  217.68   42.50
 -22  -3  -1  147.39   25.90
  -3  25  -1  178.98   30.10
  22   3   1  116.89   30.00
  24 -22  -1  235.68   45.60
  -2  24  -1  204.58   27.60
  22   2   1  202.88   31.60
  -1  23  -1  254.77   39.30
  23 -22  -1  211.58   40.30
  22   1   1  197.58   30.30
 -23  22   1  258.67   36.90
 -22   0  -1 1122.89   90.99
  22 -22  -1 1126.59   82.29
  22   0   1  927.41   64.69
 -22  22   1 1159.98   77.49
 -22   1  -1  379.46   50.29
   1  21  -1  363.36   38.70
   1  21  -1  367.56   33.50
 -21  22   1  397.86   53.29
  22  -1   1  343.77   51.29
  20 -22  -1  201.58   37.20
 -22   2  -1  168.28   24.20
   2  20  -1  219.08   35.10
   2  20  -1  259.97   30.40
  22  -2   1  182.88   31.40
  19 -22  -1   90.39   26.80
   3  19  -1   50.09   14.70
   3  19  -1   61.59   18.10
 -22   3  -1   37.90   18.30
  22  -3   1   66.29   24.80
 -19  22   1   67.09   23.30
  18 -22  -1  425.66   52.79
 -22   4  -1  402.06   39.00
   4  18  -1  324.47   37.40
   4  18  -1  424.06   31.90
  22  -4   1  340.17   50.39
 -18  22   1  416.76   48.30
   5  17  -1  224.38   32.20
   5  17  -1  269.27   26.50
  17 -22  -1  237.88   36.90
 -22   5  -1  270.77   36.30
  22  -5   1  252.87   36.00
 -17  22   1  251.27   39.40
   6  16  -1  407.16   35.50
   6  16  -1  336.57   29.30
 -22   6  -1  314.37   39.40
  16 -22  -1  344.87   47.10
  22  -6   1  282.17   46.20
 -16  22   1  412.96   45.50
 -22   7  -1  339.47   37.60
   7  15  -1  355.76   28.50
   7  15  -1  349.77   35.00
  15 -22  -1  387.36   47.80
  22  -7   1  302.47   39.20
 -15  22   1  321.87   41.00
 -22   8  -1   28.80   16.20
   8  14  -1    3.50   11.20
 -14  22   1    3.20   16.20
  22  -8   1   -9.40   21.10
  13 -22  -1   29.40   20.30
 -22   9  -1    5.90   16.40
   9  13  -1   45.90   13.10
   9  13  -1   51.79   17.00
 -13  22   1   30.50   18.10
 -22  10  -1   -3.40   16.50
  10  12  -1   27.00   15.40
  12 -22  -1   -0.90   18.40
  10  12  -1   10.50   11.50
  22 -10   1   13.70   26.80
 -12  22   1  -13.20   15.60
 -22  11  -1  290.87   38.60
  11 -22  -1  263.27   41.40
  11  11  -1  228.28   26.20
  22 -11   1  228.58   35.00
 -11  22   1  273.17   37.70
  12  10  -1  599.74   36.80
 -22  12  -1  531.75   49.00
  10 -22  -1  559.24   47.50
  22 -12   1  652.83   58.89
  13   9  -1   65.99   14.80
 -22  13  -1  119.49   25.30
   9 -22  -1   95.39   22.20
  22 -13   1   47.80   26.60
  -9  22   1   85.79   20.40
  14   8  -1  177.98   26.40
 -22  14  -1  120.19   26.30
   8 -22  -1  130.09   23.80
  22 -14   1  103.49   27.40
  -8  22   1  117.19   22.70
 -22  15  -1  131.59   27.80
   7 -22  -1  126.99   25.00
  15   7  -1  113.89   17.20
  -7  22   1  145.09   22.00
  22 -15   1   84.69   27.10
  16   6  -1   -9.70   14.50
 -22  16  -1  -27.70   17.10
   6 -22  -1  -11.30   15.20
  -6  22   1    1.60   15.60
  22 -16   1    7.50   22.70
   5 -22  -1  104.69   23.40
  17   5  -1  120.19   19.80
 -22  17  -1  114.99   26.50
  22 -17   1  181.88   32.40
  -5  22   1  109.59   19.90
 -22  18  -1   24.60   21.10
  18   4  -1    2.30   16.00
  -4  22   1   49.40   15.80
  22 -18   1   50.59   25.70
 -22  19  -1  652.13   57.39
  19   3  -1  815.62   50.69
  -3  22   1  833.92   45.80
 -19  -3   1  740.23   51.09
  22 -19   1  660.13   65.79
 -22  20  -1   20.00   22.90
  20   2  -1   48.50   18.60
  22 -20   1   -1.70   27.20
 -20  -2   1   25.40   19.00
  -2  22   1   42.20   15.80
  21   1  -1   29.90   23.90
 -22  21  -1   96.29   25.10
  22 -21   1   61.19   29.50
 -21  -1   1   50.79   21.50
  22   0  -1  168.18   29.60
 -22  22  -1  152.88   30.90
 -22   0   1  177.88   28.60
   0  22   1  217.48   29.50
  22 -22   1  224.18   40.70
  23  -1  -1   26.50   24.20
 -22  23  -1   -3.80   25.90
 -23   1   1   77.99   26.30
  22 -23   1  -27.90   35.50
  24  -2  -1 1676.83   83.99
 -22  24  -1 1400.06   91.19
 -24   2   1 1446.96   81.09
  22 -24   1 1563.34  107.39
  25  -3  -1   -5.00   28.80
 -25   3   1   31.50   27.10
  22 -25   1  -21.40   36.80
  26  -4  -1  272.47   40.90
  22 -26   1  177.58   47.20
 -26   4   1  282.77   40.50
  27  -5  -1   62.79   37.00
  22 -27   1   65.09   43.20
 -23  -3  -1   38.40   28.40
  26 -23  -1   21.80   42.80
  -3  26  -1   70.79   28.70
  23   3   1   14.70   28.70
  25 -23  -1  153.78   45.80
  -2  25  -1  154.68   27.20
  23   2   1   98.09   30.90
 -23  -1  -1   25.00   22.10
  24 -23  -1    8.80   34.30
  -1  24  -1  -10.50   23.80
 -24  23   1    7.50   55.59
  23   1   1  -10.60   28.50
 -23   0  -1   -0.60   19.50
  23 -23  -1    1.20   32.20
   0  23  -1   28.00   20.50
  23   0   1  -47.40   26.50
 -23  23   1  -13.30   32.40
  22 -23  -1  154.78   35.20
 -23   1  -1  182.58   26.70
   1  22  -1  181.68   45.80
 -22  23   1  135.09   30.40
  23  -1   1  136.19   31.90
   2  21  -1  160.78   22.00
 -23   2  -1  163.68   25.70
  21 -23  -1  237.18   40.90
 -21  23   1  163.48   34.20
   3  20  -1  -15.60   13.60
   3  20  -1   -0.80   18.40
  20 -23  -1   22.00   27.50
 -23   3  -1  -27.00   17.80
  23  -3   1    6.40   27.00
  19 -23  -1   24.30   25.90
 -23   4  -1    6.00   18.00
   4  19  -1   49.90   15.10
   4  19  -1   28.90   17.40
 -19  23   1   63.49   26.10
  23  -4   1   -9.90   24.60
  18 -23  -1    7.20   22.00
 -23   5  -1   -5.10   16.50
   5  18  -1    9.00   13.40
   5  18  -1    1.20   17.20
  23  -5   1   63.39   26.00
   6  17  -1 1049.79   49.10
 -23   6  -1 1147.99   64.09
  17 -23  -1 1251.27   75.79
   6  17  -1 1079.49   56.59
 -17  23   1 1237.08   70.49
 -23   7  -1   -8.20   18.50
   7  16  -1    6.30   16.50
  16 -23  -1    4.70   21.40
   7  16  -1  -14.40   12.30
 -16  23   1  -10.40   18.50
  23  -7   1  -78.09   39.50
   8  15  -1  146.79   23.30
 -23   8  -1  249.08   37.00
  23  -8   1  206.58   34.00
 -15  23   1  172.68   28.30
   9  14  -1   80.29   14.50
   9  14  -1   81.69   18.70
  14 -23  -1  102.09   27.40
 -23   9  -1  101.09   21.10
 -14  23   1   59.59   21.00
  23  -9   1   70.99   28.60
  10  13  -1  391.26   30.50
 -23  10  -1  359.36   44.40
  10  13  -1  304.97   36.30
 -13  23   1  405.06   43.60
  23 -10   1  457.35   53.89
  11  12  -1 1089.19   48.60
  12 -23  -1 1043.80   66.89
  11  12  -1 1064.69   57.69
 -23  11  -1  996.60   62.49
  23 -11   1  970.70   70.69
 -12  23   1 1052.09   63.49
  12  11  -1  281.97   29.80
 -23  12  -1  264.27   35.00
  11 -23  -1  239.08   32.20
  23 -12   1  219.48   37.20
 -11  23   1  283.27   39.60
 -23  13  -1  219.68   30.70
  10 -23  -1  264.07   40.40
  23 -13   1  349.96   54.19
 -10  23   1  222.68   29.50
 -23  14  -1  283.57   43.30
   9 -23  -1  184.58   29.10
  14   9  -1  291.97   30.20
  23 -14   1  200.58   35.90
   8 -23  -1  704.03   52.19
  15   8  -1  615.64   39.90
 -23  15  -1  538.05   54.29
  23 -15   1  691.33   65.39
  -8  23   1  565.84   47.90
  16   7  -1  521.05   38.80
 -23  16  -1  364.96   50.99
   7 -23  -1  441.36   44.80
  23 -16   1  379.16   55.59
  -7  23   1  423.46   42.40
 -23  17  -1  590.34   55.39
   6 -23  -1  626.24   50.79
  17   6  -1  623.34   44.80
  23 -17   1  676.23   66.09
  -6  23   1  635.74   46.60
   5 -23  -1  145.59   26.20
 -23  18  -1  144.29   30.80
  18   5  -1  140.59   22.80
  23 -18   1  180.28   34.20
  -5  23   1  114.79   22.30
  19   4  -1   44.90   19.60
 -23  19  -1   44.20   22.00
  23 -19   1   87.39   30.30
  -4  23   1   54.59   18.80
 -19  -4   1   68.99   20.10
  20   3  -1  148.49   23.50
  23 -20   1   94.39   31.80
 -20  -3   1   93.59   23.90
 -23  21  -1   44.40   25.10
  23 -21   1   79.29   31.80
  -2  23   1   16.40   16.90
  22   1  -1  474.35   51.59
  -1  23   1  555.74   38.40
  23 -22   1  531.75   72.49
 -22  -1   1  545.35   51.59
 -23  23  -1   34.60   31.20
   0  23   1   43.70   12.40
   0  23   1   43.00   15.30
 -23   0   1  101.39   26.10
  23 -23   1   70.89   36.40
  24  -1  -1   81.19   26.90
 -24   1   1   27.80   26.90
  23 -24   1    1.20   37.90
  25  -2  -1   71.09   32.00
  23 -25   1  -21.30   35.70
 -25   2   1   30.20   28.90
 -26   3   1   60.69   30.90
  23 -26   1   29.80   40.00
 -24  -1  -1  497.25   53.89
  24   1   1  487.85   62.09
  24 -24  -1  132.19   42.60
   0  24  -1  152.88   27.50
 -24   0  -1   81.69   29.10
   1  23  -1  130.59   22.10
   1  23  -1  101.39   23.20
  23 -24  -1   64.89   36.40
 -23  24   1   77.39   39.60
   2  22  -1  287.07   35.10
   2  22  -1  272.17   45.30
  22 -24  -1  194.98   38.20
 -24   2  -1  214.98   31.40
  24  -2   1  223.48   43.20
 -22  24   1  198.18   37.00
  21 -24  -1  -26.70   28.20
   3  21  -1   -2.90   15.80
   3  21  -1   10.40   19.80
 -24   3  -1  -37.30   19.50
 -21  24   1   36.70   27.90
  20 -24  -1 1180.38   82.79
 -24   4  -1 1203.08   65.79
   4  20  -1 1107.39   53.79
   4  20  -1 1286.77   61.19
 -20  24   1 1266.27   78.99
  24  -4   1  969.80   86.19
  19 -24  -1   23.50   26.70
   5  19  -1   27.90   13.80
 -24   5  -1   17.10   20.60
  24  -5   1    9.30   28.70
 -19  24   1   34.20   25.90
  18 -24  -1  264.07   41.80
 -24   6  -1  188.58   28.10
   6  18  -1  245.08   29.60
   6  18  -1  281.57   36.40
  24  -6   1  156.98   36.60
 -18  24   1  327.97   48.50
  17 -24  -1  381.86   54.39
   7  17  -1  272.07   36.30
   7  17  -1  224.38   29.90
  24  -7   1  288.07   40.70
 -17  24   1  374.76   48.00
   8  16  -1   55.99   18.90
   8  16  -1    7.30   13.30
  16 -24  -1   29.50   24.90
 -24   8  -1   11.30   20.00
 -16  24   1   30.70   23.80
  24  -8   1   -8.20   25.50
 -24   9  -1  927.81   59.49
   9  15  -1  938.01   45.60
   9  15  -1  937.41   52.09
  15 -24  -1  988.60   70.29
  24  -9   1  863.51   71.19
 -15  24   1 1025.20   67.69
  14 -24  -1   26.20   23.10
  10  14  -1   20.00   17.00
  10  14  -1    6.50   12.60
 -24  10  -1   15.10   18.80
  24 -10   1    7.80   25.50
 -14  24   1  -19.50   18.00
  11  13  -1  257.27   28.60
  13 -24  -1  227.78   35.60
  11  13  -1  256.97   36.60
 -13  24   1  308.97   41.80
  24 -11   1  218.48   36.30
  12  12  -1   -9.30   19.30
  12  12  -1   19.60   14.70
 -24  12  -1   -3.10   20.50
  24 -12   1   13.90   25.90
 -12  24   1    0.40   19.20
 -24  13  -1   89.29   24.40
  13  11  -1   63.79   16.70
  11 -24  -1   82.99   24.60
  24 -13   1   80.69   31.50
 -11  24   1   95.89   24.40
  14  10  -1  205.98   30.00
 -24  14  -1  225.58   33.90
  10 -24  -1  203.38   32.40
 -10  24   1  230.68   30.30
  24 -14   1  174.68   35.10
  15   9  -1   50.79   15.90
   9 -24  -1    0.80   20.70
 -24  15  -1   47.00   24.00
  -9  24   1   17.90   19.70
  24 -15   1   -8.30   28.70
   8 -24  -1   87.69   25.40
  16   8  -1   45.10   16.90
  -8  24   1   74.99   26.60
  24 -16   1   31.10   26.20
  17   7  -1  163.18   24.20
 -24  17  -1  271.37   40.70
   7 -24  -1  222.48   31.80
  -7  24   1  271.17   39.50
  24 -17   1  235.88   41.10
  18   6  -1   34.60   20.20
   6 -24  -1    0.10   20.20
  -6  24   1   48.20   19.80
  19   5  -1   45.40   19.70
  24 -19   1   27.00   29.30
 -24  20  -1   59.69   27.30
  20   4  -1   51.99   21.30
 -20  -4   1   -0.70   20.00
  24 -20   1   21.70   29.70
 -24  21  -1  145.29   31.70
  -3  24   1  192.98   25.20
  24 -21   1  155.08   37.90
  22   2  -1  364.36   49.00
 -24  22  -1  209.98   38.00
  24 -22   1  257.27   44.20
  -2  24   1  314.17   36.50
  23   1  -1  113.69   28.80
  24 -23   1  139.49   43.20
  -1  24   1  129.89   19.80
 -23  -1   1   97.79   27.80
  24   0  -1  159.78   31.40
 -24   0   1  154.78   32.70
  24 -24   1  178.08   47.90
   0  24   1  182.08   25.90
 -25   1   1   67.69   31.00
  24 -25   1   29.50   44.70
 -25   1  -1  -30.40   24.70
   1  24  -1   46.10   25.60
  24 -25  -1   10.60   39.20
   1  24  -1   13.90   20.50
  25  -1   1   -6.10   32.90
   2  23  -1  110.09   21.00
  23 -25  -1  156.18   39.60
  25  -2   1  102.69   34.90
 -25   3  -1   92.89   27.50
  22 -25  -1   73.49   35.50
   3  22  -1  113.09   26.00
   3  22  -1  107.79   19.80
  25  -3   1   92.59   34.60
 -22  25   1   35.30   31.30
   4  21  -1   71.79   21.40
  21 -25  -1   40.80   32.00
 -25   4  -1   90.99   25.30
  25  -4   1  140.99   35.20
  20 -25  -1  -10.00   29.40
   5  20  -1  -32.60   18.80
   5  20  -1   17.50   16.00
 -25   5  -1   14.10   23.30
 -20  25   1   22.80   28.80
  25  -5   1  -40.60   29.60
   6  19  -1   98.69   18.10
  19 -25  -1   69.89   30.20
   6  19  -1   78.49   21.30
 -25   6  -1   70.99   24.90
  25  -6   1   93.79   31.90
 -19  25   1   98.49   30.20
   7  18  -1  -10.10   14.40
 -25   7  -1   19.60   22.20
  18 -25  -1  -59.89   26.40
  25  -7   1   39.30   30.20
  17 -25  -1   78.39   29.70
 -25   8  -1  104.69   27.30
   8  17  -1   54.29   16.60
   8  17  -1   41.30   18.80
 -17  25   1   78.59   26.60
  25  -8   1   64.39   30.50
  16 -25  -1  216.58   36.50
   9  16  -1  145.19   24.10
 -25   9  -1  142.29   30.10
 -16  25   1  142.09   29.40
  25  -9   1  112.29   33.30
  10  15  -1  447.86   33.10
  10  15  -1  407.36   40.50
  15 -25  -1  388.76   58.79
 -25  10  -1  368.16   46.70
  25 -10   1  350.56   57.99
 -15  25   1  407.76   51.49
  14 -25  -1  129.49   32.80
 -25  11  -1  121.29   26.40
  11  14  -1  195.78   28.50
 -14  25   1  169.88   29.20
  25 -11   1  140.49   33.30
 -25  12  -1    0.70   22.00
  12  13  -1   25.20   15.50
  13 -25  -1   19.30   23.40
  25 -12   1    8.10   28.20
 -13  25   1  -14.20   21.00
  13  12  -1  295.47   42.20
  13  12  -1  240.28   31.50
 -12  25   1  216.18   31.00
  25 -13   1  219.68   39.40
 -25  14  -1  -29.60   21.90
  14  11  -1  -13.30   14.90
  25 -14   1   52.39   30.80
 -25  15  -1 1358.36   79.89
  10 -25  -1 1227.28   74.29
  15  10  -1 1211.98   56.29
 -10  25   1 1321.07   71.79
  25 -15   1 1244.78   89.09
  16   9  -1   27.30   17.50
 -25  16  -1   26.30   24.70
   9 -25  -1    4.10   22.10
  -9  25   1   37.00   22.20
  25 -16   1   26.50   28.60
   8 -25  -1  196.38   32.00
  17   8  -1  197.98   24.80
  25 -17   1  214.98   40.60
  -8  25   1  207.18   30.60
   7 -25  -1  217.58   36.20
 -25  18  -1  149.69   35.20
  18   7  -1  145.89   24.90
  25 -18   1  149.99   38.60
  -7  25   1  121.19   34.90
 -25  19  -1   36.30   26.80
  19   6  -1   60.99   21.90
  25 -19   1   81.09   33.00
  -6  25   1   55.49   21.10
 -25  20  -1  815.02   80.69
  20   5  -1  946.91   57.49
  -5  25   1 1077.79   59.09
 -25  21  -1   88.29   41.20
  -4  25   1   63.99   22.00
  25 -21   1    9.20   33.30
 -22  -3   1  150.98   31.90
  -3  25   1  124.59   22.10
  25 -22   1  160.28   42.30
  23   2  -1   45.40   27.20
  25 -23   1    7.40   41.20
 -23  -2   1   27.10   27.80
  -2  25   1   23.80   19.80
  24   1  -1  156.88   31.30
  -1  25   1  153.18   24.30
  25 -24   1  209.48   52.69
 -24  -1   1  147.59   35.50
   3  23  -1   48.90   31.40
  23 -26  -1   36.80   40.60
 -26   3  -1   67.39   29.60
  26  -3   1  101.39   38.40
   4  22  -1  262.17   34.80
   4  22  -1  191.78   27.80
  22 -26  -1  198.88   41.00
 -26   4  -1  166.58   32.60
  26  -4   1  194.58   41.00
  21 -26  -1   82.29   36.60
 -26   5  -1  102.39   28.60
   5  21  -1  113.19   19.10
   5  21  -1   84.99   23.00
 -21  26   1  106.29   37.40
  26  -5   1   59.19   35.90
 -26   6  -1  150.08   30.50
  20 -26  -1  226.68   42.00
   6  20  -1  175.18   22.30
   6  20  -1  120.69   23.50
  26  -6   1  193.28   39.90
 -20  26   1  129.09   34.10
   7  19  -1  655.73   41.30
  19 -26  -1  611.44   73.39
   7  19  -1  646.74   47.80
 -26   7  -1  599.34   57.19
 -19  26   1  686.73   67.69
  26  -7   1  649.74   70.69
  18 -26  -1  427.96   64.79
   8  18  -1  496.35   42.90
 -26   8  -1  362.76   54.09
   8  18  -1  425.66   36.50
  26  -8   1  400.66   64.79
 -18  26   1  320.07   41.30
 -26   9  -1  174.08   34.00
  17 -26  -1  135.29   35.80
  26  -9   1  205.98   39.30
 -17  26   1  137.79   30.00
  16 -26  -1   86.59   33.00
  10  16  -1   63.39   16.30
  10  16  -1  115.59   22.80
 -26  10  -1   76.39   29.00
  26 -10   1   38.30   33.90
 -16  26   1   84.19   29.60
  11  15  -1  305.37   42.00
 -26  11  -1  357.26   50.09
  15 -26  -1  301.87   47.30
  26 -11   1  319.37   42.10
  14 -26  -1   76.89   29.30
  12  14  -1  117.09   23.50
 -26  12  -1   98.99   28.30
  26 -12   1  136.49   36.70
 -14  26   1   53.39   27.60
  13  13  -1  460.55   48.30
 -26  13  -1  608.64   60.29
  13 -26  -1  496.25   58.29
  13  13  -1  533.55   38.80
  26 -13   1  509.45   69.19
 -13  26   1  579.14   56.09
  12 -26  -1  134.99   31.90
  14  12  -1  158.68   21.00
  14  12  -1  151.38   27.90
 -26  14  -1  165.38   34.00
 -12  26   1  224.08   31.50
  26 -14   1  142.89   39.10
 -26  15  -1  -51.19   24.50
  15  11  -1   17.90   17.00
  11 -26  -1  -18.90   25.70
 -11  26   1   31.40   25.00
  26 -15   1   34.00   35.70
  16  10  -1   72.19   18.70
  10 -26  -1   19.20   29.70
 -26  16  -1   61.59   28.70
  26 -16   1   75.39   33.10
   9 -26  -1   44.70   25.80
 -26  17  -1   59.99   30.90
  17   9  -1   69.89   19.90
  26 -17   1   73.89   35.60
 -26  18  -1  354.66   48.30
  18   8  -1  448.26   44.90
   8 -26  -1  400.46   56.49
  26 -18   1  411.56   55.99
 -26  19  -1  -42.60   35.40
  19   7  -1   32.70   22.10
  26 -19   1  -37.80   35.40
  -7  26   1    2.30   22.50
  26 -20   1   -8.90   34.50
  -5  26   1   14.20   23.20
  26 -21   1  101.59   42.30
  22   4  -1  152.38   28.40
  26 -22   1   75.79   44.20
  -4  26   1  130.79   25.60
  23   3  -1   -9.90   27.40
  26 -23   1  -20.50   44.20
 -23  -3   1   25.10   28.30
  22 -27  -1  270.17   49.30
  27  -5   1  211.98   44.70
   6  21  -1  -38.70   17.00
  21 -27  -1   24.80   40.10
 -27   6  -1   -8.80   27.70
  27  -6   1  -65.09   35.60
   7  20  -1   77.69   24.10
  20 -27  -1   73.89   38.70
   7  20  -1   42.70   17.90
 -27   7  -1   69.39   30.20
 -20  27   1   25.70   36.40
  27  -7   1   77.39   40.70
   8  19  -1  112.49   19.40
 -27   8  -1   75.49   29.60
   8  19  -1  126.19   25.70
  19 -27  -1  167.08   40.30
  27  -8   1  163.98   40.70
 -19  27   1   78.49   31.60
   9  18  -1  133.89   23.90
   9  18  -1  133.99   18.80
 -27   9  -1  121.79   30.80
  18 -27  -1  129.19   39.30
  27  -9   1  170.68   39.60
 -18  27   1  131.79   37.30
  17 -27  -1   35.20   33.70
  10  17  -1    3.60   16.00
  10  17  -1   21.30   22.10
 -17  27   1   33.70   27.80
  27 -10   1   25.30   34.50
 -27  11  -1  -17.00   27.20
  16 -27  -1   10.40   31.90
  11  16  -1    3.40   16.90
  11  16  -1   19.40   22.40
  27 -11   1   63.09   35.50
 -16  27   1   -9.70   27.20
  15 -27  -1  135.29   34.40
  12  15  -1   73.99   18.10
  12  15  -1   48.90   23.30
  27 -12   1   30.10   37.00
 -15  27   1  110.09   30.00
  14 -27  -1  523.05   64.39
  13  14  -1  512.85   39.20
 -27  13  -1  428.26   59.89
  13  14  -1  475.05   48.00
 -14  27   1  519.05   61.39
  27 -13   1  413.46   50.79
  14  13  -1   31.50   17.50
  13 -27  -1   56.39   30.90
 -27  14  -1    5.40   29.40
  14  13  -1   -8.60   23.60
 -13  27   1  -49.40   25.90
  27 -14   1   35.30   35.70
  12 -27  -1   99.49   33.00
  15  12  -1   72.69   27.60
  27 -15   1   35.00   37.80
 -27  16  -1  -22.10   30.90
  16  11  -1   -8.10   18.50
  27 -16   1   -0.40   35.90
 -11  27   1  -19.40   25.80
  10 -27  -1   93.19   31.60
  17  10  -1  154.78   23.30
 -10  27   1  152.18   29.20
  27 -17   1  152.78   41.80
  18   9  -1  294.17   30.50
   9 -27  -1  332.47   44.40
  27 -18   1  474.35   77.69
  -9  27   1  347.27   53.49
  19   8  -1  286.07   44.30
   8 -27  -1  300.27   42.30
  27 -19   1  381.36   54.49
  20   7  -1  304.27   46.80
  -7  27   1  352.76   36.70
  21   6  -1   80.19   31.90
  -6  27   1   62.59   27.60
  27 -21   1  147.39   46.60
  22   5  -1  263.47   34.10
  -5  27   1  331.47   56.79
  27 -22   1  187.48   55.39
   9  19  -1  142.79   21.00
 -28   9  -1  111.69   35.30
  19 -28  -1  159.08   50.69
 -19  28   1  190.08   39.70
  28  -9   1  167.28   44.10
  10  18  -1   -3.80   24.30
 -28  10  -1    2.10   29.90
  10  18  -1    2.50   17.10
  18 -28  -1  -19.20   35.70
 -18  28   1   61.69   35.50
  28 -10   1   72.29   42.40
 -28  11  -1  911.61   83.29
  11  17  -1 1038.90   50.59
  17 -28  -1  944.81   86.49
  11  17  -1 1011.80   61.09
 -17  28   1  911.41   78.29
  28 -11   1 1049.49   91.49
 -28  12  -1  -42.40   31.00
  16 -28  -1   -4.50   33.30
  12  16  -1   17.40   17.50
  12  16  -1   19.80   25.50
  28 -12   1   28.90   39.30
 -16  28   1   14.10   31.30
  13  15  -1  148.69   21.00
  13  15  -1   81.29   26.40
  15 -28  -1  203.48   41.00
 -28  13  -1   89.39   36.80
  28 -13   1   84.89   45.50
 -15  28   1  136.99   34.50
  14 -28  -1  121.99   37.50
 -28  14  -1   39.90   34.90
  14  14  -1   96.99   19.20
  28 -14   1  116.69   41.80
  13 -28  -1   70.69   36.60
  15  13  -1  122.29   29.80
 -28  15  -1   89.79   41.90
  15  13  -1   79.49   20.60
  28 -15   1   26.00   39.50
 -13  28   1   91.19   31.40
  12 -28  -1  809.82   74.09
  16  12  -1  809.62   48.70
  16  12  -1  781.32   65.59
  28 -16   1  881.41   88.49
 -12  28   1  868.31   70.79
  17  11  -1   60.89   23.20
  11 -28  -1   68.29   32.00
 -11  28   1  100.39   34.10
  28 -17   1  -21.70   40.00
  18  10  -1  197.38   26.30
  10 -28  -1  256.37   43.30
  28 -18   1  213.88   48.40
 -10  28   1  243.88   36.20
  19   9  -1  -25.60   22.40
   9 -28  -1   40.50   32.10
  28 -19   1   74.59   44.40
  -9  28   1  -33.50   29.40
   0   0  -2  440.76   21.00
   1  -1  -2   82.79   10.10
   0  -1  -2   61.19    8.50
   1   0  -2   55.19    9.00
  -1  -1  -2  722.93   26.20
   2  -1  -2  694.13   28.90
  -2   1   2  673.93   28.20
   3  -2  -2   12.00    5.90
  -3   2   2   15.50    5.50
  -2   0  -2 3341.37   92.39
   2  -2  -2 3394.46   91.59
  -2   2   2 3391.06   91.79
   1  -2  -2  616.64   24.50
   1   1  -2  582.24   26.20
  -2   1  -2  595.34   27.20
  -1   2   2  566.24   23.80
   0  -2  -2  351.76   17.00
  -2   2  -2  349.37   21.30
   2   0  -2  326.57   19.50
   3  -1  -2  943.01   35.80
  -1  -2  -2  962.10   31.20
  -2   3  -2  896.21   38.20
  -3   1   2  920.91   35.50
   4  -2  -2  523.35   25.70
  -2   4  -2  533.45   28.60
  -3  -2  -2 3860.41   98.99
  -2   5  -2 3772.02  110.89
   5  -3  -2 3903.91  106.69
  -5   3   2 3871.31  107.29
  -1   4  -2  229.38   19.30
  -3  -1  -2  206.58   14.30
   4  -3  -2  200.48   15.90
  -4   3   2  213.08   15.80
   3  -3  -2 1740.43   53.79
  -3   0  -2 1733.43   53.29
  -3   3   2 1692.73   53.99
   2  -3  -2   41.70    6.80
  -2   3   2   56.69    8.50
   2   1  -2 1185.68   42.50
   1  -3  -2 1205.28   38.60
  -3   2  -2 1189.48   43.30
  -1   3   2 1179.28   38.50
  -3   3  -2 1831.42   60.59
   0  -3  -2 1901.31   52.79
   3   0  -2 1786.82   58.29
  -3   0   2 1888.71   58.89
   4  -1  -2  486.85   25.30
  -1  -3  -2  514.25   19.70
  -3   4  -2  446.36   26.20
  -4   1   2  520.35   25.60
   5  -2  -2   29.90    7.40
  -3   5  -2   23.00    7.90
  -2  -3  -2   33.20    5.20
  -5   2   2   30.10    7.20
  -3   6  -2  258.07   21.20
   6  -3  -2  269.47   19.80
  -3  -3  -2  266.47   13.60
  -3  -3  -2  270.97   12.20
  -6   3   2  268.27   19.50
   7  -4  -2  264.37   20.40
  -3   7  -2  278.57   22.30
  -4  -3  -2  242.28   14.40
  -7   4   2  243.78   19.00
  -4  -2  -2   24.80    5.40
   6  -4  -2   21.00    6.80
  -2   6  -2   20.40    8.50
  -6   4   2   37.40    8.00
  -4  -1  -2  268.97   15.50
   5  -4  -2  261.57   18.30
  -1   5  -2  279.47   21.70
  -5   4   2  265.57   18.60
   4  -4  -2  263.87   17.50
  -4   0  -2  260.17   16.40
  -4   4   2  294.67   18.30
   3  -4  -2   10.30    5.40
  -4   1  -2    8.20    5.50
   4  -1   2    5.30    5.10
  -3   4   2   -0.20    3.70
   2  -4  -2 2182.38   61.29
   2   2  -2 2072.89   65.39
  -4   2  -2 2071.09   65.29
   4  -2   2 2095.99   66.69
  -2   4   2 2193.48   62.09
   1  -4  -2  952.80   31.40
   3   1  -2  913.81   36.30
  -4   3  -2  895.81   37.50
  -1   4   2  881.01   31.10
   4  -3   2  918.31   38.60
  -4   4  -2 3850.31  111.29
   0  -4  -2 4013.10  100.19
   4  -4   2 3989.10  113.69
   0   4   2 3968.60  100.39
  -1  -4  -2 1943.81   51.39
   5  -1  -2 1835.82   60.99
  -2  -4  -2  190.68   10.20
  -4   6  -2  190.68   19.30
   6  -2  -2  198.88   17.20
  -6   2   2  176.68   16.60
   4  -6   2  183.48   19.70
   7  -3  -2  502.35   27.50
  -3  -4  -2  478.35   17.60
  -4   7  -2  478.35   29.60
   4  -7   2  490.85   31.30
  -7   3   2  488.75   27.60
  -4   8  -2    2.00    6.30
   8  -4  -2    4.50    5.80
   4  -8   2    4.20    7.60
  -8   4   2    6.00    6.30
   9  -5  -2 5241.68  143.69
  -4   9  -2 5053.59  146.79
   4  -9   2 5170.08  151.08
  -9   5   2 5119.69  143.59
  -3   8  -2  386.26   27.00
  -5  -3  -2  310.67   16.10
   8  -5  -2  352.56   24.40
  -8   5   2  392.36   24.80
  -2   7  -2 1079.99   46.70
   7  -5  -2 1021.40   42.30
  -5  -2  -2 1039.20   33.00
  -7   5   2 1088.39   43.30
   6  -5  -2 1322.27   47.80
  -5  -1  -2 1307.67   41.20
  -1   6  -2 1293.37   52.39
  -6   5   2 1354.26   48.50
   5   1   2 1330.67   42.90
  -5   0  -2 1125.09   38.70
   5  -5  -2 1166.78   42.20
   5   0   2 1118.99   40.10
  -5   5   2 1134.79   42.20
  -5   1  -2 1918.01   58.39
   4  -5  -2 1957.40   59.19
   5  -1   2 1816.72   59.29
  -4   5   2 1907.61   59.49
  -5   2  -2 2488.15   73.19
   3  -5  -2 2501.75   70.29
   2   3  -2 2392.86   73.59
   5  -2   2 2462.65   74.49
  -3   5   2 2390.06   70.49
   3   2  -2 1138.29   42.20
   2  -5  -2 1097.99   36.60
  -5   3  -2 1119.69   42.40
   5  -3   2 1063.79   42.70
  -2   5   2 1105.09   37.40
  -5   4  -2  583.24   30.10
   1  -5  -2  604.44   23.20
  -4  -1   2  623.04   29.50
  -1   5   2  609.24   23.50
   5  -4   2  606.94   31.10
   0  -5  -2 1120.49   34.20
  -5   5  -2 1077.79   44.80
   5  -5   2 1158.98   46.90
  -5   0   2 1146.09   43.60
   0   5   2 1140.29   34.60
  -5   6  -2   79.59   12.80
  -1  -5  -2   72.69    7.40
   5  -6   2   78.09   13.20
  -6   1   2   79.79   12.80
   7  -2  -2 2877.11   87.49
  -5   7  -2 2901.61   91.29
   5  -7   2 2783.92   92.29
  -7   2   2 2999.80   88.79
   8  -3  -2  657.13   33.50
  -5   8  -2  653.43   35.70
   5  -8   2  681.73   37.70
  -8   3   2  631.64   33.20
   9  -4  -2    6.90    7.10
  -5   9  -2    8.00    8.20
  -9   4   2   10.80    6.00
   5  -9   2    8.00    8.60
  10  -5  -2   52.89   10.90
  -5  10  -2   40.00   10.00
 -10   5   2   51.29   11.90
   5 -10   2   46.40   11.90
  -5  11  -2   18.50    9.00
  11  -6  -2   19.90    9.60
 -11   6   2   19.60    8.20
   5 -11   2   17.40   10.50
  10  -6  -2   30.90    9.90
  -4  10  -2   25.20   10.20
 -10   6   2   13.10    7.90
   4 -10   2    1.20    9.20
  -3   9  -2   29.40    9.90
  -6  -3  -2   25.40    4.40
   9  -6  -2   11.80    7.50
  -9   6   2   16.00    8.10
   8  -6  -2  274.97   22.00
  -6  -2  -2  291.07   14.30
  -2   8  -2  282.87   23.70
   6   2   2  296.87   16.40
  -8   6   2  257.87   21.10
  -1   7  -2 2605.14   85.09
  -6  -1  -2 2535.75   70.59
   7  -6  -2 2537.35   79.59
  -7   6   2 2668.03   81.19
   6   1   2 2603.04   72.79
  -6   0  -2   63.39    9.90
   6  -6  -2   37.20    9.10
   0   6  -2   39.00    9.80
   6   0   2   52.09    8.30
   5  -6  -2  906.01   35.70
  -6   1  -2  879.01   33.80
   6  -1   2  891.61   35.40
  -5   6   2  858.81   35.50
  -6   2  -2  469.85   24.20
   2   4  -2  457.75   25.00
   4  -6  -2  481.75   23.50
  -4   6   2  453.15   23.40
   6  -2   2  487.95   25.60
   3   3  -2   40.00    7.80
   3  -6  -2   57.59    9.40
  -6   3  -2   63.09   10.60
  -3   6   2   71.99    9.90
   6  -3   2   55.49    9.90
  -6   4  -2  709.23   33.90
   2  -6  -2  724.13   27.30
   6  -4   2  737.23   35.00
  -2   6   2  726.23   27.90
  -6   5  -2  105.59   16.20
   1  -6  -2  117.39   10.10
   5   1  -2   97.89   13.80
   6  -5   2  115.59   16.00
  -5  -1   2   99.19   13.70
  -1   6   2  118.59   10.20
   6   0  -2  380.06   24.10
   0  -6  -2  401.06   16.30
  -6   6  -2  367.16   25.90
   0   6   2  384.66   16.20
   6  -6   2  362.96   26.00
  -6   0   2  391.06   23.80
   7  -1  -2 5837.72  160.08
  -1  -6  -2 5994.90  143.79
  -6   7  -2 6056.89  164.78
  -7   1   2 5996.40  161.58
   6  -7   2 6209.08  168.28
   8  -2  -2  112.19   15.80
  -6   8  -2  108.39   17.20
  -8   2   2   78.99   13.80
   6  -8   2   62.19   13.40
   9  -3  -2  350.06   25.30
  -6   9  -2  345.27   26.70
   6  -9   2  308.07   27.00
  -9   3   2  303.57   24.10
  10  -4  -2  203.48   21.20
  -6  10  -2  223.08   23.50
 -10   4   2  192.38   20.30
   6 -10   2  198.98   24.20
  -6  11  -2  952.10   48.90
  11  -5  -2 1025.40   46.80
   6 -11   2 1095.09   52.09
 -11   5   2  958.00   45.70
  12  -6  -2 1786.52   68.59
  -6  12  -2 1806.12   71.59
   6 -12   2 1747.93   73.39
  -6  13  -2  704.13   43.00
  13  -7  -2  730.53   41.50
   6 -13   2  713.13   45.10
  -5  12  -2  544.05   36.30
  12  -7  -2  544.15   34.70
 -12   7   2  584.94   34.50
   5 -12   2  566.74   39.30
  -4  11  -2  547.95   35.30
  11  -7  -2  571.74   34.40
   4 -11   2  615.14   39.60
 -11   7   2  542.55   32.60
  -3  10  -2  346.17   28.00
  -7  -3  -2  334.37   14.10
  10  -7  -2  329.77   26.10
   7   3   2  347.27   16.50
 -10   7   2  344.37   25.50
  -7  -2  -2 2272.47   61.69
   9  -7  -2 2240.18   75.99
  -2   9  -2 2318.67   80.19
  -9   7   2 2264.07   76.29
   7   2   2 2336.97   64.79
  -1   8  -2  239.38   22.60
   8  -7  -2  243.78   21.10
  -7  -1  -2  250.87   15.10
   7   1   2  284.67   17.30
  -8   7   2  248.78   20.60
   0   7  -2 2812.22   91.29
  -7   0  -2 2752.22   76.89
   7  -7  -2 2711.53   83.89
   7   0   2 2818.52   79.89
  -7   7   2 2756.62   84.99
   6  -7  -2  134.29   15.20
  -7   1  -2  122.09   13.40
   7  -1   2  130.59   14.20
  -6   7   2  168.28   15.80
  -7   2  -2  369.96   21.60
   5  -7  -2  387.16   22.20
  -5   7   2  370.16   21.90
   7  -2   2  366.56   23.10
  -7   3  -2  884.21   36.50
   4  -7  -2  851.01   33.20
   3   4  -2  833.02   36.40
  -4   7   2  831.12   33.50
   7  -3   2  808.42   37.00
   4   3  -2  190.48   17.10
  -7   4  -2  164.58   17.30
   3  -7  -2  159.08   13.50
  -3   7   2  192.48   14.20
   7  -4   2  209.98   19.50
  -7   5  -2 8917.71  225.48
   2  -7  -2 8687.43  213.08
   5   2  -2 8547.45  222.68
  -5  -2   2 8972.40  223.88
  -2   7   2 8655.63  213.88
   7  -5   2 8927.91  228.58
  -7   6  -2   46.80   10.10
   6   1  -2   44.40   10.30
  -6  -1   2   49.70    9.30
   7  -6   2   36.10   10.20
  -1   7   2   50.29    8.00
   7   0  -2 1574.34   56.59
  -7   7  -2 1564.04   59.39
   0  -7  -2 1583.54   43.90
   7  -7   2 1572.64   61.99
   0   7   2 1565.34   44.20
  -7   0   2 1520.15   56.59
   8  -1  -2  759.62   36.70
  -7   8  -2  777.92   40.10
  -8   1   2  778.22   37.50
   7  -8   2  779.72   41.90
  -7   9  -2  564.24   34.50
   9  -2  -2  544.25   31.60
  -9   2   2  537.15   31.20
   7  -9   2  556.64   35.40
  10  -3  -2 3162.88   99.29
  -7  10  -2 3280.87  104.29
   7 -10   2 3166.28  106.39
 -10   3   2 3175.18   99.99
  -7  11  -2  139.69   20.50
  11  -4  -2  117.69   18.50
   7 -11   2  102.89   18.10
 -11   4   2  140.59   18.20
  -7  12  -2  419.06   31.90
  12  -5  -2  388.26   29.50
 -12   5   2  429.76   29.90
   7 -12   2  406.56   33.90
  13  -6  -2    8.10    8.70
  -7  13  -2   25.00   11.00
 -13   6   2   37.60   11.10
   7 -13   2   25.50   13.40
  14  -7  -2  993.10   51.29
  -7  14  -2 1013.30   52.89
   7 -14   2 1008.10   55.29
 -14   7   2  991.90   50.09
  15  -8  -2   75.79   18.10
  -7  15  -2   20.80   12.60
 -15   8   2   43.60   13.30
   7 -15   2   46.70   14.90
  14  -8  -2  970.90   51.09
  -6  14  -2  967.40   52.59
   6 -14   2  993.00   55.59
 -14   8   2 1057.59   51.19
  13  -8  -2   95.99   17.50
  -5  13  -2   63.89   14.80
 -13   8   2   62.19   12.40
  12  -8  -2 1082.49   50.59
  -4  12  -2 1082.79   52.19
 -12   8   2 1024.40   48.90
   4 -12   2 1084.39   55.09
  11  -8  -2 1046.10   48.80
  -8  -3  -2 1012.10   31.50
  -3  11  -2 1095.69   51.09
 -11   8   2 1079.79   48.60
   8   3   2 1025.00   34.10
  -8  -2  -2  315.07   15.70
  10  -8  -2  355.26   27.20
  -2  10  -2  322.67   27.60
 -10   8   2  362.06   26.20
   8   2   2  327.17   18.40
  -1   9  -2  139.89   20.10
   9  -8  -2  156.08   18.60
  -8  -1  -2  153.18   12.40
   8   1   2  160.18   14.90
  -9   8   2  170.08   19.10
  -8   0  -2  156.18   14.20
   0   8  -2  146.79   19.60
   8  -8  -2  171.98   18.50
   8   0   2  182.08   16.00
  -8   8   2  162.98   18.30
  -8   1  -2  634.34   27.70
   7  -8  -2  592.24   31.00
   1   7  -2  616.34   35.30
  -7   8   2  624.64   31.90
   8  -1   2  616.14   29.70
  -8   2  -2  300.37   20.10
   6  -8  -2  354.96   22.50
  -6   8   2  358.76   23.10
   8  -2   2  343.07   22.80
   3   5  -2  731.53   33.40
  -8   3  -2  675.13   32.10
   5  -8  -2  719.03   31.30
  -5   8   2  683.83   31.50
   8  -3   2  657.33   33.30
   4   4  -2  846.52   36.90
  -8   4  -2  805.62   36.40
   4  -8  -2  775.72   32.20
   8  -4   2  770.02   37.60
  -4   8   2  806.32   33.10
   3  -8  -2  693.63   28.00
   5   3  -2  666.23   33.00
  -8   5  -2  666.33   33.70
   8  -5   2  699.13   36.00
  -3   8   2  662.73   28.10
  -8   6  -2   22.00    9.00
   6   2  -2   23.10    8.40
   2  -8  -2   32.50    6.70
  -6  -2   2   29.00    9.20
   8  -6   2   26.00    9.00
  -2   8   2   31.20    6.40
   1  -8  -2 1040.20   33.80
   7   1  -2 1026.70   43.60
  -8   7  -2 1057.79   46.60
  -7  -1   2 1024.00   44.10
   8  -7   2 1019.10   48.50
  -1   8   2 1084.09   34.30
   0  -8  -2   50.69    7.90
   8   0  -2   47.50   10.80
  -8   0   2   53.39   11.60
   0   8   2   51.79    7.60
   8  -8   2   31.40   11.30
  -8   9  -2  550.54   34.80
   9  -1  -2  586.44   32.90
   8  -9   2  621.54   38.40
  -8  10  -2  204.88   23.20
  10  -2  -2  162.48   20.20
 -10   2   2  180.78   20.40
   8 -10   2  203.48   24.40
  -8  11  -2 1366.36   58.89
  11  -3  -2 1333.87   55.19
 -11   3   2 1253.27   54.19
   8 -11   2 1286.67   60.59
  12  -4  -2  236.38   24.10
  -8  12  -2  229.68   25.40
 -12   4   2  229.08   23.40
   8 -12   2  248.98   28.10
  13  -5  -2   55.09   13.50
  -8  13  -2   79.19   13.90
 -13   5   2   52.49   11.90
   8 -13   2   47.50   13.10
  14  -6  -2  103.59   18.70
  -8  14  -2   82.89   15.40
 -14   6   2   84.59   15.80
   8 -14   2   90.89   19.70
  15  -7  -2  211.08   26.30
  -8  15  -2  169.68   26.60
   8 -15   2  229.08   31.00
 -15   7   2  181.68   24.40
  16  -8  -2 3016.30  107.79
  -8  16  -2 3097.69  109.39
 -16   8   2 3039.90  106.49
   8 -16   2 3047.00  113.49
  17  -9  -2   78.39   18.20
  -8  17  -2  100.69   21.20
 -17   9   2   70.79   14.50
   8 -17   2   56.79   18.70
  -7  16  -2   77.29   15.90
  16  -9  -2  112.49   20.20
 -16   9   2   58.89   13.60
   7 -16   2   75.39   17.10
  15  -9  -2  474.55   36.70
  -6  15  -2  494.85   37.90
 -15   9   2  497.15   36.20
   6 -15   2  482.15   41.40
  -5  14  -2  388.46   34.60
  14  -9  -2  350.16   32.70
   5 -14   2  370.56   35.60
 -14   9   2  327.47   29.60
  13  -9  -2  167.28   24.40
  -4  13  -2  171.28   24.80
 -13   9   2  207.78   23.80
  -9  -3  -2   40.40    6.20
  12  -9  -2   41.40   11.30
  -3  12  -2   51.69   12.20
 -12   9   2   40.40   11.70
   9   3   2   34.30    7.20
  -9  -2  -2 1699.73   50.39
  11  -9  -2 1751.32   66.69
  -2  11  -2 1688.13   68.79
   9   2   2 1750.82   54.09
 -11   9   2 1814.22   67.59
  -9  -1  -2    1.50    4.90
  10  -9  -2    9.00    8.70
  -1  10  -2   12.30    9.10
   9   1   2   -3.80    5.40
 -10   9   2    2.20    7.20
  -9   0  -2  235.58   16.10
   9  -9  -2  230.58   21.80
   0   9  -2  220.68   22.90
  -9   9   2  209.28   21.20
   9   0   2  268.87   20.10
   8  -9  -2 1008.50   43.20
   1   8  -2 1025.90   48.20
  -9   1  -2  947.21   37.20
   9  -1   2  975.60   40.80
  -8   9   2  975.90   43.40
  -9   2  -2  210.38   17.50
   7  -9  -2  197.88   19.00
   9  -2   2  171.48   19.40
  -7   9   2  206.98   19.50
   6  -9  -2 4303.07  119.89
  -9   3  -2 4391.26  120.49
   3   6  -2 4290.77  122.19
  -6   9   2 4456.45  122.09
   9  -3   2 4394.46  124.79
   5  -9  -2  165.78   16.20
   4   5  -2  170.88   17.30
  -9   4  -2  201.28   18.40
  -5   9   2  193.98   17.30
   9  -4   2  181.38   20.70
  -9   5  -2  755.22   36.20
   4  -9  -2  693.43   30.90
   5   4  -2  717.63   34.60
  -4   9   2  740.03   31.70
   9  -5   2  754.12   38.50
   3  -9  -2 1195.88   40.80
   6   3  -2 1131.79   46.20
  -9   6  -2 1248.68   50.29
  -3   9   2 1167.98   41.30
   9  -6   2 1147.89   50.79
   7   2  -2  997.00   43.20
  -9   7  -2  999.50   46.10
   2  -9  -2 1069.29   36.10
  -2   9   2 1039.50   36.20
  -7  -2   2 1052.29   44.60
   9  -7   2 1063.69   48.90
   8   1  -2 2283.87   76.99
  -9   8  -2 2405.66   81.69
   1  -9  -2 2390.06   65.59
  -1   9   2 2398.46   65.49
   9  -8   2 2397.86   84.69
  -8  -1   2 2366.56   78.59
   0  -9  -2 2511.05   66.99
   9   0  -2 2482.85   82.19
  -9   9  -2 2596.44   86.99
   9  -9   2 2611.04   91.09
  -9   0   2 2485.35   83.09
   0   9   2 2544.35   66.59
  -9  10  -2  899.01   45.60
  10  -1  -2  917.91   43.00
 -10   1   2  926.21   43.60
   9 -10   2  876.51   48.70
  11  -2  -2  496.45   31.70
  -9  11  -2  524.05   35.20
   9 -11   2  481.25   37.10
 -11   2   2  491.75   32.60
  -9  12  -2 1505.95   65.19
  12  -3  -2 1531.25   61.89
 -12   3   2 1584.44   62.89
   9 -12   2 1577.44   69.19
  -9  13  -2  276.47   28.10
  13  -4  -2  259.17   26.10
 -13   4   2  261.67   26.30
   9 -13   2  314.47   33.10
  14  -5  -2 1043.90   52.19
  -9  14  -2  999.30   52.59
 -14   5   2 1073.09   51.19
   9 -14   2 1000.70   56.19
  -9  15  -2  199.98   27.50
  15  -6  -2  207.28   27.20
 -15   6   2  203.08   25.50
  16  -7  -2   89.99   18.40
  -9  16  -2  102.69   19.90
   9 -16   2   77.59   18.00
 -16   7   2   75.99   15.20
  17  -8  -2  132.79   22.30
   9 -17   2  117.69   22.40
 -17   8   2  177.28   27.00
  -9  18  -2  101.09   22.20
  18  -9  -2   76.59   19.70
   9 -18   2  119.79   25.40
 -18   9   2   81.19   17.70
  -9  19  -2 1165.58   65.69
  19 -10  -2 1154.28   70.59
 -19  10   2 1119.89   61.29
   9 -19   2 1123.89   68.49
  18 -10  -2  144.19   26.50
 -18  10   2   80.09   17.50
   8 -18   2   91.99   21.70
  17 -10  -2  235.98   34.40
   7 -17   2  245.08   35.50
 -17  10   2  210.98   28.20
  16 -10  -2  509.35   41.60
  -6  16  -2  526.15   40.10
   6 -16   2  557.94   44.50
 -16  10   2  514.75   47.30
  -5  15  -2  211.08   28.60
  15 -10  -2  207.28   29.80
   5 -15   2  207.98   30.30
 -15  10   2  192.28   26.10
  -4  14  -2 3750.42  121.19
  14 -10  -2 3598.74  119.89
 -14  10   2 3701.63  119.59
  13 -10  -2  395.66   32.20
 -10  -3  -2  397.06   18.20
  -3  13  -2  363.16   31.40
 -13  10   2  357.46   31.30
  10   3   2  362.66   20.70
  -2  12  -2  142.19   22.50
  12 -10  -2  161.98   22.70
 -10  -2  -2  148.79   12.60
 -12  10   2  161.78   21.80
  10   2   2  114.99   15.50
  11 -10  -2  543.85   33.80
  -1  11  -2  552.34   35.30
 -10  -1  -2  463.55   22.50
 -11  10   2  504.05   32.90
  10   1   2  486.75   27.20
   0  10  -2    5.00    8.50
  10 -10  -2   14.40    9.10
 -10   0  -2    1.40    5.40
  10   0   2   10.60    8.50
   1   9  -2 2821.02   96.39
   9 -10  -2 2899.81   91.69
 -10   1  -2 2815.32   82.49
  10  -1   2 2922.21   88.39
  -9  10   2 2909.11   92.89
   2   8  -2   33.90   10.00
 -10   2  -2   54.39    9.90
   8 -10  -2   31.50    9.70
  10  -2   2   42.60   10.70
  -8  10   2   57.49   10.60
   7 -10  -2   25.20    8.80
 -10   3  -2   27.60    9.00
   3   7  -2   19.60    7.20
  -7  10   2   36.30    9.30
  10  -3   2   29.10   10.40
 -10   4  -2  102.59   15.40
   4   6  -2   84.39   13.70
   6 -10  -2  102.69   15.20
  10  -4   2   78.79   14.40
  -6  10   2   95.99   14.30
 -10   5  -2  558.94   31.40
   5   5  -2  560.64   30.80
   5 -10  -2  605.94   29.10
  10  -5   2  559.04   34.90
  -5  10   2  576.04   29.30
   4 -10  -2 2269.57   68.59
 -10   6  -2 2268.57   76.19
   6   4  -2 2217.58   74.09
  -4  10   2 2284.47   69.99
  10  -6   2 2278.07   80.69
 -10   7  -2   44.00   10.90
   7   3  -2   68.59   12.30
   3 -10  -2   78.59   12.10
  10  -7   2   47.00   13.20
  -3  10   2   57.29   10.00
  -7  -3   2   57.09   11.40
 -10   8  -2  547.35   34.10
   8   2  -2  530.55   30.80
   2 -10  -2  554.64   24.30
  -2  10   2  533.35   24.30
  -8  -2   2  587.74   32.60
  10  -8   2  517.55   35.90
 -10   9  -2  388.06   30.10
   9   1  -2  352.76   25.90
   1 -10  -2  388.46   19.10
  10  -9   2  332.67   30.50
  -1  10   2  381.66   17.90
  -9  -1   2  369.36   26.60
  10   0  -2  728.83   37.50
 -10  10  -2  660.43   39.60
   0 -10  -2  694.93   24.80
 -10   0   2  634.44   35.90
   0  10   2  689.93   23.70
  10 -10   2  666.23   42.10
 -10  11  -2   33.80   11.20
  11  -1  -2   12.80    8.60
  10 -11   2   19.00   10.70
 -11   1   2    9.20    8.20
  12  -2  -2   -2.40    8.00
 -10  12  -2   14.50   11.60
 -12   2   2   -8.80    8.00
  10 -12   2    2.00   10.60
  13  -3  -2  158.28   22.00
 -10  13  -2  166.48   23.80
 -13   3   2  172.38   22.90
  10 -13   2  211.68   30.20
  14  -4  -2  786.72   44.30
 -10  14  -2  745.73   47.00
  10 -14   2  869.41   52.59
 -14   4   2  855.61   45.90
 -10  15  -2   -1.30   10.70
  15  -5  -2    2.50   10.30
 -15   5   2    8.70    9.50
  16  -6  -2  130.39   22.40
 -10  16  -2  160.28   24.50
 -16   6   2  211.88   27.80
  17  -7  -2  118.09   22.40
 -10  17  -2   80.99   25.00
  10 -17   2  119.09   23.80
  18  -8  -2  196.78   31.10
 -10  18  -2  165.68   26.70
 -18   8   2  201.48   29.80
  10 -18   2  166.88   26.40
  19  -9  -2  680.63   51.19
 -10  19  -2  661.43   48.30
  10 -19   2  617.74   52.59
 -19   9   2  576.54   45.90
 -10  20  -2  816.32   54.59
  20 -10  -2  737.73   53.09
 -20  10   2  689.43   50.79
  10 -20   2  649.34   58.89
 -10  21  -2  190.48   30.40
  21 -11  -2  280.67   43.40
  10 -21   2  220.98   33.40
 -21  11   2  204.98   32.80
  -9  20  -2   57.99   20.00
  20 -11  -2   52.59   19.00
   9 -20   2   41.20   19.40
  -8  19  -2  619.34   48.40
 -19  11   2  593.34   46.30
   8 -19   2  660.13   53.49
  -7  18  -2  363.06   46.80
  18 -11  -2  419.26   40.40
 -18  11   2  381.56   37.20
   7 -18   2  406.66   42.30
  17 -11  -2  406.96   39.10
  -6  17  -2  411.26   39.30
   6 -17   2  426.46   42.20
 -17  11   2  435.66   37.80
  -5  16  -2  608.34   43.50
  16 -11  -2  594.44   43.90
  -4  15  -2   45.10   14.60
  15 -11  -2   50.89   15.30
 -15  11   2   56.09   14.50
  -3  14  -2   76.99   15.20
 -11  -3  -2   76.69   10.90
  14 -11  -2   69.39   16.80
  11   3   2   73.69   11.10
 -14  11   2   45.80   13.00
  -2  13  -2  532.65   37.20
 -11  -2  -2  525.15   23.30
  13 -11  -2  483.45   36.10
 -13  11   2  524.05   36.40
  11   2   2  496.85   27.20
 -11  -1  -2  171.38   15.20
  -1  12  -2  145.19   23.30
  12 -11  -2  163.28   22.80
  11   1   2  143.09   18.30
 -12  11   2  134.89   20.90
   0  11  -2  321.67   27.90
  11 -11  -2  268.07   25.50
 -11   0  -2  240.98   18.10
  11   0   2  266.27   23.10
 -11  11   2  320.27   27.20
   1  10  -2  489.25   34.20
 -11   1  -2  496.85   25.90
  10 -11  -2  468.95   31.80
  11  -1   2  511.55   31.40
 -10  11   2  568.64   33.90
   2   9  -2  140.99   22.10
   9 -11  -2  179.98   21.10
 -11   2  -2  188.68   17.70
  -9  11   2  178.98   20.20
  11  -2   2  183.18   21.80
   8 -11  -2  236.58   21.50
   3   8  -2  241.48   21.20
 -11   3  -2  246.38   20.20
  11  -3   2  262.57   24.80
  -8  11   2  284.37   23.50
   4   7  -2    7.60    6.30
 -11   4  -2   -1.20    7.10
  -7  11   2   -8.50    6.10
  11  -4   2   -8.10    8.40
   5   6  -2  968.90   43.10
   6 -11  -2  958.60   40.70
 -11   5  -2 1005.00   44.20
  11  -5   2  979.70   47.60
  -6  11   2  998.20   42.20
   6   5  -2  341.67   24.50
 -11   6  -2  329.77   25.80
   5 -11  -2  360.56   23.50
  -5  11   2  360.86   23.70
  11  -6   2  354.66   29.90
   4 -11  -2 2803.42   81.69
 -11   7  -2 2732.93   89.89
   7   4  -2 2770.12   87.49
  11  -7   2 2688.23   94.99
  -4  11   2 2754.12   81.99
   3 -11  -2  221.88   17.10
 -11   8  -2  197.08   22.80
   8   3  -2  250.57   22.00
  -3  11   2  234.68   17.60
  11  -8   2  201.58   25.60
  -8  -3   2  210.68   20.70
   2 -11  -2  778.12   31.10
 -11   9  -2  820.82   43.00
   9   2  -2  802.92   39.30
  -2  11   2  758.82   30.50
  -9  -2   2  771.12   39.60
  11  -9   2  772.22   45.70
 -11  10  -2 1345.17   58.79
  10   1  -2 1345.87   55.39
   1 -11  -2 1340.87   43.10
 -10  -1   2 1362.56   55.69
  11 -10   2 1402.16   63.59
  -1  11   2 1310.37   42.20
   0 -11  -2   42.20    7.00
 -11  11  -2   36.00   11.50
  11   0  -2   46.80   12.90
 -11   0   2   62.49   13.20
  11 -11   2   26.50   12.60
   0  11   2   46.90    6.40
 -11  12  -2 4049.89  127.99
  12  -1  -2 3944.61  122.09
  11 -12   2 3988.80  132.39
 -12   1   2 4066.39  123.59
 -11  13  -2   -7.30    9.60
  13  -2  -2   16.80   10.70
  11 -13   2   11.60   11.40
  14  -3  -2  433.86   33.00
 -11  14  -2  410.66   34.70
  11 -14   2  453.35   42.00
 -14   3   2  398.86   31.90
 -11  15  -2  782.12   48.20
  15  -4  -2  710.93   44.20
 -15   4   2  810.12   45.30
  11 -15   2  779.62   52.49
  16  -5  -2  165.98   27.20
 -11  16  -2  135.19   25.80
 -16   5   2  170.18   24.40
  11 -16   2  136.29   25.60
  17  -6  -2 1003.10   56.09
 -11  17  -2  945.91   55.79
 -17   6   2  964.50   54.39
  11 -17   2 1034.50   62.19
 -11  18  -2  318.77   36.00
  18  -7  -2  281.67   35.90
 -18   7   2  243.98   32.00
  11 -18   2  341.07   39.10
 -11  19  -2  295.47   36.80
  19  -8  -2  243.88   34.50
  11 -19   2  276.17   40.80
 -19   8   2  291.97   35.80
 -11  20  -2   20.90   17.60
 -20   9   2   21.40   16.00
 -11  21  -2  764.52   54.79
  21 -10  -2  618.84   51.69
 -21  10   2  575.54   49.99
  11 -21   2  588.34   56.19
  22 -11  -2  142.39   29.40
 -11  22  -2  148.19   28.10
 -22  11   2  143.79   24.70
  11 -22   2  180.58   35.00
  23 -12  -2  317.47   49.90
 -11  23  -2  245.58   35.70
  11 -23   2  329.97   53.49
 -23  12   2  288.27   44.10
 -10  22  -2   25.20   19.10
  22 -12  -2   52.29   23.20
 -22  12   2   16.50   19.40
  10 -22   2    7.00   21.30
  21 -12  -2   28.80   17.30
  -9  21  -2    4.50   17.50
 -21  12   2   27.60   15.80
   9 -21   2   40.80   23.80
  20 -12  -2  179.28   32.00
   8 -20   2  206.18   35.00
 -20  12   2  163.08   28.50
  -7  19  -2  102.29   21.30
   7 -19   2   59.39   21.70
 -19  12   2   75.69   19.70
  18 -12  -2 2489.15   98.59
   6 -18   2 2321.07   99.89
 -18  12   2 2290.07   94.09
  17 -12  -2   26.00   15.80
  -5  17  -2   44.20   15.80
 -17  12   2   31.00   16.00
  16 -12  -2  460.25   40.00
 -12  -4  -2  455.75   21.10
  -4  16  -2  491.65   40.10
 -16  12   2  434.96   41.50
  12   4   2  426.56   24.40
  -3  15  -2  328.87   33.50
 -12  -3  -2  336.27   18.30
  15 -12  -2  327.87   33.20
 -15  12   2  326.77   32.10
  12   3   2  341.67   23.20
  -2  14  -2   72.29   15.80
 -12  -2  -2   87.99   13.30
  14 -12  -2   62.89   14.40
  12   2   2   69.09   12.40
 -14  12   2  107.99   18.70
  13 -12  -2 2469.45   89.09
  -1  13  -2 2437.96   90.09
 -12  -1  -2 2308.77   70.59
 -13  12   2 2534.95   90.29
  12   1   2 2405.56   78.59
  12 -12  -2  543.85   37.00
   0  12  -2  605.84   39.10
 -12   0  -2  612.14   28.80
  12   0   2  577.44   33.70
 -12  12   2  569.24   36.80
  11 -12  -2  807.62   43.50
   1  11  -2  810.52   45.50
 -12   1  -2  840.02   35.50
 -11  12   2  859.71   44.90
  12  -1   2  873.61   42.10
   2  10  -2  785.82   44.50
  10 -12  -2  819.02   42.70
 -12   2  -2  838.52   36.70
 -10  12   2  897.71   44.10
  12  -2   2  779.42   41.70
   3   9  -2  904.51   42.00
   3   9  -2  871.81   47.00
   9 -12  -2  929.11   44.10
 -12   3  -2  932.41   40.50
  12  -3   2  945.51   46.80
  -9  12   2  971.70   45.50
   8 -12  -2  755.42   38.50
 -12   4  -2  792.82   37.70
   4   8  -2  780.92   38.10
  -8  12   2  770.12   38.90
  12  -4   2  748.23   42.90
   5   7  -2 1331.97   53.19
   7 -12  -2 1382.76   53.39
 -12   5  -2 1357.56   53.89
  -7  12   2 1401.46   54.49
  12  -5   2 1378.26   59.99
   6   6  -2  391.66   26.60
 -12   6  -2  333.37   27.00
   6 -12  -2  374.36   25.40
  12  -6   2  374.16   31.80
  -6  12   2  392.16   26.10
   7   5  -2  231.68   21.40
   5 -12  -2  234.28   19.50
 -12   7  -2  213.68   23.40
  12  -7   2  165.08   25.70
  -5  12   2  191.68   18.90
   8   4  -2 1181.58   49.00
 -12   8  -2 1135.19   51.39
   4 -12  -2 1145.79   43.70
  -4  12   2 1116.89   43.60
  12  -8   2 1151.38   56.79
   9   3  -2   15.40    8.50
   3 -12  -2   20.40    7.70
 -12   9  -2   10.50   10.40
  -3  12   2    4.40    6.10
  -9  -3   2   20.80   10.40
   2 -12  -2 1985.20   60.09
  10   2  -2 1958.90   70.09
 -12  10  -2 1938.31   74.99
 -10  -2   2 1938.21   70.69
  -2  12   2 1960.90   59.39
  12 -10   2 1826.52   78.59
  11   1  -2  165.78   20.60
 -12  11  -2  154.48   24.00
 -11  -1   2  185.58   21.70
  -1  12   2  144.89   13.90
  12 -11   2  190.38   28.80
  12   0  -2   23.40   10.30
 -12  12  -2   19.30   11.60
   0 -12  -2   28.40    6.50
   0  12   2   27.90    5.60
 -12   0   2   37.70   11.80
  12 -12   2   52.79   16.30
  13  -1  -2   17.80   10.50
 -12  13  -2   13.80   11.60
  12 -13   2   -0.80   11.90
 -13   1   2   10.70    9.60
  14  -2  -2   60.99   13.70
 -14   2   2   33.80   12.40
  12 -14   2   39.20   15.20
 -12  15  -2  385.16   35.80
  15  -3  -2  372.96   33.40
  12 -15   2  471.95   43.90
 -15   3   2  431.86   34.60
 -12  16  -2   32.70   16.60
  16  -4  -2   33.10   14.20
 -16   4   2   27.50   12.60
  12 -16   2   72.29   20.60
 -12  17  -2    7.00   13.40
  17  -5  -2    7.40   13.30
 -17   5   2   -1.80   11.60
  12 -17   2  -10.20   14.30
 -12  18  -2  743.73   51.79
  18  -6  -2  874.51   54.09
 -18   6   2  836.22   50.59
  12 -18   2  773.42   58.39
  19  -7  -2   84.29   21.10
 -12  19  -2   70.99   20.50
  12 -19   2  134.99   28.40
 -19   7   2   90.59   20.10
 -12  20  -2    1.60   15.50
  20  -8  -2   17.10   18.40
  12 -20   2   20.40   19.20
 -20   8   2   -1.20   14.20
 -12  21  -2   80.99   20.50
  21  -9  -2   46.00   21.50
 -21   9   2   85.99   21.30
  12 -21   2   62.39   24.40
  22 -10  -2   80.59   24.90
 -22  10   2   52.69   21.40
  12 -22   2   69.29   25.80
 -12  23  -2  878.01   63.79
  23 -11  -2  894.71   65.79
  12 -23   2  937.71   71.59
 -23  11   2  850.21   63.09
  24 -12  -2  -50.89   22.60
 -12  24  -2  -47.20   21.30
  12 -24   2  -39.50   25.50
  25 -13  -2   58.29   29.50
 -12  25  -2   95.39   28.50
 -25  13   2   24.40   27.40
  12 -25   2   93.09   32.80
 -11  24  -2  155.78   30.10
  24 -13  -2  155.38   32.90
  11 -24   2  110.79   34.90
 -24  13   2  195.48   33.20
 -10  23  -2  562.14   51.39
  23 -13  -2  515.15   56.89
 -23  13   2  465.25   49.40
  10 -23   2  374.66   54.89
  22 -13  -2   91.69   28.00
  -9  22  -2   48.60   20.10
 -22  13   2   76.59   22.40
   9 -22   2   44.60   24.00
  21 -13  -2 1678.63   86.39
  -8  21  -2 1651.13   82.69
 -21  13   2 1773.62   82.99
  -7  20  -2   20.10   16.70
 -20  13   2   16.00   17.80
   7 -20   2   36.50   19.10
  19 -13  -2  365.06   42.30
  -6  19  -2  308.47   37.70
  18 -13  -2  161.08   26.90
 -18  13   2  172.48   27.40
  -4  17  -2  130.59   21.90
  17 -13  -2   94.69   20.60
 -17  13   2  144.29   23.80
  13   4   2  115.49   14.20
  16 -13  -2 1375.16   66.29
  -3  16  -2 1318.77   64.09
 -13  -3  -2 1249.18   43.00
 -16  13   2 1365.26   65.49
  13   3   2 1257.87   48.80
  -2  15  -2    1.30   10.60
  15 -13  -2   -0.30   10.90
 -13  -2  -2    7.90    6.50
 -15  13   2   -9.90   11.10
  13   2   2   -8.50    9.00
  -1  14  -2   25.50   13.30
  14 -13  -2    7.30   11.20
  13   1   2   -1.30    9.60
 -14  13   2   17.50   11.60
  13 -13  -2   -6.20    9.60
 -13   0  -2   13.90    7.70
   0  13  -2   25.20   11.90
 -13  13   2    5.00   10.70
  13   0   2    5.90    9.70
   1  12  -2  832.42   46.70
 -13   1  -2  743.23   34.60
  12 -13  -2  779.22   43.90
 -12  13   2  779.82   44.30
  13  -1   2  739.83   41.00
  11 -13  -2  163.48   23.10
 -13   2  -2  149.79   17.10
   2  11  -2  173.48   24.90
 -11  13   2  156.68   23.00
  13  -2   2  141.49   22.70
   3  10  -2  233.78   22.50
  10 -13  -2  238.28   25.40
 -13   3  -2  259.27   21.80
   3  10  -2  214.58   27.40
 -10  13   2  243.58   24.80
  13  -3   2  173.68   25.10
 -13   4  -2  162.68   20.00
   4   9  -2  180.78   20.60
   9 -13  -2  144.59   20.70
  -9  13   2  205.38   22.20
  13  -4   2  154.18   24.00
 -13   5  -2  325.37   25.00
   8 -13  -2  328.47   26.40
   5   8  -2  322.57   25.40
  13  -5   2  371.96   31.80
  -8  13   2  393.46   28.90
   6   7  -2   42.00   11.10
   7 -13  -2   56.79   12.10
 -13   6  -2   40.50   11.20
  13  -6   2   54.69   16.00
  -7  13   2   74.79   14.60
 -13   7  -2  159.98   21.70
   6 -13  -2  134.69   18.70
   7   6  -2  171.78   19.10
  -6  13   2  173.78   20.00
  13  -7   2  160.58   25.00
   5 -13  -2   17.10    7.90
   8   5  -2   19.00    8.70
 -13   8  -2    8.20   10.20
  13  -8   2    5.00   11.20
  -5  13   2    3.60    7.50
   4 -13  -2  996.40   41.10
   9   4  -2  960.30   44.90
 -13   9  -2 1018.00   49.90
  -4  13   2  968.30   40.40
  13  -9   2  946.81   53.29
  10   3  -2 2181.88   76.69
 -13  10  -2 2185.78   81.99
   3 -13  -2 2218.38   68.29
  -3  13   2 2189.98   68.19
 -10  -3   2 2134.09   76.79
  13 -10   2 2144.59   87.79
   2 -13  -2  423.66   24.10
 -13  11  -2  459.75   34.90
  11   2  -2  408.76   30.40
  -2  13   2  472.25   23.10
  13 -11   2  424.06   39.40
 -11  -2   2  419.56   31.40
 -13  12  -2  282.67   29.50
  12   1  -2  351.66   28.70
   1 -13  -2  349.77   20.10
  13 -12   2  362.76   36.50
  -1  13   2  324.97   19.20
 -12  -1   2  380.16   30.00
  13   0  -2  207.58   25.20
 -13  13  -2  204.38   28.20
 -13   0   2  238.78   25.80
  13 -13   2  236.68   31.50
 -13  14  -2  750.52   47.10
  14  -1  -2  783.52   44.30
  13 -14   2  793.02   52.79
 -14   1   2  811.32   45.10
  15  -2  -2  299.87   29.80
  13 -15   2  380.06   39.60
 -15   2   2  370.66   32.20
 -13  16  -2 1454.95   69.49
  16  -3  -2 1337.37   63.29
  13 -16   2 1409.46   74.79
 -16   3   2 1456.25   65.99
 -13  17  -2  326.77   37.50
  17  -4  -2  339.77   34.80
 -17   4   2  363.66   36.00
  13 -17   2  352.76   43.30
 -13  18  -2  388.26   40.10
  18  -5  -2  481.25   40.50
  13 -18   2  476.35   46.90
 -18   5   2  464.55   38.50
  19  -6  -2  584.64   46.80
 -13  19  -2  613.34   47.80
 -19   6   2  508.15   42.20
  20  -7  -2   19.10   17.10
 -13  20  -2    9.60   16.90
 -20   7   2    3.10   14.20
  13 -20   2    1.00   19.60
  21  -8  -2 2016.10   92.49
 -13  21  -2 2035.50   93.09
 -21   8   2 2016.20   88.29
  13 -21   2 2080.29   98.99
  22  -9  -2   52.89   21.20
 -13  22  -2   21.40   19.50
 -22   9   2   34.10   19.20
  13 -22   2   54.19   24.40
 -13  23  -2  122.99   27.80
  23 -10  -2  162.48   31.70
  13 -23   2  137.49   33.30
 -23  10   2  155.48   30.90
  24 -11  -2  142.99   29.50
 -13  24  -2   76.79   30.10
  13 -24   2  119.59   32.60
 -24  11   2   92.09   27.90
  25 -12  -2  124.39   30.30
 -13  25  -2   61.09   28.20
 -25  12   2   71.39   29.30
  13 -25   2   16.20   28.20
  26 -13  -2  601.94   70.09
 -26  13   2  432.96   69.39
  13 -26   2  562.14   73.59
  27 -14  -2   19.70   34.70
 -13  27  -2  -10.90   31.50
  13 -27   2    2.00   33.80
  26 -14  -2   69.49   35.30
 -12  26  -2   47.30   30.60
  12 -26   2  107.29   36.80
 -26  14   2   69.79   33.60
  25 -14  -2   21.60   29.70
 -11  25  -2  -12.00   26.30
  11 -25   2   49.50   30.80
 -25  14   2   -6.70   24.40
 -10  24  -2   -2.90   21.60
  24 -14  -2   26.20   25.60
  10 -24   2    0.00   28.00
 -24  14   2    3.90   23.10
  -9  23  -2  143.89   29.50
  23 -14  -2  160.68   31.60
   9 -23   2  199.88   34.70
 -23  14   2  153.28   26.60
  22 -14  -2  160.38   30.40
  -8  22  -2  146.89   28.10
 -22  14   2  166.78   29.50
  -7  21  -2   29.20   19.00
 -21  14   2   33.40   18.30
  -6  20  -2  159.28   27.90
  20 -14  -2  124.99   25.40
 -20  14   2  193.38   29.50
  -5  19  -2   29.30   16.10
  19 -14  -2  -14.50   17.10
 -19  14   2    7.80   15.90
 -14  -4  -2  236.98   18.10
  18 -14  -2  168.18   27.80
  -4  18  -2  171.48   29.10
 -18  14   2  160.48   27.10
  14   4   2  209.88   21.90
  -3  17  -2  513.35   42.60
 -14  -3  -2  472.55   24.70
  17 -14  -2  428.66   42.10
  14   3   2  523.35   31.50
 -17  14   2  484.45   40.70
  -2  16  -2  828.22   49.99
  16 -14  -2  836.22   52.99
 -14  -2  -2  799.82   33.90
 -16  14   2  890.51   52.49
  14   2   2  792.92   40.60
  -1  15  -2  422.26   35.30
  15 -14  -2  401.16   37.40
 -14  -1  -2  368.66   23.50
  14   1   2  318.17   28.40
 -14   0  -2   53.19   10.70
  14 -14  -2   24.80   14.00
   0  14  -2   38.90   14.10
  14   0   2   65.29   14.10
 -14  14   2   87.29   18.40
   1  13  -2  483.55   36.40
 -14   1  -2  475.35   27.80
  13 -14  -2  465.55   37.40
  14  -1   2  455.75   33.60
 -13  14   2  471.65   36.50
 -14   2  -2  192.78   20.20
  12 -14  -2  249.97   27.90
   2  12  -2  192.78   27.40
  14  -2   2  154.98   24.60
 -12  14   2  199.18   25.60
  11 -14  -2 3800.42  121.29
 -14   3  -2 3849.71  112.29
   3  11  -2 3850.01  116.39
   3  11  -2 3850.91  124.89
  14  -3   2 3925.11  123.29
 -11  14   2 3943.41  123.59
   4  10  -2   68.79   17.10
 -14   4  -2   58.59   11.90
   4  10  -2   71.19   14.00
  10 -14  -2   79.39   15.40
 -10  14   2   68.59   17.00
  14  -4   2   61.89   15.20
   5   9  -2 1053.19   47.50
   9 -14  -2 1016.20   48.80
 -14   5  -2 1060.69   47.40
  14  -5   2 1057.19   54.89
  -9  14   2 1141.09   51.99
   6   8  -2  262.87   23.40
   8 -14  -2  264.87   24.60
 -14   6  -2  305.97   25.60
  14  -6   2  268.37   30.40
  -8  14   2  261.37   26.90
 -14   7  -2  179.08   23.70
   7 -14  -2  201.78   21.90
   7   7  -2  189.08   21.00
  -7  14   2  203.08   22.70
  14  -7   2  229.38   29.30
   8   6  -2 2762.82   90.99
 -14   8  -2 2841.12   95.29
   6 -14  -2 2806.22   88.49
  -6  14   2 2865.81   90.79
  14  -8   2 2784.52  103.19
   9   5  -2  122.79   19.40
   5 -14  -2   94.99   15.00
 -14   9  -2  138.49   22.60
  14  -9   2   73.39   18.50
  -5  14   2  151.18   18.80
   4 -14  -2  470.15   28.60
  10   4  -2  536.65   33.70
 -14  10  -2  501.55   37.20
  -4  14   2  489.85   29.20
  14 -10   2  447.66   40.20
   3 -14  -2  102.79   13.90
  11   3  -2   86.69   15.90
 -14  11  -2   65.29   16.20
 -11  -3   2   98.19   16.00
  14 -11   2   77.99   18.70
 -14  12  -2 1004.00   53.99
   2 -14  -2  939.71   38.40
  12   2  -2  915.91   46.70
 -12  -2   2  982.80   48.50
  14 -12   2  927.61   57.99
  -2  14   2  965.30   37.50
   1 -14  -2 1879.91   58.19
 -14  13  -2 1837.62   78.39
  13   1  -2 1880.31   73.09
  14 -13   2 1944.81   86.19
 -13  -1   2 1839.62   72.69
  -1  14   2 1905.81   57.09
 -14  14  -2  406.66   41.10
  14   0  -2  353.66   31.80
 -14   0   2  375.86   31.90
  15  -1  -2  391.36   33.40
 -14  15  -2  370.06   36.00
 -15   1   2  400.36   34.40
  14 -15   2  287.47   38.10
 -14  16  -2   -1.70   11.90
  16  -2  -2   10.40   12.50
 -16   2   2    5.40   11.90
  14 -16   2   15.20   16.00
  17  -3  -2   61.79   16.40
 -14  17  -2   59.29   17.90
  14 -17   2   39.20   19.00
 -17   3   2   40.20   16.30
  18  -4  -2   28.30   16.10
 -14  18  -2   -1.90   13.90
  14 -18   2   -6.20   19.10
 -18   4   2   13.50   13.60
  19  -5  -2  167.38   27.70
 -14  19  -2  223.28   34.80
  14 -19   2  195.98   34.30
 -19   5   2  222.48   33.70
 -14  20  -2  231.08   38.10
  20  -6  -2  313.87   39.40
 -20   6   2  304.07   36.80
  14 -20   2  313.37   47.40
 -14  21  -2  146.79   26.30
  21  -7  -2  107.39   25.50
  14 -21   2  130.99   27.20
 -21   7   2  121.79   22.20
 -14  22  -2  -21.40   20.20
  22  -8  -2  -16.40   20.30
  14 -22   2   29.80   21.90
  23  -9  -2   61.99   24.10
 -14  23  -2   62.69   25.20
  14 -23   2  113.19   29.30
 -23   9   2   64.89   24.00
 -14  24  -2   57.79   25.80
  24 -10  -2   40.90   23.00
 -24  10   2  -21.70   21.90
  14 -24   2  -11.70   25.10
  25 -11  -2  224.68   34.60
 -25  11   2  195.88   32.60
 -14  26  -2  136.49   34.90
  26 -12  -2  158.78   38.60
  14 -26   2  192.08   39.80
  27 -13  -2  544.25   75.99
  14 -27   2  495.05   78.89
 -14  28  -2  185.88   50.49
  14 -28   2  199.08   47.70
 -13  28  -2  -30.60   36.80
  28 -15  -2  -17.20   39.70
  13 -28   2   25.00   44.00
  27 -15  -2  101.59   39.60
 -12  27  -2  127.79   34.50
  12 -27   2  124.39   39.90
 -11  26  -2   13.00   26.20
  11 -26   2  -29.20   30.20
 -26  15   2  -35.20   28.20
 -10  25  -2  852.51   65.99
  25 -15  -2 1096.89   79.69
 -25  15   2  995.30   71.79
  24 -15  -2   28.70   26.00
  -9  24  -2   36.20   22.20
 -24  15   2   57.19   26.70
  -8  23  -2  211.08   31.30
  23 -15  -2  173.28   30.50
 -23  15   2  148.59   26.60
  -7  22  -2  384.06   49.60
  22 -15  -2  474.75   53.19
 -22  15   2  396.96   45.40
  21 -15  -2  178.08   32.40
 -21  15   2  184.68   29.70
  20 -15  -2 1759.22   89.49
  -5  20  -2 1826.32   84.59
 -20  15   2 2016.50   89.29
 -15  -4  -2  545.25   27.50
  19 -15  -2  585.04   51.09
  -4  19  -2  592.94   47.30
  15   4   2  539.25   32.60
 -19  15   2  576.54   48.60
 -15  -3  -2  359.56   22.90
  -3  18  -2  289.17   40.00
  15   3   2  340.17   29.10
 -18  15   2  403.76   39.50
  -2  17  -2  181.08   26.50
 -15  -2  -2  158.78   18.30
  17 -15  -2  206.78   33.20
  15   2   2  126.59   17.90
 -17  15   2  206.78   32.60
 -15  -1  -2  818.52   36.90
  -1  16  -2  911.81   50.89
  16 -15  -2  819.22   51.99
  15   1   2  769.32   43.50
 -16  15   2  905.91   52.69
  15 -15  -2  105.19   21.00
 -15   0  -2   85.79   13.10
   0  15  -2   99.19   20.60
 -15  15   2   76.09   17.10
  15   0   2   89.19   16.70
  14 -15  -2 1114.89   58.89
 -15   1  -2 1156.48   46.40
   1  14  -2 1122.39   57.79
  15  -1   2 1112.99   54.39
 -14  15   2 1209.38   59.89
  13 -15  -2  242.58   30.10
 -15   2  -2  340.67   25.80
   2  13  -2  315.67   31.20
 -13  15   2  273.97   30.50
  15  -2   2  286.97   29.80
  12 -15  -2  252.57   28.90
   3  12  -2  264.87   28.50
   3  12  -2  244.28   24.30
 -15   3  -2  253.27   23.10
  15  -3   2  234.68   28.90
 -12  15   2  270.07   30.70
  11 -15  -2  202.68   25.70
   4  11  -2  232.88   28.40
   4  11  -2  167.48   22.40
 -15   4  -2  202.48   21.40
  15  -4   2  172.18   27.40
 -11  15   2  197.88   27.90
 -15   5  -2  222.88   23.20
  10 -15  -2  263.57   26.50
   5  10  -2  224.28   23.10
 -10  15   2  217.28   27.30
  15  -5   2  216.28   29.50
   6   9  -2  782.22   40.20
   9 -15  -2  816.42   42.90
 -15   6  -2  760.22   41.40
  15  -6   2  754.62   48.30
  -9  15   2  810.02   44.10
 -15   7  -2   28.00   11.90
   8 -15  -2   37.60   12.00
   7   8  -2   44.30   11.10
  -8  15   2   30.20   10.50
  15  -7   2   43.60   14.40
   7 -15  -2    7.40    9.10
 -15   8  -2   -7.90    8.70
   8   7  -2   13.60    8.50
  -7  15   2   21.40    9.70
  15  -8   2    1.10   11.90
 -15   9  -2   46.40   14.10
   6 -15  -2   42.00   12.00
   9   6  -2   48.00   11.60
  -6  15   2   39.40   11.00
  15  -9   2   25.00   14.70
   5 -15  -2  261.97   23.90
  10   5  -2  289.97   25.80
 -15  10  -2  267.27   28.90
  15 -10   2  257.27   33.30
  -5  15   2  251.67   23.40
 -15  11  -2   96.89   17.50
  11   4  -2   98.59   15.80
   4 -15  -2  102.89   15.20
  15 -11   2  100.19   21.20
 -11  -4   2  109.49   17.80
  -4  15   2   78.09   13.40
 -15  12  -2  113.69   20.50
  12   3  -2  165.98   22.40
   3 -15  -2  144.99   19.40
  -3  15   2  152.38   19.20
 -12  -3   2  167.78   24.70
  15 -12   2  172.28   28.00
  13   2  -2   15.40   11.00
 -15  13  -2  -12.40   13.60
   2 -15  -2    1.50    7.70
  -2  15   2    6.30    7.10
  15 -13   2  -19.60   14.90
 -13  -2   2   14.30   11.50
  14   1  -2 1695.23   69.99
   1 -15  -2 1739.83   55.19
 -15  14  -2 1629.04   78.39
  -1  15   2 1710.33   53.39
 -14  -1   2 1694.23   70.09
  15 -14   2 1783.12   85.09
 -15  15  -2  107.29   22.10
  15   0  -2   82.59   17.10
  15 -15   2  106.39   23.20
 -15   0   2   69.19   15.60
 -15  16  -2   23.60   15.10
  16  -1  -2   28.70   13.40
  15 -16   2   32.10   17.80
 -16   1   2   63.89   17.10
 -15  17  -2  266.07   36.80
  17  -2  -2  305.57   34.30
 -17   2   2  309.27   33.60
 -15  18  -2  383.76   42.40
  18  -3  -2  351.16   38.80
 -18   3   2  388.56   38.40
  19  -4  -2 1709.13   79.59
 -15  19  -2 1695.43   83.19
 -19   4   2 1810.92   79.29
  15 -19   2 1696.53   91.69
 -15  20  -2  142.79   27.10
  20  -5  -2  115.79   25.80
 -20   5   2  128.69   26.10
  15 -20   2  128.29   27.60
  21  -6  -2  462.95   46.30
 -15  21  -2  398.46   47.30
  15 -21   2  353.86   48.40
 -21   6   2  419.46   43.40
  22  -7  -2  368.46   48.10
 -15  22  -2  327.87   47.10
  15 -22   2  371.46   54.09
 -22   7   2  355.76   43.80
 -15  23  -2  414.26   54.49
  23  -8  -2  519.75   53.59
 -23   8   2  447.76   47.70
  24  -9  -2  815.52   65.59
 -15  24  -2  710.43   67.39
 -24   9   2  840.42   60.99
  15 -24   2  900.41   75.79
  25 -10  -2  494.05   60.99
 -15  25  -2  435.56   59.39
 -25  10   2  523.65   57.29
  15 -25   2  404.86   65.89
 -15  26  -2  258.27   42.40
  26 -11  -2  162.78   36.10
 -26  11   2  207.08   37.90
  15 -26   2  219.68   44.40
  27 -12  -2   -9.10   34.40
 -15  27  -2   23.90   32.90
  15 -27   2   46.10   36.70
  28 -13  -2  175.28   43.20
  15 -28   2  217.18   52.49
 -12  28  -2  548.95   78.39
  28 -16  -2  605.24   85.99
  27 -16  -2   24.30   34.60
 -10  26  -2    7.50   28.80
 -26  16   2   39.50   34.20
  -9  25  -2    9.10   25.60
  25 -16  -2   11.80   29.30
 -25  16   2  -10.00   27.70
  -8  24  -2  102.89   27.30
  24 -16  -2  105.69   30.40
  23 -16  -2  235.58   36.20
  -7  23  -2  301.47   45.90
 -23  16   2  290.97   46.10
  22 -16  -2   38.00   22.90
 -22  16   2   -8.10   20.90
  21 -16  -2    9.70   19.60
  -5  21  -2   35.30   20.30
 -21  16   2   35.50   22.50
  -4  20  -2   42.70   19.10
  20 -16  -2   61.79   22.20
 -16  -4  -2   31.30   10.90
 -20  16   2   52.29   21.10
  16   4   2   24.40   13.90
  -3  19  -2  309.17   38.50
  19 -16  -2  281.37   41.90
 -16  -3  -2  315.47   23.50
 -19  16   2  273.67   38.10
 -16  -2  -2    2.80    8.90
  18 -16  -2    7.70   15.20
  -2  18  -2    0.10   18.10
  16   2   2   -4.60   13.50
 -18  16   2    0.90   15.10
  17 -16  -2    9.60   15.70
  -1  17  -2    4.80   14.10
  16   1   2   14.40   13.30
 -17  16   2   22.40   16.00
  16 -16  -2  105.59   21.50
 -16   0  -2  143.19   20.60
 -16  16   2  144.49   24.40
  16   0   2  127.59   20.00
  15 -16  -2 1277.47   66.19
 -16   1  -2 1220.78   49.50
   1  15  -2 1311.87   63.39
  16  -1   2 1289.07   61.19
 -15  16   2 1294.77   64.99
  14 -16  -2   16.90   13.40
 -16   2  -2    5.20    8.50
   2  14  -2    7.60   13.20
  16  -2   2   -0.40   13.90
 -16   3  -2  343.47   27.90
  13 -16  -2  358.96   35.20
   3  13  -2  356.46   33.70
   3  13  -2  299.07   27.30
  16  -3   2  356.36   34.60
 -13  16   2  349.47   35.60
 -16   4  -2  165.18   21.70
  12 -16  -2  170.18   26.70
   4  12  -2  162.08   26.70
   4  12  -2  148.29   22.10
  16  -4   2  147.89   22.80
 -12  16   2  217.38   30.10
   5  11  -2  244.68   24.20
 -16   5  -2  244.48   24.60
  11 -16  -2  251.87   28.30
   5  11  -2  236.78   29.30
 -11  16   2  250.97   30.80
  16  -5   2  203.58   29.80
  10 -16  -2 1197.38   55.99
 -16   6  -2 1134.69   52.09
   6  10  -2 1151.18   51.39
  16  -6   2 1158.78   61.29
 -10  16   2 1287.47   58.49
 -16   7  -2  866.71   45.50
   7   9  -2  848.42   41.70
   9 -16  -2  839.12   45.20
  16  -7   2  765.32   51.69
  -9  16   2  781.42   44.90
   8   8  -2  497.35   32.30
 -16   8  -2  484.35   35.90
   8 -16  -2  532.25   35.00
  16  -8   2  521.45   42.70
  -8  16   2  546.35   36.30
   7 -16  -2   42.50   12.80
 -16   9  -2   30.10   12.00
   9   7  -2   39.30   11.70
  16  -9   2   51.49   16.90
  -7  16   2   62.49   13.70
   6 -16  -2  714.53   38.50
  10   6  -2  613.04   37.70
 -16  10  -2  696.33   43.50
  -6  16   2  698.03   38.80
  16 -10   2  670.43   50.09
  11   5  -2  357.76   29.20
 -16  11  -2  384.36   35.40
   5 -16  -2  381.66   28.10
  -5  16   2  349.77   28.30
  16 -11   2  290.27   38.60
   4 -16  -2 1553.64   58.29
 -16  12  -2 1541.85   73.79
  12   4  -2 1636.84   65.39
 -12  -4   2 1598.14   65.29
  -4  16   2 1582.94   59.19
  16 -12   2 1557.04   78.89
 -16  13  -2  390.26   37.40
  13   3  -2  406.06   32.70
   3 -16  -2  416.26   27.10
  16 -13   2  428.16   43.30
  -3  16   2  424.06   27.40
 -13  -3   2  357.06   32.90
  14   2  -2  384.06   34.20
   2 -16  -2  425.96   26.80
 -16  14  -2  451.05   39.80
  -2  16   2  455.95   25.60
 -14  -2   2  432.36   34.20
  16 -14   2  332.77   44.80
  15   1  -2  375.36   34.70
   1 -16  -2  467.55   25.80
 -16  15  -2  374.96   39.20
  -1  16   2  402.16   22.30
 -15  -1   2  388.46   34.40
  16 -15   2  443.46   48.40
 -16  16  -2   35.20   16.60
  16   0  -2    7.80   12.50
  16 -16   2   27.70   18.30
 -16   0   2  -16.30   19.10
 -16  17  -2 2039.30   89.69
  17  -1  -2 2031.00   83.39
 -17   1   2 2027.70   82.99
 -16  18  -2   49.30   20.40
 -18   2   2   57.09   18.90
  16 -18   2   36.70   19.60
 -16  19  -2  167.68   27.90
  19  -3  -2  150.88   24.90
 -19   3   2  177.88   26.80
  16 -19   2  140.49   28.40
  20  -4  -2    5.00   19.70
 -16  20  -2   30.10   19.90
  16 -20   2   70.69   26.60
 -20   4   2   21.50   18.50
 -16  21  -2  172.18   31.00
  21  -5  -2  110.39   23.30
 -21   5   2  152.28   25.50
  16 -21   2  163.98   30.40
 -16  22  -2  625.54   59.29
  22  -6  -2  694.63   57.59
  16 -22   2  759.22   68.19
 -22   6   2  748.73   56.79
  23  -7  -2   12.70   21.60
 -16  23  -2   25.50   23.60
  16 -23   2   24.00   27.00
 -23   7   2   26.80   21.00
  24  -8  -2   50.99   24.90
 -24   8   2   48.90   25.40
  16 -24   2   -5.30   25.60
 -16  25  -2   89.89   27.80
  25  -9  -2  171.48   30.90
 -25   9   2  118.89   31.10
  16 -25   2  177.08   38.10
 -16  26  -2  185.88   32.90
  26 -10  -2  142.19   36.00
  16 -26   2  147.29   38.80
 -26  10   2  122.49   31.80
  27 -11  -2   41.50   36.30
 -16  27  -2    5.70   35.10
  16 -27   2   22.20   36.50
  28 -12  -2   68.99   39.00
  16 -28   2  -51.99   41.80
  27 -17  -2  208.78   42.30
 -10  27  -2  117.69   33.30
  -9  26  -2   69.79   30.90
  26 -17  -2  -48.90   31.20
  25 -17  -2  140.99   35.10
  -8  25  -2  223.98   33.70
 -25  17   2  167.48   37.30
  -7  24  -2  165.48   27.30
  24 -17  -2  186.08   35.30
  -6  23  -2 1048.10   69.29
  23 -17  -2  953.00   75.49
 -23  17   2 1051.89   73.39
  -5  22  -2  119.69   24.50
  22 -17  -2   94.79   26.60
 -22  17   2   83.29   26.50
  -4  21  -2  120.99   26.40
  21 -17  -2  127.09   27.20
 -17  -4  -2  169.98   21.20
  17   4   2  162.88   20.10
 -21  17   2  196.58   31.20
  20 -17  -2  644.74   56.39
  -3  20  -2  640.24   49.90
 -17  -3  -2  629.54   32.80
  17   3   2  600.44   41.00
 -20  17   2  649.83   52.49
  19 -17  -2   15.60   19.00
  -2  19  -2   -9.50   16.30
  17   2   2   -2.60   15.90
 -19  17   2    9.70   15.60
  18 -17  -2 2737.43  110.49
 -17  -1  -2 2762.32   84.69
  -1  18  -2 2442.56  117.49
 -18  17   2 2803.22  109.39
  17   1   2 2801.52   96.39
 -17   0  -2   -5.50    9.80
   0  17  -2   -2.30   15.40
  17 -17  -2   -0.70   27.20
 -17  17   2   29.60   16.80
  17   0   2   -6.30   14.70
 -17   1  -2  240.48   24.10
   1  16  -2  221.88   32.40
  16 -17  -2  236.98   34.30
  17  -1   2  198.18   27.20
 -16  17   2  272.47   34.70
   2  15  -2  238.28   34.20
 -17   2  -2  302.07   26.30
  15 -17  -2  310.07   36.40
 -15  17   2  273.67   33.70
  17  -2   2  256.07   35.00
   3  14  -2  104.09   20.10
  14 -17  -2  146.19   24.30
 -17   3  -2  160.18   22.80
   3  14  -2  168.48   22.90
 -14  17   2  109.99   24.40
  17  -3   2  118.39   21.90
   4  13  -2 1984.40   81.99
   4  13  -2 2031.30   75.39
  13 -17  -2 2036.90   83.59
 -17   4  -2 2078.09   74.69
  17  -4   2 2074.39   86.09
 -13  17   2 2119.89   86.59
 -17   5  -2  112.59   19.00
   5  12  -2  161.18   22.20
  12 -17  -2  132.29   20.90
 -12  17   2  114.39   20.40
  17  -5   2   91.69   21.10
  11 -17  -2  335.87   32.40
   6  11  -2  360.86   33.20
 -17   6  -2  321.57   29.30
   6  11  -2  308.77   27.90
  17  -6   2  369.06   37.30
 -11  17   2  318.27   31.80
 -17   7  -2   19.60   11.50
  10 -17  -2   21.00   13.20
 -10  17   2   17.90   12.00
  17  -7   2   12.30   15.30
   9 -17  -2  532.35   38.70
   8   9  -2  514.15   33.60
 -17   8  -2  487.65   36.60
  -9  17   2  574.54   38.70
  17  -8   2  421.76   42.80
 -17   9  -2  131.99   21.90
   9   8  -2  133.69   21.30
  17  -9   2  100.59   21.40
  -8  17   2  108.89   19.60
 -17  10  -2  188.98   28.10
   7 -17  -2  194.48   25.50
  10   7  -2  176.68   23.90
  -7  17   2  195.08   25.60
  17 -10   2  149.29   25.50
 -17  11  -2  462.95   46.10
   6 -17  -2  400.16   31.20
  11   6  -2  450.25   31.50
  17 -11   2  400.76   44.10
  -6  17   2  412.96   31.80
 -17  12  -2  279.57   32.00
  12   5  -2  301.67   29.40
   5 -17  -2  307.27   27.80
  17 -12   2  307.07   40.90
 -17  13  -2  117.09   22.60
  13   4  -2  102.09   17.60
   4 -17  -2  105.69   16.40
  -4  17   2  113.19   16.50
  17 -13   2   90.89   23.70
 -13  -4   2   77.19   16.30
 -17  14  -2   24.10   14.40
  14   3  -2  -16.80   11.10
   3 -17  -2   -3.10    9.70
 -14  -3   2  -11.60   11.70
  17 -14   2    5.30   16.90
  -3  17   2   -7.00    9.40
   2 -17  -2  124.79   20.20
  15   2  -2   81.79   17.60
 -17  15  -2   98.59   21.60
 -15  -2   2   81.09   18.40
  17 -15   2   85.09   25.30
  -2  17   2   95.19   13.40
  16   1  -2  484.85   38.40
 -17  16  -2  381.96   41.40
  -1  17   2  480.55   24.70
 -17  17  -2  253.37   36.30
  17   0  -2  211.78   33.30
  17 -17   2  192.88   33.30
 -17   0   2  230.38   32.80
 -17  18  -2  247.28   38.90
  18  -1  -2  234.28   34.20
 -18   1   2  263.07   35.00
  19  -2  -2   77.59   20.10
 -17  19  -2   67.59   22.10
  17 -19   2   91.29   24.50
  20  -3  -2    0.80   17.20
 -17  20  -2   52.69   20.50
 -20   3   2   26.30   18.10
  17 -20   2   -0.50   21.10
  21  -4  -2  375.36   46.40
 -17  21  -2  364.46   46.80
  17 -21   2  523.25   61.89
 -21   4   2  491.75   46.70
  22  -5  -2  194.98   29.50
 -17  22  -2  154.88   27.00
 -22   5   2  127.99   28.50
 -17  23  -2 1014.90   70.49
  23  -6  -2 1105.19   71.39
  17 -23   2 1112.19   80.79
 -23   6   2 1016.40   66.99
  24  -7  -2  138.19   31.90
 -24   7   2  141.69   34.10
  17 -24   2   81.39   35.60
  25  -8  -2   85.69   28.90
 -17  25  -2   45.00   26.90
 -25   8   2  114.99   30.00
  17 -25   2   81.39   31.00
 -17  26  -2  237.38   39.60
  26  -9  -2  189.58   38.90
  17 -26   2  258.67   46.20
 -26   9   2  252.17   42.30
  27 -10  -2  -53.39   32.60
  -9  27  -2  300.87   39.40
  27 -18  -2  343.77   50.89
  -8  26  -2  293.17   39.30
  26 -18  -2  233.88   41.80
  25 -18  -2  160.78   36.00
  -7  25  -2  133.69   28.60
  -6  24  -2    8.50   24.00
  24 -18  -2   26.20   28.90
 -24  18   2   -8.60   27.80
  -5  23  -2  305.27   46.90
  23 -18  -2  377.46   57.39
 -23  18   2  350.86   56.29
  -4  22  -2   30.00   20.90
  22 -18  -2   29.10   23.00
 -18  -4  -2   72.29   13.40
 -22  18   2   61.29   24.80
  18   4   2   86.29   18.00
  -3  21  -2  646.34   50.79
 -18  -3  -2  558.04   32.70
  21 -18  -2  533.15   56.79
  18   3   2  423.36   40.00
 -21  18   2  459.75   51.99
 -18  -2  -2  195.28   24.70
  20 -18  -2  157.08   28.50
  18   2   2  113.49   22.00
 -20  18   2  149.49   28.60
  -1  19  -2   15.50   17.50
 -18  -1  -2   18.50   11.10
  19 -18  -2   13.60   19.00
 -19  18   2  -12.40   17.20
  18   1   2   33.20   18.40
   0  18  -2  -31.30   24.90
  18 -18  -2  -18.10   16.50
 -18   0  -2   -0.70   10.10
  18   0   2   13.00   16.60
 -18  18   2  -13.40   16.10
  17 -18  -2  135.89   26.60
   1  17  -2  141.99   24.30
 -18   1  -2  180.78   26.20
  18  -1   2  113.39   22.80
 -17  18   2  123.59   22.50
   2  16  -2  208.68   34.30
  16 -18  -2  200.78   30.40
 -18   2  -2  188.58   24.80
  18  -2   2  187.38   27.10
  15 -18  -2  282.97   38.40
 -18   3  -2  304.57   29.00
   3  15  -2  397.86   37.20
   3  15  -2  339.27   29.90
 -15  18   2  318.57   40.30
  18  -3   2  311.97   39.00
  14 -18  -2   94.49   22.20
 -18   4  -2   55.09   14.50
   4  14  -2   78.29   17.40
   4  14  -2   55.99   13.80
  18  -4   2   53.49   18.50
 -14  18   2   47.60   18.20
  13 -18  -2  348.57   36.10
   5  13  -2  353.76   34.40
   5  13  -2  355.26   30.10
 -18   5  -2  339.47   31.40
  18  -5   2  289.67   38.10
 -18   6  -2   54.69   14.30
  12 -18  -2   81.89   19.00
   6  12  -2   63.99   15.20
  18  -6   2   45.70   17.60
 -12  18   2   60.19   16.30
   7  11  -2   24.50   11.70
  11 -18  -2   31.70   14.10
 -18   7  -2   48.20   15.00
 -11  18   2   35.40   15.30
  18  -7   2   27.60   16.50
 -18   8  -2  129.29   20.40
   8  10  -2  121.79   18.70
  10 -18  -2  148.99   23.30
 -10  18   2  122.49   19.90
  18  -8   2  136.69   24.30
   9 -18  -2   -1.00   12.90
   9   9  -2    3.20    9.80
 -18   9  -2   13.00   12.30
  -9  18   2    0.50   12.30
  18  -9   2   10.20   16.20
  10   8  -2 2036.80   76.09
   8 -18  -2 2056.79   78.39
  -8  18   2 2053.29   79.89
  18 -10   2 2085.39   93.09
 -18  11  -2   58.19   17.30
  11   7  -2   30.80   11.50
   7 -18  -2   56.79   14.80
  -7  18   2   26.10   13.70
  18 -11   2   35.60   18.90
  12   6  -2  206.88   26.30
   6 -18  -2  214.28   27.50
 -18  12  -2  193.78   31.30
  18 -12   2  203.98   31.10
  -6  18   2  200.38   26.30
  13   5  -2  322.77   30.60
 -18  13  -2  335.37   35.80
   5 -18  -2  303.47   29.20
  -5  18   2  292.57   27.70
  18 -13   2  344.87   44.50
   4 -18  -2  257.97   26.10
 -18  14  -2  176.58   26.90
  14   4  -2  260.07   29.30
  18 -14   2  211.88   34.70
  -4  18   2  268.67   25.60
 -14  -4   2  188.18   29.40
 -18  15  -2 2153.48   91.39
   3 -18  -2 2112.99   72.79
  15   3  -2 2206.78   83.69
  -3  18   2 2224.48   73.09
 -15  -3   2 2077.69   83.89
 -18  16  -2  194.98   30.50
  16   2  -2  223.68   31.60
   2 -18  -2  198.38   23.80
 -16  -2   2  132.89   28.20
  -2  18   2  206.88   21.10
  18 -16   2  189.78   35.10
 -18  17  -2  337.17   42.90
  17   1  -2  307.67   35.10
 -17  -1   2  376.36   37.40
  -1  18   2  327.27   21.70
 -18  18  -2  341.47   42.80
  18   0  -2  357.06   37.80
 -18   0   2  326.37   38.60
  18 -18   2  385.06   50.89
 -18  19  -2  501.05   49.60
  19  -1  -2  544.95   50.29
 -19   1   2  552.24   46.70
  18 -19   2  549.95   57.89
 -18  20  -2  807.82   58.09
  20  -2  -2  676.53   52.19
 -20   2   2  642.84   51.09
  18 -20   2  733.13   64.89
 -18  21  -2  346.47   47.60
  21  -3  -2  465.15   46.90
 -21   3   2  442.66   47.50
  18 -21   2  318.57   46.10
  22  -4  -2  285.17   43.40
 -18  22  -2  276.37   38.40
 -22   4   2  227.48   33.00
  18 -22   2  256.37   46.60
 -18  23  -2   63.29   24.10
  23  -5  -2   25.30   24.80
 -23   5   2  104.59   26.70
  18 -23   2   25.90   30.10
 -18  24  -2  191.78   36.80
  24  -6  -2  122.79   28.80
 -24   6   2  142.39   31.60
  18 -24   2  108.29   36.70
  25  -7  -2   45.50   30.50
 -25   7   2   65.09   29.40
  18 -25   2   46.30   31.10
 -18  26  -2  190.68   41.10
  26  -8  -2  240.38   38.70
  18 -26   2  158.28   37.00
 -26   8   2  205.68   41.30
  27  -9  -2  117.79   38.70
  18 -27   2   58.09   40.00
 -27   9   2   72.09   78.59
  -8  27  -2  280.07   39.60
  27 -19  -2  230.68   48.50
  26 -19  -2   -6.40   35.30
  -7  26  -2   15.00   28.00
  -6  25  -2   85.09   26.40
  25 -19  -2   34.80   32.30
 -25  19   2  -28.50   32.00
  24 -19  -2   22.90   30.70
  -5  24  -2   30.10   26.00
 -24  19   2   66.69   30.50
 -19  -4  -2  114.19   16.20
  23 -19  -2  184.78   34.70
  -4  23  -2  118.09   26.80
  19   4   2  165.98   22.00
 -23  19   2  125.59   31.60
 -19  -3  -2 1068.19   45.70
  -3  22  -2 1101.59   64.09
  22 -19  -2 1096.19   76.49
  19   3   2 1025.20   53.89
 -22  19   2  978.90   70.79
  21 -19  -2  114.29   27.60
  -2  21  -2  136.09   24.80
 -19  -2  -2  162.58   26.00
 -21  19   2  147.79   29.00
  -1  20  -2  236.68   38.50
 -19  -1  -2  258.47   27.00
  20 -19  -2  197.68   36.00
 -20  19   2  275.77   43.90
  19   1   2  213.08   29.10
   0  19  -2  147.59   23.70
 -19   0  -2  202.58   26.40
  19 -19  -2  140.99   28.50
  19   0   2  175.38   25.60
 -19  19   2  181.28   30.10
  18 -19  -2  669.43   55.29
 -19   1  -2  654.13   39.90
 -18  19   2  706.83   53.99
  19  -1   2  634.64   50.09
   2  17  -2  681.53   46.80
   2  17  -2  656.43   40.50
 -19   2  -2  565.34   38.90
  17 -19  -2  648.84   52.69
 -17  19   2  727.83   53.39
  19  -2   2  504.75   48.50
   3  16  -2  798.42   52.89
 -19   3  -2  869.51   46.10
   3  16  -2  896.71   47.00
 -16  19   2  865.11   58.49
  19  -3   2  849.81   57.89
 -19   4  -2  307.27   31.40
   4  15  -2  346.47   37.20
   4  15  -2  287.57   28.50
  15 -19  -2  347.87   40.90
  19  -4   2  323.97   42.20
 -15  19   2  334.77   40.60
   5  14  -2  316.67   29.10
   5  14  -2  257.27   34.40
 -19   5  -2  294.27   30.60
  14 -19  -2  270.87   35.10
  19  -5   2  248.28   40.40
 -14  19   2  280.57   36.50
   6  13  -2  709.23   41.00
   6  13  -2  712.23   48.80
  13 -19  -2  787.82   51.79
 -19   6  -2  808.22   45.90
 -13  19   2  740.83   50.09
  19  -6   2  696.03   55.19
   7  12  -2  312.07   27.90
 -19   7  -2  314.97   33.20
   7  12  -2  286.27   37.60
  12 -19  -2  267.87   36.80
  19  -7   2  266.27   40.60
 -12  19   2  318.67   36.10
 -19   8  -2 1152.88   66.19
   8  11  -2 1239.78   55.19
  11 -19  -2 1244.78   61.59
 -11  19   2 1201.68   62.59
  19  -8   2 1194.48   68.19
   9  10  -2   51.09   12.80
 -19   9  -2   61.49   17.00
  10 -19  -2   68.89   18.70
  19  -9   2  108.59   23.80
  10   9  -2   52.19   13.60
 -19  10  -2   13.10   12.90
   9 -19  -2   31.40   15.40
  19 -10   2   32.10   19.90
  -9  19   2   62.39   16.40
   8 -19  -2   87.19   18.60
 -19  11  -2   60.09   17.80
  11   8  -2   66.29   15.00
  19 -11   2   41.60   20.80
  -8  19   2   65.29   18.10
 -19  12  -2   53.19   16.80
  12   7  -2   77.19   15.00
   7 -19  -2   83.19   18.50
  -7  19   2   73.59   15.80
  19 -12   2   38.20   21.00
  13   6  -2  805.52   45.80
 -19  13  -2  913.51   55.49
   6 -19  -2  825.82   46.90
  -6  19   2  874.41   46.30
  19 -13   2  854.51   64.09
  14   5  -2   86.29   17.40
 -19  14  -2   91.49   21.40
  -5  19   2   88.09   16.70
  15   4  -2   56.39   15.60
 -19  15  -2   61.29   19.40
  -4  19   2   54.39   14.40
  19 -15   2   41.50   23.00
   3 -19  -2   -9.90   11.20
  16   3  -2  -17.10   13.40
 -19  16  -2   16.20   17.30
  19 -16   2  -20.70   20.40
 -16  -3   2   22.30   15.80
  17   2  -2  245.28   33.00
 -19  17  -2  223.58   36.00
  -2  19   2  238.58   22.20
  19 -17   2  209.78   35.90
 -17  -2   2  279.77   35.30
 -19  18  -2  153.38   26.10
  18   1  -2  188.88   26.80
  19 -18   2  207.58   36.80
 -18  -1   2  190.38   27.80
 -19  19  -2    2.30   18.70
  19 -19   2   14.70   21.40
 -19   0   2  -19.00   16.00
  20  -1  -2   45.20   18.90
 -19  20  -2   -5.80   20.60
 -20   1   2   27.00   18.20
  19 -20   2  -20.90   22.90
  21  -2  -2  413.96   48.40
 -21   2   2  353.86   44.80
  19 -21   2  511.35   59.19
 -19  22  -2   22.70   23.20
  22  -3  -2   20.30   21.20
  19 -22   2   16.00   25.10
 -19  23  -2   -1.30   23.40
  23  -4  -2   51.39   24.60
 -23   4   2   50.99   25.30
  19 -23   2   17.60   31.90
  24  -5  -2  -41.20   22.90
  19 -24   2   -3.50   31.10
 -24   5   2  -27.50   23.20
  25  -6  -2  184.38   32.20
 -19  25  -2  120.99   39.40
  19 -25   2   96.69   40.40
 -25   6   2  176.08   33.00
  19 -26   2  635.94   79.89
 -26   7   2  560.84   68.89
  27  -8  -2  -19.30   35.70
  19 -27   2  -43.40   36.10
 -27   8   2  -33.90   63.29
  -7  27  -2  247.38   39.20
  -6  26  -2   11.50   27.70
  26 -20  -2  -11.90   34.40
  -5  25  -2 1215.88   73.89
  25 -20  -2 1178.98   91.99
  24 -20  -2   38.60   32.80
 -20  -4  -2   12.60   15.10
  -4  24  -2   -7.60   25.20
  20   4   2  -28.10   18.70
 -24  20   2  -12.60   31.10
 -20  -3  -2  346.17   32.20
  -3  23  -2  385.96   47.90
 -23  20   2  390.76   57.79
  20   3   2  330.67   41.20
  -2  22  -2   70.69   24.20
 -20  -2  -2   98.69   16.80
  22 -20  -2   61.99   28.00
 -22  20   2  109.69   30.00
  20   2   2   61.69   23.60
  21 -20  -2  337.77   52.39
  -1  21  -2  459.05   48.10
 -20  -1  -2  405.16   34.00
 -21  20   2  439.36   50.09
 -20   0  -2  640.54   40.00
   0  20  -2  796.92   54.99
  20 -20  -2  711.23   61.39
 -20  20   2  615.04   57.89
  20   0   2  649.04   52.49
   1  19  -2   46.30   19.20
  19 -20  -2   33.00   22.40
 -20   1  -2   52.39   16.20
 -19  20   2   74.09   24.50
   2  18  -2  130.29   21.50
   2  18  -2   89.19   26.40
 -20   2  -2  118.39   20.00
  18 -20  -2   89.19   25.40
  20  -2   2  113.59   26.30
   3  17  -2   51.19   15.40
 -20   3  -2   66.49   17.30
   3  17  -2   50.09   19.10
  17 -20  -2   93.89   25.40
 -17  20   2   66.59   23.30
  20  -3   2   42.00   23.90
 -20   4  -2  181.68   28.10
   4  16  -2  118.49   22.60
   4  16  -2  135.09   20.50
  16 -20  -2  179.48   30.10
 -16  20   2  155.78   26.00
  20  -4   2  154.58   27.80
   5  15  -2  171.38   25.20
   5  15  -2  165.98   24.50
 -20   5  -2  144.09   22.50
  15 -20  -2  175.38   27.70
  20  -5   2  169.78   28.40
 -15  20   2  137.79   26.40
 -20   6  -2   15.20   14.60
   6  14  -2   11.90   11.60
  14 -20  -2   -6.50   18.00
   6  14  -2    7.90   15.70
  20  -6   2   -4.70   20.90
 -14  20   2   28.30   16.80
   7  13  -2  173.88   26.20
  13 -20  -2  192.78   29.80
   7  13  -2  229.08   26.00
 -13  20   2  167.48   27.60
  20  -7   2  159.48   27.20
   8  12  -2  410.36   42.00
 -20   8  -2  438.16   39.00
   8  12  -2  412.06   32.90
  12 -20  -2  401.66   42.80
 -12  20   2  439.06   57.29
  20  -8   2  522.95   49.60
  11 -20  -2    3.80   14.60
 -20   9  -2   15.30   13.70
   9  11  -2   -3.00   11.30
 -11  20   2    9.80   15.30
  20  -9   2   19.10   19.30
 -20  10  -2  115.99   22.80
  10  10  -2  175.48   25.80
 -10  20   2  132.59   22.20
  20 -10   2  174.38   31.00
   9 -20  -2   -0.50   14.40
 -20  11  -2   12.30   13.90
  11   9  -2   11.80   12.30
  -9  20   2   -5.20   13.50
  20 -11   2   44.10   21.10
 -20  12  -2  671.43   48.50
   8 -20  -2  548.85   43.20
  12   8  -2  629.24   39.00
  20 -12   2  679.43   64.99
  -8  20   2  548.15   42.00
  13   7  -2  443.56   33.30
   7 -20  -2  402.86   37.80
 -20  13  -2  405.36   42.30
  20 -13   2  295.97   52.19
  -7  20   2  405.76   35.90
 -20  14  -2  415.86   45.30
  14   6  -2  466.15   37.10
   6 -20  -2  500.15   37.50
  -6  20   2  482.35   37.60
  20 -14   2  352.46   50.19
 -20  15  -2  154.58   24.50
  15   5  -2  229.58   31.30
   5 -20  -2  157.28   21.60
  20 -15   2  127.09   30.40
  -5  20   2  200.78   23.60
   4 -20  -2  112.79   18.00
  16   4  -2  117.29   19.10
 -16  -4   2  104.79   19.80
  20 -16   2   56.39   32.20
  -4  20   2  109.29   17.70
  17   3  -2  574.04   44.40
   3 -20  -2  565.74   37.80
 -20  17  -2  603.74   54.39
 -17  -3   2  568.94   45.00
  20 -17   2  659.33   64.99
  -3  20   2  587.04   33.60
 -20  18  -2  104.79   27.80
  18   2  -2  149.69   22.80
 -18  -2   2  106.49   21.90
  20 -18   2   82.29   28.60
  -2  20   2  128.79   20.50
 -20  19  -2 1450.65   77.99
 -19  -1   2 1394.06   69.29
  20 -19   2 1252.07   87.79
 -20  20  -2   23.40   22.20
  20   0  -2   81.49   20.90
 -20   0   2   45.80   20.50
  20 -20   2   50.29   27.50
 -20  21  -2  363.16   49.70
  21  -1  -2  341.07   45.70
  20 -21   2  411.26   59.09
 -21   1   2  288.67   42.30
  22  -2  -2  289.97   45.30
 -22   2   2  291.67   47.80
  20 -22   2  309.37   47.30
  23  -3  -2   12.40   23.50
 -20  23  -2  -38.30   21.60
 -23   3   2    4.30   23.40
  20 -23   2   36.00   34.20
 -20  24  -2 1080.19   78.89
  24  -4  -2 1173.08   75.29
  20 -24   2 1177.58   95.19
 -24   4   2 1188.58   76.89
 -20  25  -2   20.10   37.30
  25  -5  -2   26.00   28.90
  20 -25   2   65.29   37.20
  26  -6  -2  154.98   35.60
 -26   6   2  161.98   36.80
  20 -26   2  182.98   49.10
  27  -7  -2  -33.10   34.00
  20 -27   2   66.69   40.00
  26 -21  -2  155.78   42.60
  25 -21  -2   31.30   35.50
  21   4   2   38.70   21.40
 -21  -3  -2  199.08   23.50
  -3  24  -2  191.48   31.80
  24 -21  -2  190.08   39.70
  21   3   2  218.08   27.30
 -24  21   2  175.78   43.00
  23 -21  -2   53.59   32.50
 -21  -2  -2   97.39   18.90
  -2  23  -2   60.29   25.10
  21   2   2  108.99   24.70
 -21  -1  -2   86.09   18.90
  22 -21  -2  112.69   32.80
  21   1   2   85.19   25.70
 -22  21   2  163.18   32.40
   0  21  -2   45.30   21.40
 -21   0  -2  -23.80   14.10
  21 -21  -2  -17.00   23.90
 -21  21   2   37.10   23.70
  21   0   2  -22.30   24.00
   1  20  -2  847.42   59.89
  20 -21  -2  967.70   71.39
 -21   1  -2  925.31   50.09
  21  -1   2 1063.99   64.39
 -20  21   2 1044.20   69.69
   2  19  -2   78.29   17.00
   2  19  -2   44.40   19.60
  19 -21  -2   18.30   24.30
  21  -2   2   73.29   23.50
 -19  21   2   62.49   23.60
   3  18  -2   10.00   19.60
   3  18  -2   42.70   16.90
  18 -21  -2   59.09   22.90
 -21   3  -2   41.70   18.10
  21  -3   2   18.30   24.90
 -18  21   2   50.49   22.50
   4  17  -2  263.77   31.80
 -21   4  -2  225.78   32.60
   4  17  -2  250.97   48.70
  17 -21  -2  332.67   47.10
  21  -4   2  249.08   35.80
   5  16  -2  -13.20   17.70
   5  16  -2    4.30   13.70
  16 -21  -2   41.40   21.60
  21  -5   2  -30.60   21.80
 -16  21   2   26.90   19.30
 -21   6  -2 1524.35   69.29
   6  15  -2 1565.14   74.09
   6  15  -2 1682.13   68.29
 -15  21   2 1633.54   80.89
  21  -6   2 1586.44   83.79
   7  14  -2   27.90   17.60
 -21   7  -2   47.20   16.90
   7  14  -2   50.79   14.20
  14 -21  -2   47.60   21.70
 -14  21   2   43.40   19.60
  21  -7   2   66.89   24.90
  13 -21  -2  351.46   43.20
   8  13  -2  396.56   40.30
 -21   8  -2  401.26   39.50
   8  13  -2  392.26   32.60
 -13  21   2  380.06   42.10
  21  -8   2  414.16   47.10
 -21   9  -2  507.85   42.40
   9  12  -2  418.56   34.90
   9  12  -2  445.06   42.40
  12 -21  -2  425.76   43.60
 -12  21   2  398.66   43.20
  21  -9   2  399.66   47.90
  11 -21  -2  332.47   39.90
 -21  10  -2  361.36   38.10
  10  11  -2  341.97   32.10
 -11  21   2  283.57   56.69
  21 -10   2  398.46   48.60
  10 -21  -2 1604.34   74.09
 -21  11  -2 1443.46   72.29
  11  10  -2 1570.54   66.39
 -10  21   2 1619.64   74.19
 -21  12  -2  331.47   38.00
   9 -21  -2  216.68   28.90
  -9  21   2  336.77   36.10
  21 -12   2  304.57   48.60
  13   8  -2  258.27   30.40
   8 -21  -2  217.58   35.30
 -21  13  -2  146.99   24.70
  21 -13   2  167.88   32.90
  -8  21   2  243.08   33.50
  14   7  -2   -2.70   13.60
   7 -21  -2   20.10   16.70
 -21  14  -2    3.00   19.30
  -7  21   2   29.10   15.70
  21 -14   2  -27.00   22.40
   6 -21  -2  341.27   36.70
 -21  15  -2  372.76   45.60
  15   6  -2  395.76   38.10
  21 -15   2  328.47   44.10
  -6  21   2  362.06   36.40
 -21  16  -2  411.86   49.10
   5 -21  -2  499.65   38.10
  16   5  -2  420.96   39.60
  -5  21   2  456.45   36.20
  21 -16   2  459.65   58.39
  17   4  -2  526.35   43.00
   4 -21  -2  505.75   38.50
 -21  17  -2  512.85   52.99
  21 -17   2  529.75   62.79
  -4  21   2  485.35   35.00
  18   3  -2  148.19   23.00
 -21  18  -2  107.99   26.00
  21 -18   2  150.68   35.10
 -18  -3   2  107.29   23.40
 -21  19  -2    5.10   22.30
  19   2  -2    0.40   20.50
  21 -19   2    0.70   25.80
  -2  21   2   -5.60   10.70
 -19  -2   2  -14.70   19.10
 -21  20  -2   59.29   24.80
  20   1  -2   31.60   21.40
  21 -20   2   83.49   30.00
 -20  -1   2    2.10   20.10
  21   0  -2   54.79   21.80
  21 -21   2   50.99   31.10
 -21   0   2   38.60   22.40
 -21  22  -2  131.99   31.30
  22  -1  -2  185.88   30.10
  21 -22   2  142.39   36.60
 -22   1   2  171.28   30.00
 -21  23  -2  -33.60   27.50
  23  -2  -2   54.69   23.40
  21 -23   2    3.20   32.50
 -23   2   2   44.10   24.90
  24  -3  -2   -2.80   26.30
 -21  24  -2   31.60   35.00
 -24   3   2   32.70   26.80
  21 -24   2    4.30   38.60
  25  -4  -2  134.19   34.80
  21 -25   2  113.69   42.60
  26  -5  -2  -15.30   33.50
  21 -26   2   38.10   40.70
 -26   5   2  -18.60   31.40
  -4  26  -2  105.69   32.10
  26 -22  -2   15.20   37.30
 -22  -3  -2  174.68   27.20
  25 -22  -2  192.08   43.70
  -3  25  -2  212.68   36.10
  22   3   2  234.68   29.80
 -22  -2  -2  305.47   38.90
  -2  24  -2  349.37   53.59
  24 -22  -2  335.67   48.50
  22   2   2  449.66   51.19
  23 -22  -2  897.81   79.89
  -1  23  -2  897.81   61.99
 -22  -1  -2  901.61   49.60
  22   1   2  844.72   63.49
 -23  22   2  672.93   75.29
  22 -22  -2  264.07   42.40
   0  22  -2  200.38   30.30
 -22   0  -2  254.37   35.90
  22   0   2  187.38   31.70
  21 -22  -2   58.99   28.00
   1  21  -2   67.89   22.30
 -22   1  -2   57.49   18.90
 -21  22   2   80.09   26.90
 -22   2  -2  399.06   38.70
   2  20  -2  379.76   45.30
   2  20  -2  344.37   38.60
  20 -22  -2  292.77   43.70
  22  -2   2  363.66   51.19
   3  19  -2   75.79   17.40
  22  -3   2   39.30   25.70
   4  18  -2  471.55   46.20
 -22   4  -2  414.46   42.50
  18 -22  -2  481.15   56.79
   4  18  -2  496.15   39.30
 -18  22   2  409.96   52.49
  22  -4   2  431.96   54.19
  17 -22  -2   65.69   28.30
   5  17  -2   79.09   27.50
 -22   5  -2   91.99   20.20
   5  17  -2   76.49   17.00
 -17  22   2   57.09   22.70
  22  -5   2   87.99   28.20
  16 -22  -2   91.69   26.30
 -22   6  -2  116.49   22.70
   6  16  -2  111.59   19.30
  22  -6   2  110.19   29.60
 -16  22   2   66.29   25.30
  15 -22  -2   23.50   19.60
   7  15  -2    5.30   12.40
   7  15  -2   -3.00   17.50
 -22   7  -2    2.60   16.40
  22  -7   2   -0.40   23.70
 -15  22   2   -1.60   19.70
   8  14  -2  100.99   21.10
   8  14  -2   88.29   16.50
  22  -8   2  114.59   27.00
 -14  22   2   54.59   19.80
   9  13  -2  454.35   36.70
 -22   9  -2  420.66   43.30
   9  13  -2  590.94   49.99
  13 -22  -2  503.45   49.20
 -13  22   2  541.95   49.00
 -22  10  -2   46.80   19.50
  10  12  -2   56.99   20.00
  12 -22  -2   -2.50   17.10
 -12  22   2   25.40   18.10
  22 -10   2   11.50   23.50
 -22  11  -2    6.60   17.00
  11  11  -2   13.20   14.80
  22 -11   2   -9.10   23.80
 -11  22   2   15.40   17.60
 -22  12  -2  291.87   39.80
  10 -22  -2  244.68   39.40
  12  10  -2  212.48   29.20
  22 -12   2  229.38   36.80
 -10  22   2  235.58   32.20
  13   9  -2  256.77   32.60
   9 -22  -2  232.98   33.00
 -22  13  -2  260.87   38.50
  22 -13   2  208.48   35.90
  -9  22   2  259.97   38.00
  14   8  -2    4.70   14.40
   8 -22  -2   15.70   17.80
 -22  14  -2  -27.20   17.10
  22 -14   2   13.50   27.60
  -8  22   2   10.20   17.80
   7 -22  -2   82.49   21.90
  15   7  -2   47.50   17.40
  22 -15   2   -7.40   26.20
  -7  22   2   90.49   19.20
  16   6  -2   17.60   17.10
   6 -22  -2   23.40   18.00
  22 -16   2   27.10   28.50
 -22  17  -2  673.73   58.79
   5 -22  -2  713.03   46.40
  17   5  -2  806.52   50.79
  22 -17   2  804.92   73.89
  -5  22   2  782.82   46.10
 -22  18  -2  -19.30   21.90
   4 -22  -2   10.70   16.30
  18   4  -2  -21.50   18.80
  22 -18   2   26.90   29.90
  -4  22   2  -14.90   13.80
  19   3  -2  254.27   40.10
 -19  -3   2  284.37   45.00
  -3  22   2  374.46   28.10
  20   2  -2   82.59   23.90
  -2  22   2   77.29   13.50
  22 -20   2   94.19   34.70
 -20  -2   2   65.69   24.50
 -22  21  -2  150.38   32.50
  21   1  -2  112.49   26.20
 -21  -1   2   94.79   27.30
  22   0  -2  648.84   57.49
 -22  22  -2  645.74   68.39
 -22   0   2  820.12   62.69
  22 -22   2  623.94   76.09
  23  -1  -2  215.08   30.90
 -22  23  -2  143.39   40.70
 -23   1   2  208.98   33.50
  22 -23   2  238.98   45.30
  24  -2  -2  137.39   29.10
  22 -24   2  229.98   48.60
 -24   2   2  167.68   34.80
  25  -3  -2  137.99   33.60
 -25   3   2  118.89   36.10
  22 -25   2  194.38   54.79
  26  -4  -2  460.25   68.09
 -26   4   2  359.36   50.59
  22 -26   2  294.87   57.69
 -23  -2  -2   75.69   26.70
  -2  25  -2   70.59   32.30
  23   2   2   50.09   29.40
 -23  -1  -2   55.99   22.60
  24 -23  -2   92.79   39.70
  -1  24  -2    4.50   26.10
  23   1   2  114.79   30.20
   0  23  -2   46.80   21.40
  23 -23  -2   60.19   35.00
   0  23  -2   54.29   27.50
 -23   0  -2   21.70   20.10
  23   0   2    9.90   29.80
 -23  23   2   63.09   39.50
   1  22  -2    4.70   23.50
   1  22  -2    7.00   18.80
  22 -23  -2   70.59   33.90
 -23   1  -2   24.80   31.60
  23  -1   2   14.90   28.10
 -22  23   2  -42.10   28.80
   2  21  -2   15.80   31.10
   2  21  -2   -0.90   23.90
 -23   2  -2   -9.30   17.30
  23  -2   2  -35.30   27.30
 -21  23   2  -39.30   25.60
   3  20  -2   78.39   24.80
  20 -23  -2  118.49   34.60
 -20  23   2   96.19   31.70
  23  -3   2  110.19   30.10
   4  19  -2  378.86   47.00
 -23   4  -2  438.96   44.00
   4  19  -2  464.95   40.40
 -19  23   2  477.55   54.49
  23  -4   2  342.17   55.99
 -23   5  -2  116.39   24.90
   5  18  -2  102.59   24.30
  18 -23  -2   98.99   30.70
  23  -5   2  135.59   30.90
 -18  23   2  109.09   29.00
   6  17  -2  117.99   21.40
   6  17  -2  107.19   24.70
 -23   6  -2  136.89   24.30
  17 -23  -2   89.29   27.30
 -17  23   2   85.49   26.30
 -23   7  -2    9.40   19.40
   7  16  -2   13.30   16.30
  16 -23  -2   15.80   21.30
   7  16  -2   56.89   27.60
 -16  23   2    7.10   22.90
  15 -23  -2  450.05   53.89
 -23   8  -2  528.15   46.50
   8  15  -2  546.05   40.00
 -15  23   2  418.06   48.90
  23  -8   2  385.16   55.19
   9  14  -2  439.66   35.70
 -23   9  -2  352.36   43.30
  14 -23  -2  364.06   47.50
 -14  23   2  379.66   45.90
  23  -9   2  409.76   54.49
  10  13  -2  928.71   50.69
 -23  10  -2  948.81   60.09
  13 -23  -2  831.22   84.69
  10  13  -2  781.02   94.69
  23 -10   2  946.91   70.89
 -13  23   2  817.62   59.39
  11  12  -2  327.27   33.60
 -23  11  -2  263.57   41.10
  12 -23  -2  321.37   44.00
  23 -11   2  195.48   36.10
 -12  23   2  247.38   34.00
  11 -23  -2   32.20   22.20
 -23  12  -2   67.99   23.70
  12  11  -2   55.39   15.90
  23 -12   2   28.30   28.00
  13  10  -2  498.45   39.50
 -23  13  -2  580.04   49.70
  10 -23  -2  439.66   50.89
 -10  23   2  493.55   57.99
  23 -13   2  651.93   64.39
 -23  14  -2  -11.30   20.90
   9 -23  -2    6.60   19.80
  14   9  -2   12.00   15.90
  -9  23   2   12.60   18.60
  23 -14   2  -19.40   28.60
 -23  15  -2 1444.06   78.79
   8 -23  -2 1483.25   72.49
  15   8  -2 1550.84   70.29
  23 -15   2 1626.64   97.19
  -8  23   2 1575.94   73.19
 -23  16  -2   61.29   24.40
  16   7  -2   13.90   17.00
   7 -23  -2   27.00   20.90
  23 -16   2  -27.50   28.90
  -7  23   2    3.40   17.50
 -23  17  -2  210.18   36.50
  17   6  -2  203.08   26.30
  23 -17   2  242.38   39.90
  -6  23   2  197.78   26.70
   5 -23  -2   79.59   21.90
 -23  18  -2  113.39   28.40
  23 -18   2   68.99   33.80
 -23  19  -2   90.79   30.60
  19   4  -2   72.59   22.20
  -4  23   2   67.69   16.80
  23 -19   2   86.69   36.80
  20   3  -2  873.31   59.09
 -23  20  -2  880.01   69.09
  -3  23   2  760.92   39.70
  23 -20   2  932.61   82.89
 -20  -3   2  787.42   60.49
 -23  21  -2  -21.50   25.50
  23 -21   2   21.40   34.10
 -21  -2   2   23.50   25.30
 -23  22  -2  121.09   40.60
  22   1  -2  127.39   29.50
 -22  -1   2  122.59   31.00
  23 -22   2   77.09   37.40
  23   0  -2  -23.20   25.10
 -23   0   2   -2.10   27.10
  23 -23   2    2.30   35.00
  24  -1  -2  154.68   33.40
  23 -24   2  131.59   42.20
 -24   1   2  211.88   36.40
  25  -2  -2  169.08   36.40
  23 -25   2  105.79   47.30
 -25   2   2  155.08   37.40
  24 -24  -2  116.99   45.30
   0  24  -2  179.38   31.20
   0  24  -2  143.99   26.70
   1  23  -2   16.80   21.30
   1  23  -2   27.50   26.80
 -24   1  -2    9.30   22.70
  23 -24  -2   13.10   35.80
   2  22  -2 1151.08   71.09
 -24   2  -2 1141.29   61.99
   2  22  -2 1189.58   62.89
  22 -24  -2 1248.48   88.39
  24  -2   2 1129.59   77.59
   3  21  -2   83.49   26.60
 -24   3  -2   30.10   21.20
  21 -24  -2    8.70   30.50
  24  -3   2   46.30   33.40
 -21  24   2   71.89   29.80
 -24   4  -2  274.37   43.70
   4  20  -2  256.67   32.80
   4  20  -2  198.08   26.40
  20 -24  -2  267.47   42.70
 -20  24   2  205.08   36.10
   5  19  -2   92.29   24.50
  19 -24  -2   56.59   30.40
   5  19  -2   63.39   18.30
 -24   5  -2   16.50   21.40
 -19  24   2   69.39   29.10
 -24   6  -2  292.97   45.30
   6  18  -2  236.18   31.40
   6  18  -2  299.07   36.00
  18 -24  -2  222.88   34.70
  24  -6   2  202.78   38.10
 -18  24   2  345.17   53.49
   7  17  -2  582.34   43.20
   7  17  -2  596.24   52.79
  17 -24  -2  691.23   65.79
 -24   7  -2  501.25   50.09
  24  -7   2  502.05   64.29
 -24   8  -2  182.08   30.20
  16 -24  -2  198.38   35.10
   8  16  -2  138.39   26.40
   8  16  -2  103.29   20.90
  24  -8   2  131.29   34.70
 -16  24   2  179.58   33.60
 -24   9  -2  206.28   31.70
   9  15  -2  238.78   30.20
  15 -24  -2  219.38   34.20
   9  15  -2  165.28   24.00
  24  -9   2  168.08   34.30
 -15  24   2  290.87   46.70
  14 -24  -2   -6.10   21.80
  10  14  -2   -7.10   16.90
  10  14  -2   50.09   23.20
  24 -10   2   17.30   29.90
 -14  24   2   26.60   23.80
  11  13  -2  451.05   40.10
  13 -24  -2  301.67   49.90
 -24  11  -2  415.46   48.90
  11  13  -2  522.75   51.59
 -13  24   2  408.76   49.40
  24 -11   2  309.17   45.60
  12 -24  -2   32.30   23.10
  12  12  -2   24.60   16.90
 -24  12  -2   -6.10   21.70
  24 -12   2   61.49   31.60
 -12  24   2   -3.20   21.40
  11 -24  -2  279.17   38.00
 -24  13  -2  190.08   34.80
 -11  24   2  231.58   30.90
  24 -13   2  180.48   40.10
 -24  14  -2  312.07   47.30
  14  10  -2  268.77   36.80
  10 -24  -2  186.98   29.40
  24 -14   2  229.68   41.50
 -10  24   2  211.48   30.40
   9 -24  -2   86.49   25.30
  15   9  -2   68.49   20.50
  24 -15   2   33.70   32.70
  16   8  -2   -3.40   18.50
 -24  16  -2   54.99   23.90
   8 -24  -2   26.70   21.20
  24 -16   2   -8.20   31.90
  -8  24   2   -2.00   19.70
  17   7  -2  114.09   25.60
   7 -24  -2  100.99   25.50
 -24  17  -2  112.29   27.90
  24 -17   2   79.19   34.70
   6 -24  -2   78.09   22.70
 -24  18  -2  103.99   28.40
  18   6  -2   59.59   22.10
  -6  24   2   37.00   20.00
   5 -24  -2   58.99   21.90
 -24  19  -2   64.49   31.30
  -5  24   2  103.89   18.70
  24 -19   2   18.60   38.30
  20   4  -2  113.39   24.50
 -24  20  -2   54.79   29.60
  24 -20   2  174.58   46.60
 -24  21  -2   58.69   34.60
  -3  24   2  122.29   16.90
 -21  -3   2  169.08   31.10
  24 -21   2  178.68   42.90
  22   2  -2   71.09   28.60
 -22  -2   2   81.59   30.70
  24 -22   2   60.09   39.40
  23   1  -2  -10.90   26.90
  24 -23   2  120.29   40.50
 -23  -1   2  -15.90   30.30
  24   0  -2   98.39   34.00
  24 -24   2   97.59   44.20
 -24   0   2   87.49   35.30
  23 -25  -2  -14.60   36.10
   2  23  -2   -3.30   22.70
 -25   2  -2   -3.20   24.60
   2  23  -2   23.10   27.40
  25  -2   2  -67.19   35.30
  22 -25  -2   18.50   37.70
   3  22  -2   13.00   27.40
   3  22  -2   32.90   23.00
 -25   3  -2   49.00   25.00
 -22  25   2  -22.90   52.89
  21 -25  -2  111.09   36.90
   4  21  -2   63.99   27.60
   4  21  -2  115.89   31.10
  25  -4   2   26.70   36.10
  20 -25  -2   30.60   32.30
 -25   5  -2   41.80   23.50
   5  20  -2   -9.00   24.00
   5  20  -2   64.19   23.30
 -20  25   2   45.60   29.70
  25  -5   2   68.69   36.20
  19 -25  -2   56.59   31.50
   6  19  -2   37.20   19.20
 -25   6  -2   25.00   23.90
   6  19  -2   47.60   24.70
  25  -6   2  115.19   37.40
 -19  25   2   25.30   29.40
 -25   7  -2  -14.20   22.40
  18 -25  -2  -10.00   27.00
   7  18  -2   19.90   17.90
   7  18  -2    9.60   23.70
  25  -7   2   79.39   35.20
 -18  25   2   20.90   27.20
   8  17  -2  403.96   50.69
  17 -25  -2  409.96   59.99
 -25   8  -2  448.46   50.89
   8  17  -2  395.46   42.20
 -17  25   2  362.16   57.09
  25  -8   2  350.36   46.80
  16 -25  -2   42.80   27.50
   9  16  -2    6.10   24.10
 -25   9  -2   -7.30   23.40
   9  16  -2   -1.60   17.50
  25  -9   2   59.49   34.30
 -16  25   2   26.70   27.10
  10  15  -2   25.20   23.80
 -25  10  -2   38.20   25.40
  10  15  -2   10.90   17.80
  15 -25  -2   32.40   25.30
 -15  25   2   23.70   25.60
  25 -10   2   -1.80   32.20
 -25  11  -2   41.80   24.20
  11  14  -2   53.89   19.20
  11  14  -2   67.89   25.20
  14 -25  -2    5.30   25.40
 -14  25   2   39.90   24.60
  25 -11   2   14.20   35.00
  13 -25  -2   47.40   27.00
  12  13  -2   66.09   18.50
 -25  12  -2   70.69   25.50
  12  13  -2   76.19   26.30
 -13  25   2   47.30   23.90
  13  12  -2 1342.97   61.69
 -25  13  -2 1211.18   76.79
  12 -25  -2 1123.19   76.99
 -12  25   2 1407.06   75.29
  25 -13   2 1293.17   91.69
  11 -25  -2   36.40   24.10
 -25  14  -2   85.79   26.50
  14  11  -2   32.80   19.50
  25 -14   2   62.09   34.50
  10 -25  -2  298.67   48.50
 -25  15  -2  412.26   55.29
  15  10  -2  356.36   42.70
 -10  25   2  368.66   46.30
   9 -25  -2   43.30   28.50
 -25  16  -2   40.80   25.50
  -9  25   2   -7.40   21.20
  25 -16   2   38.40   34.70
   8 -25  -2  228.28   32.10
  -8  25   2  274.17   36.40
   7 -25  -2  902.01   59.09
  18   7  -2  849.61   55.59
  -7  25   2  790.62   54.69
  25 -18   2  661.23   83.29
   6 -25  -2  401.86   49.10
 -25  19  -2  293.07   45.00
  25 -19   2  293.57   52.39
  -6  25   2  406.96   41.90
 -25  20  -2   15.00   41.10
  25 -20   2   12.10   40.80
  25 -21   2  145.09   41.60
  -4  25   2  125.49   19.30
  22   3  -2  185.48   32.70
  -3  25   2  130.89   19.90
  23   2  -2   31.90   29.00
  25 -23   2   63.69   45.00
 -26   4  -2  183.68   31.50
   4  22  -2  189.78   27.20
  22 -26  -2  103.99   43.60
   4  22  -2  198.08   34.80
  26  -4   2  123.39   42.40
   5  21  -2  248.08   34.20
 -26   5  -2  150.48   31.10
  26  -5   2  203.68   43.00
 -21  26   2  169.38   46.30
  20 -26  -2  625.94   78.09
 -26   6  -2  622.24   60.29
   6  20  -2  632.74   57.19
   7  19  -2   46.40   21.90
  19 -26  -2    6.90   32.20
 -26   7  -2   40.30   29.10
   7  19  -2  104.29   27.60
 -19  26   2  -26.40   31.50
  26  -7   2   41.10   39.70
   8  18  -2  114.39   30.20
  18 -26  -2   71.89   35.10
   8  18  -2   87.99   21.30
  26  -8   2   65.99   40.40
 -18  26   2  153.68   35.90
  17 -26  -2  250.37   41.30
   9  17  -2  314.17   42.00
 -26   9  -2  328.37   52.99
 -17  26   2  399.46   60.29
  26  -9   2  273.77   47.80
 -26  10  -2  -35.10   26.60
  10  16  -2    4.70   18.80
  16 -26  -2   47.30   28.30
 -16  26   2  -24.80   27.80
  26 -10   2  -14.80   34.00
  11  15  -2  866.81   63.69
 -26  11  -2  987.80   72.69
  15 -26  -2  863.01   74.69
  11  15  -2 1108.99   55.59
 -15  26   2 1066.79   74.19
  26 -11   2 1055.29   86.39
  14 -26  -2  -19.40   26.40
  12  14  -2    5.40   18.60
  12  14  -2   54.79   26.90
 -26  12  -2   23.50   27.40
  26 -12   2    2.90   36.10
 -14  26   2  -18.30   27.00
  13  13  -2  281.37   37.80
  13 -26  -2  350.46   56.59
  13  13  -2  198.38   33.90
 -26  13  -2  187.78   36.00
 -13  26   2  255.47   38.10
  26 -13   2  249.88   47.40
 -26  14  -2  -17.90   27.10
  12 -26  -2   15.60   25.50
  14  12  -2   18.20   19.80
  26 -14   2   35.60   39.00
 -12  26   2   62.89   27.00
  11 -26  -2  205.98   44.00
  26 -15   2  212.48   44.50
 -11  26   2  203.18   34.80
 -26  16  -2  552.94   68.29
  10 -26  -2  499.45   55.69
 -10  26   2  523.45   56.59
  26 -16   2  429.26   56.19
  17   9  -2  -29.10   21.50
   9 -26  -2   31.60   25.00
  26 -17   2    1.30   40.60
  -9  26   2  -45.50   23.50
  18   8  -2  101.09   23.30
   8 -26  -2   47.10   26.80
 -26  18  -2   24.80   31.60
  26 -18   2   69.79   41.00
  -8  26   2   72.39   33.10
   7 -26  -2   70.99   27.80
  19   7  -2  103.09   27.00
  20   6  -2  113.39   28.90
  26 -20   2  168.28   52.99
  21   5  -2   12.90   26.10
  26 -21   2  -61.99   42.30
  22   4  -2   -4.30   29.80
  -4  26   2    9.80   24.20
  26 -22   2  -51.79   45.00
  20 -27  -2  112.49   42.30
   7  20  -2  109.59   29.90
   7  20  -2   73.29   27.90
 -27   7  -2   74.19   30.70
 -20  27   2   93.99   40.20
  27  -7   2   79.79   44.30
   8  19  -2   89.49   29.80
 -27   8  -2   70.99   31.20
  19 -27  -2    6.60   34.90
 -19  27   2    6.60   34.70
   9  18  -2   54.49   25.40
 -27   9  -2   68.99   31.30
   9  18  -2   65.19   29.70
 -18  27   2   32.00   35.40
  27  -9   2  116.59   41.60
  17 -27  -2   94.59   37.30
  10  17  -2  147.59   25.10
 -27  10  -2   77.49   32.50
  10  17  -2  117.29   31.60
  27 -10   2   89.89   41.70
 -27  11  -2  119.59   31.40
  11  16  -2  142.49   23.40
  11  16  -2  161.38   31.60
  16 -27  -2  133.49   35.70
  27 -11   2   86.39   42.90
  12  15  -2   38.90   22.90
 -27  12  -2   22.10   30.80
  15 -27  -2   56.79   35.20
  27 -12   2  -56.19   38.00
 -15  27   2   15.80   32.60
  14 -27  -2   98.89   35.50
 -27  13  -2   63.89   32.40
  13  14  -2   95.59   30.50
  13  14  -2   60.29   22.60
  27 -13   2   13.60   41.60
 -14  27   2   81.69   32.90
  14  13  -2  -10.70   28.30
 -27  14  -2   22.70   31.60
  13 -27  -2   54.69   30.00
  27 -14   2   20.80   42.30
 -13  27   2  -26.30   29.40
  12 -27  -2   78.29   34.00
 -27  15  -2  128.29   36.40
 -12  27   2  114.39   30.90
  27 -15   2   85.89   44.60
  11 -27  -2   29.30   29.20
 -27  16  -2  -38.00   35.60
  16  11  -2   67.19   24.40
  27 -16   2   83.59   42.90
 -11  27   2   25.80   28.30
  17  10  -2  797.92   58.09
  27 -17   2  605.54   92.59
 -10  27   2  852.01   66.69
  18   9  -2  157.38   27.20
   9 -27  -2  114.19   33.10
  -9  27   2  118.19   29.90
  27 -18   2   81.29   45.80
  19   8  -2   79.89   26.70
   8 -27  -2   21.10   29.90
   7 -27  -2  278.07   40.10
  20   7  -2  221.68   34.00
  27 -20   2  240.58   58.09
  -7  27   2  305.07   48.40
  12  16  -2   82.09   32.80
  16 -28  -2  104.39   41.00
 -28  12  -2   71.19   35.40
 -16  28   2   86.99   37.00
  15 -28  -2  326.57   49.30
  13  15  -2  392.76   63.29
  28 -13   2  288.97   55.49
 -15  28   2  341.07   46.40
 -28  14  -2  203.18   47.40
  14 -28  -2  311.27   44.30
 -14  28   2  207.38   42.10
  28 -14   2  278.67   55.29
  13 -28  -2  528.55   70.39
  15  13  -2  484.15   69.59
  28 -15   2  483.85   59.49
 -13  28   2  497.45   70.39
  12 -28  -2  227.08   38.50
  16  12  -2  189.18   26.30
  16  12  -2  206.38   38.80
  28 -16   2  175.68   50.99
 -12  28   2  191.08   38.20
   0   0  -3 2930.11   86.89
   0   1  -3   81.29   13.20
   1  -1  -3   85.69   12.50
  -1   0  -3   59.29   10.20
   0  -1  -3    0.80    5.10
   1   0  -3   -1.80    4.90
   2  -1  -3  364.16   23.10
  -1  -1  -3  369.96   21.80
   3  -2  -3  717.63   34.20
  -2  -1  -3  711.73   30.40
  -3   2   3  685.73   33.10
   2  -2  -3  379.46   23.30
   1  -2  -3  176.78   16.10
   1   1  -3  169.08   17.40
  -2   2  -3  464.05   29.40
   2   0  -3  440.06   26.70
   0  -2  -3  469.45   24.70
   3  -1  -3 1828.72   62.99
  -1  -2  -3 1828.62   58.29
  -2   3  -3 1877.71   68.59
   4  -2  -3 2501.85   79.59
  -2  -2  -3 2441.66   72.39
  -2   4  -3 2535.55   85.89
  -4   2   3 2475.55   79.49
  -3  -2  -3  722.53   32.60
   5  -3  -3  673.63   34.60
  -3  -2  -3  720.93   29.40
  -2   5  -3  715.43   39.90
  -5   3   3  693.13   35.10
   4  -3  -3  759.42   35.80
  -3  -1  -3  760.62   34.90
  -4   3   3  731.23   35.30
  -3   0  -3  625.64   32.80
   3  -3  -3  627.14   31.10
  -3   3   3  640.94   31.30
   1   2  -3 2356.36   75.79
   2  -3  -3 2464.15   73.49
  -3   1  -3 2246.48   76.39
  -2   3   3 2333.47   72.49
   2   1  -3   44.30    9.70
  -3   2  -3   38.90   10.60
   3   0  -3  240.28   20.40
  -3   3  -3  245.08   22.50
   0  -3  -3  233.58   16.90
   4  -1  -3   21.10    7.50
  -3   4  -3   33.40   11.30
  -1  -3  -3   33.00    7.20
  -4   1   3   35.40    8.90
  -3   5  -3  778.92   40.90
   5  -2  -3  803.32   38.30
  -2  -3  -3  773.52   30.80
  -5   2   3  792.72   37.80
  -3   6  -3  159.38   21.20
  -3  -3  -3  176.08   16.50
   6  -3  -3  165.38   19.00
  -3  -3  -3  198.08   14.30
  -6   3   3  197.48   19.20
   7  -4  -3  160.18   19.70
  -4  -3  -3  168.78   13.20
  -4  -3  -3  178.08   15.40
  -3   7  -3  172.58   22.30
  -7   4   3  169.78   19.00
  -2   6  -3  434.36   31.90
  -4  -2  -3  426.46   23.80
   6  -4  -3  431.46   27.80
  -6   4   3  442.56   28.30
  -4  -1  -3   20.70    7.60
  -1   5  -3   33.10   12.20
   5  -4  -3   17.40    7.60
  -5   4   3   11.10    7.50
   4  -4  -3  525.55   28.70
  -4   0  -3  537.65   28.90
  -4   4   3  575.04   29.90
   3  -4  -3   17.20    6.80
  -4   1  -3    4.70    7.00
   1   3  -3    3.90    6.40
  -3   4   3    5.30    5.00
  -4   2  -3 2052.69   69.99
   2  -4  -3 2065.99   64.69
   2   2  -3 1945.81   68.39
  -2   4   3 2078.59   64.99
   1  -4  -3   23.20    7.40
  -4   3  -3    9.80    9.00
   3   1  -3   16.20    8.40
   4   0  -3   -3.50    4.60
   0  -4  -3   13.40    5.70
  -4   4  -3    4.40    7.90
  -1  -4  -3  892.51   33.70
  -4   5  -3  946.11   45.20
  -5   1   3  916.61   41.80
   6  -2  -3    5.10    6.60
  -2  -4  -3   18.20    5.60
  -4   6  -3   -0.50    7.90
  -6   2   3   11.50    7.20
  -3  -4  -3 4736.73  124.79
   7  -3  -3 4765.32  136.39
  -3  -4  -3 4752.12  121.09
  -4   7  -3 4716.33  141.89
  -7   3   3 4835.62  137.99
  -4   8  -3    5.10    8.30
   8  -4  -3   -1.10    6.00
  -4  -4  -3    2.40    4.20
  -4  -4  -3   -8.90    5.00
  -8   4   3    2.30    7.00
  -5  -4  -3  686.03   26.60
  -5  -4  -3  696.63   25.20
   9  -5  -3  687.23   38.50
  -4   9  -3  690.33   42.10
  -9   5   3  697.53   38.30
   8  -5  -3  838.12   41.80
  -3   8  -3  814.22   45.70
  -5  -3  -3  873.01   32.80
  -8   5   3  938.01   44.00
   7  -5  -3 1029.40   46.10
  -5  -2  -3 1088.79   39.90
  -2   7  -3 1140.59   53.29
  -7   5   3 1110.49   48.00
  -1   6  -3  952.90   49.20
  -5  -1  -3  971.90   38.90
   6  -5  -3  984.50   42.90
  -6   5   3  967.00   43.20
   5  -5  -3 2504.95   78.79
  -5   0  -3 2476.75   77.09
  -5   5   3 2479.75   79.99
   4  -5  -3  830.52   36.30
  -5   1  -3  840.62   38.10
  -4   5   3  818.52   37.00
   2   3  -3  401.56   26.50
  -5   2  -3  376.86   26.30
   3  -5  -3  374.56   22.70
  -3   5   3  362.96   23.00
   2  -5  -3 1274.97   45.40
   3   2  -3 1283.47   51.39
  -5   3  -3 1288.97   51.99
  -2   5   3 1285.47   46.10
   4   1  -3   28.70    9.60
  -5   4  -3   28.20    9.30
   1  -5  -3   29.50    7.50
  -1   5   3   37.30    7.40
   0  -5  -3 3150.38   84.49
   5   0  -3 3055.29   95.19
  -5   5  -3 2926.61   97.39
  -5   0   3 2999.60   94.89
  -1  -5  -3  220.88   15.20
  -5   6  -3  236.58   24.20
   6  -1  -3  197.18   20.90
  -6   1   3  179.08   20.30
   7  -2  -3  147.49   18.80
  -2  -5  -3  137.59   11.70
  -5   7  -3  116.69   18.70
  -7   2   3  169.98   18.90
  -3  -5  -3   89.29   10.20
  -3  -5  -3   78.79   11.40
  -5   8  -3   65.89   14.40
   8  -3  -3   66.49   12.40
  -8   3   3   54.49   10.30
  -4  -5  -3  785.62   26.40
   9  -4  -3  748.63   40.20
  -4  -5  -3  775.12   27.90
  -5   9  -3  740.63   44.40
  -9   4   3  820.42   42.00
  -5  10  -3 1511.45   66.09
  10  -5  -3 1523.45   62.19
 -10   5   3 1482.05   61.99
  11  -6  -3   31.80   10.80
 -11   6   3   51.49   13.70
  -6  -4  -3  303.37   16.50
  -6  -4  -3  343.37   16.00
  10  -6  -3  327.07   27.70
  -4  10  -3  294.77   30.80
 -10   6   3  357.96   29.00
  -3   9  -3  752.22   43.10
  -6  -3  -3  712.23   28.40
   9  -6  -3  709.93   39.10
  -9   6   3  723.43   39.90
   8  -6  -3  121.29   18.00
  -2   8  -3  102.39   18.50
  -6  -2  -3   94.29   13.60
  -8   6   3  114.79   18.10
  -6  -1  -3  239.28   18.20
   7  -6  -3  210.48   21.30
  -1   7  -3  225.98   25.80
  -7   6   3  244.38   21.80
  -6   0  -3  666.13   31.80
   0   6  -3  671.33   40.60
   6  -6  -3  638.54   33.50
  -6   6   3  676.53   35.00
   5  -6  -3  129.09   16.60
  -6   1  -3  111.49   16.10
  -5   6   3  140.29   16.10
   2   4  -3   44.00    9.30
   4  -6  -3   55.09   10.90
  -6   2  -3   45.20   10.80
  -4   6   3   53.69   10.10
  -6   3  -3  237.08   21.60
   3  -6  -3  225.38   18.00
   3   3  -3  223.48   21.20
  -3   6   3  229.38   17.70
   2  -6  -3  503.95   25.60
  -6   4  -3  503.55   31.60
   4   2  -3  518.25   31.30
  -2   6   3  517.15   25.70
   1  -6  -3 1881.81   57.79
   5   1  -3 1891.61   67.59
  -6   5  -3 1921.71   69.49
  -1   6   3 1856.11   57.89
   6  -5   3 1790.92   70.89
   6   0  -3  764.62   38.90
   0  -6  -3  776.42   29.70
  -6   6  -3  753.42   41.20
  -6   0   3  759.42   38.90
   6  -6   3  724.03   42.20
  -6   7  -3  563.64   35.50
  -1  -6  -3  571.14   23.30
   7  -1  -3  519.25   32.40
  -7   1   3  563.74   33.60
   6  -7   3  539.45   37.70
  -6   8  -3  113.79   18.20
  -2  -6  -3  112.69   11.00
   6  -8   3  145.59   23.90
  -8   2   3  117.19   17.80
  -3  -6  -3  801.32   28.10
  -3  -6  -3  792.82   25.90
  -6   9  -3  759.72   43.70
   9  -3  -3  756.52   40.70
  -9   3   3  802.22   42.40
   6  -9   3  719.13   46.10
  10  -4  -3 1136.49   52.09
  -6  10  -3 1138.19   55.69
 -10   4   3 1145.09   53.29
   6 -10   3 1105.59   58.79
  -6  11  -3 1799.82   75.39
  11  -5  -3 1868.71   71.69
 -11   5   3 1791.32   71.69
  12  -6  -3  636.04   39.70
  -6  12  -3  654.73   43.50
 -12   6   3  618.74   40.30
  -6  13  -3  102.59   19.20
 -13   7   3  113.09   19.70
  -5  12  -3   28.20   10.80
  12  -7  -3   15.00   11.30
  11  -7  -3  667.43   40.00
  -4  11  -3  739.83   45.50
 -11   7   3  719.23   41.60
  10  -7  -3   56.79   12.90
  -7  -3  -3   80.79   11.10
  -3  10  -3   41.30   11.60
 -10   7   3   72.09   14.70
   9  -7  -3 4145.69  122.29
  -2   9  -3 3991.70  129.49
  -7  -2  -3 4057.99  107.89
  -9   7   3 4069.79  124.09
   8  -7  -3   87.09   14.20
  -1   8  -3   93.09   16.40
  -7  -1  -3  116.49   14.20
  -8   7   3  123.39   18.40
  -7   0  -3  588.14   29.20
   7  -7  -3  536.65   31.50
   0   7  -3  550.54   37.70
  -7   7   3  565.34   32.40
  -7   1  -3  958.30   40.90
   6  -7  -3  932.01   41.40
  -6   7   3  985.30   43.20
   5  -7  -3  205.78   19.30
   2   5  -3  198.18   20.00
  -7   2  -3  208.68   20.10
  -5   7   3  206.58   19.10
   7  -2   3  221.08   22.30
   4  -7  -3 3918.61  109.69
  -7   3  -3 3905.01  114.59
   3   4  -3 4026.20  117.29
   7  -3   3 3837.42  117.89
  -4   7   3 3884.31  111.19
   4   3  -3  754.22   38.50
   3  -7  -3  741.73   32.70
  -7   4  -3  720.43   38.30
  -3   7   3  760.82   33.40
   7  -4   3  759.92   40.80
   2  -7  -3  911.91   35.70
   5   2  -3  945.21   43.80
  -7   5  -3  949.40   45.00
  -2   7   3  905.81   36.20
   7  -5   3  904.71   46.40
  -7   6  -3  948.21   46.10
   1  -7  -3  920.91   34.60
  -1   7   3  948.51   35.50
   7  -6   3  941.11   48.70
  -6  -1   3  977.60   45.10
  -7   7  -3 1528.65   62.89
   7   0  -3 1477.85   59.39
   0  -7  -3 1504.55   46.80
   7  -7   3 1500.15   65.29
  -7   0   3 1550.24   61.09
  -7   8  -3 1618.24   66.19
   8  -1  -3 1557.54   61.89
  -1  -7  -3 1547.25   46.80
   7  -8   3 1662.33   70.79
  -8   1   3 1621.84   64.19
   9  -2  -3  386.56   29.10
  -2  -7  -3  389.56   17.00
  -7   9  -3  442.36   33.60
   7  -9   3  401.46   34.60
  -9   2   3  395.16   30.00
  10  -3  -3   82.29   15.30
  -7  10  -3   70.49   16.10
   7 -10   3   88.79   16.90
  11  -4  -3   -8.40    8.20
  -7  11  -3   -2.30    9.00
 -11   4   3   -1.00    8.30
   7 -11   3   -6.80   10.50
  12  -5  -3  683.43   41.40
  -7  12  -3  646.64   43.10
   7 -12   3  677.93   47.80
 -12   5   3  659.63   41.40
  -7  13  -3   43.50   15.50
  13  -6  -3   62.09   14.30
   7 -13   3   37.80   16.00
 -13   6   3   57.89   15.80
  14  -7  -3 1109.19   56.89
  -7  14  -3 1130.09   60.99
 -14   7   3 1197.48   59.29
   7 -14   3 1118.99   64.79
  15  -8  -3  371.66   35.10
 -15   8   3  301.27   32.60
  -6  14  -3 1219.78   63.49
  14  -8  -3 1457.25   65.79
 -14   8   3 1351.36   64.19
  -5  13  -3  231.58   29.70
  13  -8  -3  264.27   29.40
 -13   8   3  186.68   25.00
  -4  12  -3 1686.53   73.59
  12  -8  -3 1614.74   67.99
 -12   8   3 1674.93   69.19
  11  -8  -3  309.47   27.80
  -8  -3  -3  324.97   17.80
  -3  11  -3  277.87   30.20
 -11   8   3  319.57   27.80
  -8  -2  -3   31.10    7.70
  -2  10  -3   19.40   10.50
  10  -8  -3   48.20   12.10
 -10   8   3   28.30   10.10
   9  -8  -3  228.58   23.60
  -8  -1  -3  236.18   18.70
  -1   9  -3  284.97   28.40
  -9   8   3  309.77   25.40
  -8   0  -3  151.18   16.40
   8  -8  -3  164.08   20.80
   0   8  -3  165.18   23.70
  -8   8   3  153.78   19.70
   7  -8  -3 1771.72   63.89
  -8   1  -3 1824.42   61.19
  -7   8   3 1758.72   65.29
   8  -1   3 1753.02   63.79
   6  -8  -3  269.27   21.60
   2   6  -3  265.07   23.80
  -8   2  -3  234.88   20.90
   8  -2   3  255.87   23.80
  -6   8   3  254.27   21.40
   5  -8  -3  289.17   21.50
   3   5  -3  296.17   24.20
  -8   3  -3  287.57   23.80
  -5   8   3  287.87   22.10
   8  -3   3  285.27   25.20
   4   4  -3   30.40   10.50
   4  -8  -3   44.30    9.50
  -8   4  -3   18.60    9.80
   8  -4   3    8.20    8.80
   5   3  -3  690.43   37.00
  -8   5  -3  670.43   37.30
   3  -8  -3  675.43   30.40
   8  -5   3  641.44   38.80
  -3   8   3  658.83   30.80
   2  -8  -3  198.88   16.40
  -8   6  -3  200.88   24.30
   6   2  -3  224.48   22.60
   8  -6   3  233.28   25.10
  -2   8   3  208.58   16.50
   1  -8  -3   13.50    5.60
   7   1  -3    7.40    7.80
  -8   7  -3    8.00   10.00
  -7  -1   3   33.60   10.80
  -1   8   3    9.30    5.40
   8  -7   3   21.10   11.40
   8   0  -3    3.90    7.70
  -8   8  -3    4.70   10.00
   0  -8  -3   -3.20    4.60
   8  -8   3   10.50   10.00
  -8   0   3    1.10    8.10
   9  -1  -3 1765.02   68.49
  -8   9  -3 1805.22   72.89
  -1  -8  -3 1750.92   50.19
  -9   1   3 1759.02   69.19
   8  -9   3 1809.32   76.09
  -8  10  -3  189.28   27.50
  10  -2  -3  233.08   25.50
   8 -10   3  185.38   27.50
 -10   2   3  222.08   24.90
  -8  11  -3  100.89   18.80
  11  -3  -3  136.89   21.80
   8 -11   3  106.19   20.80
  12  -4  -3  149.69   23.20
  -8  12  -3  162.48   26.20
 -12   4   3  121.19   20.30
   8 -12   3  135.19   25.70
  13  -5  -3  331.87   30.40
  -8  13  -3  274.57   32.30
 -13   5   3  306.37   30.90
   8 -13   3  276.17   36.00
  -8  14  -3 2329.37   93.49
  14  -6  -3 2332.47   88.69
 -14   6   3 2294.87   90.19
  15  -7  -3   47.80   14.80
  -8  15  -3   59.19   20.20
 -15   7   3   43.10   14.00
   8 -15   3   70.09   20.80
  16  -8  -3  663.23   47.30
  -8  16  -3  754.92   50.79
   8 -16   3  763.12   55.79
 -16   8   3  717.93   48.00
  -8  17  -3  150.78   26.70
  17  -9  -3  137.29   25.20
   8 -17   3  102.29   25.40
 -17   9   3  200.78   30.10
  -7  16  -3   34.30   15.80
  16  -9  -3   66.29   18.50
 -16   9   3   66.99   17.40
  15  -9  -3   16.80   12.90
 -15   9   3   33.60   14.90
  -5  14  -3   98.19   18.70
  14  -9  -3  101.79   17.90
 -14   9   3  116.39   19.00
  13  -9  -3 1047.30   53.29
  -4  13  -3 1047.00   57.99
 -13   9   3 1092.69   54.29
  -9  -3  -3   44.90    7.20
  -3  12  -3   56.69   15.10
  12  -9  -3   22.10   11.20
 -12   9   3   26.30    9.60
  -9  -2  -3  241.28   16.80
  11  -9  -3  224.58   25.60
  -2  11  -3  264.47   28.00
 -11   9   3  227.78   24.90
  10  -9  -3   70.89   14.60
  -1  10  -3   73.29   17.00
  -9  -1  -3   88.89   13.50
 -10   9   3   84.29   16.30
  -9   0  -3  552.74   27.40
   0   9  -3  548.65   38.60
   9  -9  -3  506.45   33.00
  -9   9   3  547.55   34.30
   9   0   3  563.04   31.40
   8  -9  -3 1929.11   69.29
   1   8  -3 1992.60   79.39
  -9   1  -3 1911.01   64.39
  -8   9   3 1938.01   70.69
   9  -1   3 1908.51   68.29
   2   7  -3 1537.55   61.19
  -9   2  -3 1623.04   57.39
   7  -9  -3 1569.04   58.49
   9  -2   3 1531.95   60.19
  -7   9   3 1520.25   59.39
   3   6  -3  399.46   29.20
   6  -9  -3  437.76   27.20
  -9   3  -3  426.26   27.90
  -6   9   3  435.96   27.40
   9  -3   3  424.36   29.80
   4   5  -3  501.75   31.60
  -9   4  -3  459.05   30.70
   5  -9  -3  492.55   27.50
   9  -4   3  433.66   31.60
  -5   9   3  495.75   28.50
   4  -9  -3 1369.86   49.30
   5   4  -3 1402.56   56.99
  -9   5  -3 1364.16   56.59
   9  -5   3 1359.86   58.99
  -4   9   3 1384.06   51.09
  -9   6  -3  128.09   20.40
   6   3  -3  130.89   18.80
   3  -9  -3  114.09   14.60
  -3   9   3  142.49   15.00
   9  -6   3  100.49   18.50
   7   2  -3 4324.87  130.59
   2  -9  -3 4499.95  116.99
  -9   7  -3 4548.54  134.09
  -2   9   3 4381.36  118.09
   9  -7   3 4267.67  136.69
   8   1  -3  580.04   35.50
   1  -9  -3  556.84   24.70
  -9   8  -3  568.34   37.60
  -8  -1   3  547.65   35.00
  -1   9   3  544.55   24.50
   9  -8   3  532.85   37.90
  -9   9  -3  592.94   39.60
   9   0  -3  575.14   36.10
   0  -9  -3  608.14   24.40
  -9   0   3  584.24   37.30
   9  -9   3  620.14   42.10
  10  -1  -3  811.12   43.80
  -9  10  -3  865.31   48.80
  -1  -9  -3  856.81   28.30
   9 -10   3  868.21   50.79
 -10   1   3  876.41   46.20
  11  -2  -3   10.20    9.00
  -9  11  -3   22.90   12.90
   9 -11   3   35.20   13.60
 -11   2   3   17.80   11.70
  -9  12  -3 2609.04   96.29
  12  -3  -3 2465.15   90.69
 -12   3   3 2582.44   92.89
   9 -12   3 2438.36   99.49
  13  -4  -3   11.40   10.20
  -9  13  -3   -8.10   10.30
 -13   4   3    9.20   11.00
   9 -13   3    5.00   11.80
  14  -5  -3  238.58   29.80
  -9  14  -3  269.77   32.90
 -14   5   3  201.68   29.20
  -9  15  -3  199.08   32.80
 -15   6   3  198.28   29.50
   9 -15   3  244.98   37.30
  16  -7  -3  441.96   38.80
  -9  16  -3  350.66   38.70
   9 -16   3  458.25   46.10
 -16   7   3  367.76   36.40
  -9  17  -3 1561.14   77.29
  17  -8  -3 1557.24   74.69
 -17   8   3 1557.84   74.59
   9 -17   3 1692.93   85.79
  -9  18  -3   47.50   19.50
 -18   9   3   59.19   17.40
  -9  19  -3   70.49   23.20
  19 -10  -3   82.39   23.60
   9 -19   3   39.20   23.80
  18 -10  -3  290.47   39.50
  -8  18  -3  293.57   39.80
 -18  10   3  366.26   38.60
  -7  17  -3   -3.80   15.30
  17 -10  -3    6.40   15.50
 -17  10   3   -4.70   13.20
  16 -10  -3 1756.02   78.69
  -6  16  -3 1800.82   82.39
 -16  10   3 1786.92   78.09
  15 -10  -3  -20.00   11.30
 -15  10   3  -10.10   10.20
  14 -10  -3  368.16   34.60
  -4  14  -3  319.67   34.70
 -14  10   3  321.97   35.60
 -10  -3  -3  592.54   24.00
  13 -10  -3  560.14   40.50
  -3  13  -3  637.34   45.90
 -13  10   3  600.14   40.00
 -10  -2  -3  523.95   24.10
  -2  12  -3  553.64   40.30
  12 -10  -3  449.36   36.30
 -12  10   3  521.55   37.20
  -1  11  -3 3128.79  111.79
  11 -10  -3 3285.47  105.49
 -10  -1  -3 2999.30   88.09
 -11  10   3 3163.28  105.89
  10   1   3 3227.28   94.59
 -10   0  -3  230.58   19.60
  10 -10  -3  208.28   23.40
   0  10  -3  236.68   28.80
 -10  10   3  249.97   25.40
  10   0   3  195.68   20.70
 -10   1  -3  470.55   27.30
   1   9  -3  505.65   38.30
   9 -10  -3  509.05   32.50
  -9  10   3  547.15   34.20
  10  -1   3  501.25   30.30
   8 -10  -3  137.09   19.10
 -10   2  -3  180.38   18.90
  10  -2   3  134.69   18.30
  -8  10   3  128.99   19.40
   7 -10  -3  460.25   28.90
 -10   3  -3  493.25   30.70
   3   7  -3  497.45   32.00
  -7  10   3  442.66   29.60
  10  -3   3  446.86   31.50
   6 -10  -3  918.71   41.00
 -10   4  -3  865.81   43.00
   4   6  -3  952.60   45.50
  -6  10   3  954.90   42.50
  10  -4   3  980.30   47.60
   5 -10  -3 1391.66   51.89
 -10   5  -3 1394.36   57.49
   5   5  -3 1468.25   59.09
  -5  10   3 1449.95   53.79
  10  -5   3 1413.66   61.39
   6   4  -3  129.09   19.10
 -10   6  -3   90.29   16.40
   4 -10  -3   92.59   14.60
  -4  10   3   81.69   12.40
  10  -6   3   96.79   16.70
 -10   7  -3   11.30   10.90
   7   3  -3    3.80    7.70
   3 -10  -3    8.60    6.60
  10  -7   3    6.30   10.00
 -10   8  -3  381.16   31.40
   2 -10  -3  330.67   19.90
   8   2  -3  317.57   27.30
  10  -8   3  304.27   31.20
  -2  10   3  295.47   19.30
  -8  -2   3  320.47   27.70
   1 -10  -3  107.89   12.80
   9   1  -3   79.39   15.10
 -10   9  -3   68.59   15.30
  10  -9   3  100.79   21.10
  -9  -1   3   87.59   16.00
  -1  10   3  108.59   11.90
  10   0  -3  380.46   30.80
 -10  10  -3  408.76   34.90
   0 -10  -3  411.86   19.80
 -10   0   3  473.65   34.30
   0  10   3  422.16   18.80
  10 -10   3  409.86   35.90
  11  -1  -3  453.25   33.90
 -10  11  -3  403.36   35.90
 -11   1   3  376.46   32.00
  10 -11   3  403.36   37.80
 -10  12  -3  221.88   30.60
  12  -2  -3  283.37   29.30
 -12   2   3  217.38   27.20
  10 -12   3  249.97   32.60
  13  -3  -3  170.98   24.90
 -10  13  -3  192.88   28.30
 -13   3   3  214.98   27.80
  14  -4  -3  155.58   24.80
 -14   4   3  172.58   30.00
  10 -14   3  131.49   23.90
 -10  15  -3   -4.30   11.30
  15  -5  -3   41.10   15.50
 -15   5   3   14.80   11.70
  10 -15   3   14.80   16.30
  16  -6  -3  441.16   38.60
 -10  16  -3  445.66   41.30
 -16   6   3  422.86   38.40
  10 -16   3  405.66   45.90
  17  -7  -3   36.90   16.30
 -10  17  -3   21.70   17.30
  10 -17   3   13.40   16.70
 -17   7   3   31.50   15.40
 -10  18  -3 1066.69   63.39
  18  -8  -3 1045.60   62.99
 -18   8   3  977.70   60.09
  10 -18   3  989.20   92.49
 -10  19  -3  463.95   46.20
  19  -9  -3  437.66   47.50
 -19   9   3  397.96   43.20
  10 -19   3  351.76   48.60
  20 -10  -3   95.79   23.70
 -10  20  -3  136.79   26.30
  10 -20   3   88.59   26.90
 -20  10   3   74.89   22.30
 -10  21  -3  251.47   37.00
 -21  11   3  187.68   28.70
  10 -21   3  184.08   35.60
  20 -11  -3   31.90   21.40
  -9  20  -3   38.10   19.80
  19 -11  -3  799.52   55.59
  -8  19  -3  643.74   54.09
 -19  11   3  761.32   53.69
  -7  18  -3  106.39   23.90
  18 -11  -3   81.19   19.20
 -18  11   3   82.39   19.10
  17 -11  -3   52.99   19.80
 -17  11   3   49.30   17.10
  -5  16  -3   95.19   21.80
  16 -11  -3  135.89   24.20
 -16  11   3  117.69   21.50
  15 -11  -3  193.68   31.10
 -15  11   3  155.98   24.90
 -11  -3  -3  310.27   17.90
  14 -11  -3  401.66   36.10
  -3  14  -3  345.57   35.90
  -2  13  -3  127.19   22.70
  13 -11  -3  123.49   21.30
 -11  -2  -3  134.49   14.20
 -13  11   3  158.68   24.10
  11   2   3  174.68   18.30
 -11  -1  -3   58.59   10.00
  -1  12  -3   50.69   15.40
  12 -11  -3   46.20   13.00
 -12  11   3   67.49   15.30
  11 -11  -3  827.12   45.00
   0  11  -3  740.23   47.70
 -11   0  -3  737.13   33.90
  11   0   3  814.22   38.30
 -11  11   3  817.52   44.40
 -11   1  -3  414.26   26.50
   1  10  -3  362.96   35.70
  10 -11  -3  373.26   30.40
 -10  11   3  458.15   32.50
  11  -1   3  344.87   27.60
   2   9  -3   24.10   13.20
   9 -11  -3   10.60    9.00
 -11   2  -3    3.80    7.30
  11  -2   3   -2.80    9.20
  -9  11   3    6.60    8.90
   8 -11  -3  301.97   26.30
 -11   3  -3  379.26   25.90
   3   8  -3  293.67   26.40
  11  -3   3  325.87   28.00
  -8  11   3  347.77   27.40
   7 -11  -3   74.99   13.40
   4   7  -3   64.79   12.30
 -11   4  -3   90.69   14.70
  -7  11   3   62.49   12.60
  11  -4   3   95.09   16.60
 -11   5  -3 2052.39   73.99
   6 -11  -3 2003.30   68.29
   5   6  -3 2039.20   75.19
  11  -5   3 2025.20   78.09
  -6  11   3 2008.30   69.69
   5 -11  -3   21.80    8.60
 -11   6  -3    4.10   10.30
   6   5  -3   22.90   10.10
  -5  11   3   19.10    7.30
  11  -6   3   20.00   11.10
   7   4  -3  241.08   24.60
 -11   7  -3  280.87   28.00
   4 -11  -3  262.17   20.70
  -4  11   3  261.67   20.10
  11  -7   3  281.97   28.90
   8   3  -3  349.17   29.80
   3 -11  -3  386.06   23.00
 -11   8  -3  372.16   32.10
  11  -8   3  330.07   32.40
  -3  11   3  394.26   23.10
   9   2  -3  191.88   24.50
   2 -11  -3  220.28   17.30
 -11   9  -3  238.88   27.20
  -9  -2   3  225.68   25.40
  -2  11   3  185.88   16.20
  11  -9   3  180.58   27.70
   1 -11  -3 2631.74   73.89
 -11  10  -3 2572.64   94.99
  10   1  -3 2652.23   91.79
  -1  11   3 2627.34   73.79
  11 -10   3 2557.14  100.49
 -10  -1   3 2733.03   94.49
 -11  11  -3  448.96   37.90
  11   0  -3  576.64   37.40
   0 -11  -3  537.65   22.60
  11 -11   3  515.65   42.90
   0  11   3  530.85   21.00
 -11   0   3  562.94   37.90
 -11  12  -3  481.05   38.70
  12  -1  -3  465.25   34.40
  11 -12   3  448.56   42.30
 -12   1   3  437.86   34.80
  13  -2  -3  345.07   31.50
 -11  13  -3  331.07   34.00
  11 -13   3  283.97   36.70
 -13   2   3  289.97   31.00
 -11  14  -3  777.42   58.59
  14  -3  -3  721.53   45.30
  11 -14   3  806.12   56.09
 -11  15  -3  562.34   44.60
  15  -4  -3  621.14   43.30
  11 -15   3  666.13   50.39
 -15   4   3  582.74   43.30
  16  -5  -3 1452.75   68.99
 -11  16  -3 1478.05   73.19
 -16   5   3 1505.85   70.49
  11 -16   3 1481.25   78.59
 -11  17  -3  383.56   39.10
  17  -6  -3  352.46   37.80
  11 -17   3  325.87   45.00
 -17   6   3  318.27   38.70
 -11  18  -3   42.40   18.20
  18  -7  -3   23.70   16.00
  11 -18   3   49.80   20.80
 -18   7   3   88.99   21.20
  19  -8  -3  253.17   40.70
 -11  19  -3  352.26   43.50
  11 -19   3  307.47   46.90
 -19   8   3  292.97   39.20
  20  -9  -3   21.80   19.20
 -11  20  -3   27.10   19.90
  11 -20   3   41.60   22.00
 -20   9   3   51.09   20.30
  21 -10  -3 1009.10   67.09
 -11  21  -3 1009.20   70.49
  11 -21   3  893.21   72.99
 -21  10   3 1191.68   70.79
  22 -11  -3  164.38   33.50
 -11  22  -3  222.98   35.90
  11 -22   3  199.48   36.90
 -22  11   3  190.58   31.90
 -11  23  -3   41.40   27.30
  23 -12  -3   76.19   26.80
 -23  12   3   99.79   29.40
  22 -12  -3   20.30   23.70
 -10  22  -3   49.00   24.10
 -22  12   3    7.10   23.00
  21 -12  -3  113.29   28.90
  -9  21  -3   80.49   23.90
  20 -12  -3  648.54   57.19
  -8  20  -3  797.12   58.09
 -20  12   3  729.43   54.19
  19 -12  -3   39.10   21.60
  -7  19  -3    7.50   18.30
 -19  12   3   27.80   17.60
  -6  18  -3  280.27   40.60
  18 -12  -3  235.48   38.80
 -18  12   3  217.68   35.40
  17 -12  -3   12.20   17.20
  -5  17  -3   24.10   15.60
 -17  12   3   18.90   15.70
  16 -12  -3  511.95   43.80
  -4  16  -3  528.55   44.60
 -16  12   3  563.54   43.00
 -12  -3  -3 1057.39   35.80
  15 -12  -3 1111.59   59.49
 -15  12   3 1022.70   56.69
  -2  14  -3 1404.86   69.89
  14 -12  -3 1311.47   64.39
 -12  -2  -3 1358.86   45.30
  12   2   3 1353.76   50.09
  -1  13  -3  459.15   39.20
 -12  -1  -3  467.45   24.50
  13 -12  -3  427.86   36.10
  12   1   3  472.55   27.80
 -13  12   3  431.76   35.80
 -12   0  -3  412.26   24.90
  12 -12  -3  415.26   34.60
   0  12  -3  432.16   38.90
  12   0   3  430.96   29.20
 -12  12   3  415.16   34.00
  11 -12  -3 1144.39   54.49
   1  11  -3 1157.78   60.69
 -12   1  -3 1175.18   46.30
  12  -1   3 1200.58   51.59
 -11  12   3 1187.08   56.09
 -12   2  -3   21.40   10.10
  10 -12  -3   21.90   11.10
   2  10  -3   22.70   14.10
  12  -2   3   25.70   11.30
 -10  12   3   31.60   11.10
   9 -12  -3 2640.64   87.19
 -12   3  -3 2535.05   83.09
   3   9  -3 2454.75   87.79
  -9  12   3 2573.74   89.29
  12  -3   3 2598.04   89.79
   4   8  -3   60.29   12.70
 -12   4  -3   66.49   13.50
   8 -12  -3   91.59   15.70
  -8  12   3  101.09   16.30
  12  -4   3   84.09   16.80
   5   7  -3  461.45   32.40
   7 -12  -3  479.25   31.10
 -12   5  -3  500.25   32.50
  12  -5   3  499.45   36.90
  -7  12   3  439.96   29.70
 -12   6  -3  818.42   43.30
   6   6  -3  747.13   42.00
   6 -12  -3  824.12   38.80
  12  -6   3  808.02   47.80
  -6  12   3  822.32   38.90
   5 -12  -3  227.98   21.10
 -12   7  -3  189.78   25.30
   7   5  -3  254.87   25.10
  -5  12   3  274.27   20.80
  12  -7   3  240.88   29.50
   8   4  -3 1971.80   75.29
   4 -12  -3 2043.40   65.69
 -12   8  -3 2072.89   79.19
  12  -8   3 1979.60   83.09
  -4  12   3 2008.20   66.29
 -12   9  -3   26.80   12.70
   3 -12  -3    1.40    7.10
   9   3  -3   -0.90    9.40
  12  -9   3   10.40   14.00
  10   2  -3  206.48   25.20
 -12  10  -3  215.28   29.50
   2 -12  -3  193.78   17.20
  12 -10   3  211.28   30.60
 -10  -2   3  222.98   26.50
  -2  12   3  188.88   15.90
  11   1  -3   52.69   13.90
   1 -12  -3   54.29    9.10
 -12  11  -3   47.90   15.80
 -11  -1   3   31.00   13.20
  12 -11   3   42.10   15.10
  -1  12   3   38.70    7.60
 -12  12  -3  425.16   37.50
  12   0  -3  406.96   33.70
 -12   0   3  380.06   34.40
  12 -12   3  391.26   38.80
  13  -1  -3  312.77   31.00
 -12  13  -3  268.67   51.69
  12 -13   3  331.57   37.80
 -13   1   3  322.77   32.50
  14  -2  -3   36.90   13.50
 -12  14  -3   53.69   16.30
  12 -14   3   25.50   15.10
 -12  15  -3  323.47   37.60
  15  -3  -3  348.97   34.00
 -15   3   3  317.17   34.30
  12 -15   3  273.37   39.30
  16  -4  -3  167.48   25.70
 -12  16  -3  156.98   25.30
 -16   4   3  155.98   25.10
  12 -16   3  100.59   23.70
 -12  17  -3   69.29   19.40
  17  -5  -3   44.70   16.90
 -17   5   3   42.80   15.20
  12 -17   3   52.79   36.70
  18  -6  -3   11.70   16.80
 -12  18  -3    6.20   19.50
  12 -18   3   25.70   19.40
 -18   6   3   -8.80   16.30
 -12  19  -3   47.30   18.90
  12 -19   3   -7.30   18.70
 -19   7   3   15.20   18.70
 -12  20  -3  180.68   30.20
  20  -8  -3  153.38   27.90
  12 -20   3  197.38   34.60
  21  -9  -3  693.33   58.99
 -12  21  -3  730.83   61.09
  12 -21   3  844.32   69.69
 -21   9   3  793.72   58.99
 -12  22  -3   49.10   23.70
  22 -10  -3   28.40   25.10
 -22  10   3   75.89   27.50
  12 -22   3    8.50   23.40
 -12  23  -3  111.89   29.60
  23 -11  -3  170.68   31.50
 -23  11   3  153.08   32.50
  12 -23   3  113.79   33.20
 -12  24  -3   -1.70   25.80
  24 -12  -3   23.00   28.00
 -24  12   3   -6.70   27.40
  12 -24   3   48.90   30.70
 -12  25  -3  433.16   64.99
  25 -13  -3  288.77   41.40
 -25  13   3  341.57   51.99
 -11  24  -3    5.10   25.80
  24 -13  -3   14.70   28.00
 -24  13   3   10.00   26.00
 -10  23  -3 1250.17   82.19
  23 -13  -3 1359.86   82.69
 -23  13   3 1347.67   81.69
  22 -13  -3   26.90   24.50
  -9  22  -3   61.99   25.10
 -22  13   3   -6.60   23.40
  -8  21  -3  138.59   28.00
 -21  13   3  147.79   28.90
  -7  20  -3  208.18   31.40
  20 -13  -3  183.18   31.10
  19 -13  -3  451.05   46.40
  -6  19  -3  444.56   48.00
 -19  13   3  391.96   43.00
  18 -13  -3 1215.48   70.59
  -5  18  -3 1374.46   74.69
 -18  13   3 1354.96   70.19
  -4  17  -3  336.67   40.90
 -17  13   3  378.36   37.70
  -3  16  -3  408.86   42.00
  16 -13  -3  423.06   42.30
 -13  -3  -3  422.36   22.00
  13   3   3  388.66   24.40
 -16  13   3  477.25   39.40
  15 -13  -3   -8.70   12.80
 -13  -2  -3   -8.90    7.10
 -15  13   3   -7.60   11.20
  13   2   3   16.80    9.20
  14 -13  -3  344.37   35.80
 -13  -1  -3  335.97   22.40
  -1  14  -3  293.57   36.00
 -14  13   3  365.96   42.30
  13   1   3  353.96   26.30
   0  13  -3   33.10   13.80
 -13   0  -3   34.30    9.00
  13   0   3   30.10   10.40
 -13  13   3   35.50   12.40
 -13   1  -3  112.49   17.30
  12 -13  -3  107.79   20.50
   1  12  -3   85.69   19.90
  13  -1   3  141.69   21.90
 -12  13   3  148.79   22.90
 -13   2  -3   61.19   12.40
  11 -13  -3   72.29   15.40
   2  11  -3   76.99   16.60
 -11  13   3   96.49   19.40
  13  -2   3  108.49   17.50
  10 -13  -3   57.39   15.30
   3  10  -3   81.19   15.30
   3  10  -3   71.19   17.30
 -13   3  -3   61.49   13.10
  13  -3   3   51.19   15.40
 -10  13   3   71.19   15.20
 -13   4  -3   -3.90    9.50
   4   9  -3   -7.50    8.60
   9 -13  -3   -0.60    8.40
  -9  13   3   -7.20    8.30
  13  -4   3   -7.90   11.30
   8 -13  -3   15.20    9.20
   5   8  -3   -0.40    8.90
 -13   5  -3   13.70   10.00
  13  -5   3   -8.20   11.30
  -8  13   3   26.50    9.30
   6   7  -3   32.70   11.00
 -13   6  -3   27.90   12.20
   7 -13  -3   49.10   12.40
  -7  13   3   27.60    9.80
  13  -6   3   46.50   14.00
   6 -13  -3  355.16   26.40
 -13   7  -3  442.06   33.00
   7   6  -3  383.56   30.90
  13  -7   3  410.56   37.50
  -6  13   3  397.76   27.10
   5 -13  -3  519.35   29.90
   8   5  -3  466.85   34.10
 -13   8  -3  487.45   37.10
  13  -8   3  549.95   41.60
  -5  13   3  506.35   29.60
   9   4  -3  759.02   42.90
   4 -13  -3  770.62   35.10
 -13   9  -3  757.22   45.90
  -4  13   3  732.93   34.40
  13  -9   3  709.63   48.50
  10   3  -3  336.07   30.90
 -13  10  -3  379.56   34.70
   3 -13  -3  326.67   22.60
  13 -10   3  323.17   36.70
  -3  13   3  344.37   22.00
  11   2  -3    3.90   10.30
   2 -13  -3    0.80    7.20
 -13  11  -3    6.90   11.80
  13 -11   3   36.10   15.90
 -11  -2   3   20.90   11.40
   1 -13  -3  516.25   25.00
 -13  12  -3  568.54   43.10
  12   1  -3  569.64   39.20
  13 -12   3  557.04   47.00
  -1  13   3  541.65   23.80
 -12  -1   3  575.34   41.10
 -13  13  -3   41.80   21.20
  13   0  -3   46.60   16.00
  13 -13   3   53.59   21.00
 -13   0   3   39.40   14.90
  14  -1  -3 2040.70   80.99
 -13  14  -3 1881.71   83.99
 -14   1   3 1843.02   81.89
  13 -14   3 1889.31   88.69
  15  -2  -3    2.00   12.00
 -13  15  -3   -6.10   13.60
  13 -15   3   -7.10   15.50
 -15   2   3  -18.40   11.40
  16  -3  -3  322.37   35.50
 -13  16  -3  279.37   39.00
  13 -16   3  303.17   41.90
 -16   3   3  302.17   35.30
 -13  17  -3  486.75   46.70
  17  -4  -3  538.55   43.30
 -17   4   3  440.66   42.60
  13 -17   3  383.86   56.89
  18  -5  -3   89.09   20.30
 -18   5   3   91.19   21.10
  13 -18   3  117.29   27.70
 -13  19  -3 1790.82   87.39
  19  -6  -3 1860.31   85.19
  13 -19   3 1860.31   95.39
 -19   6   3 1817.42   84.49
  20  -7  -3    1.10   18.80
 -20   7   3   22.80   20.80
  13 -20   3   54.19   26.20
 -21   8   3  171.18   30.70
  13 -21   3  190.58   36.40
  22  -9  -3  118.39   26.70
 -22   9   3  175.88   31.40
  13 -22   3  146.69   32.30
 -13  23  -3  352.56   53.69
  23 -10  -3  409.66   54.99
 -23  10   3  321.97   49.99
  24 -11  -3  889.01   69.49
 -13  24  -3  667.53   67.99
 -24  11   3  900.71   72.19
  13 -24   3  730.83   77.79
 -13  25  -3  131.39   35.40
  25 -12  -3  134.89   37.60
  13 -25   3   88.89   35.70
  26 -13  -3   73.89   33.80
 -13  26  -3   80.19   39.50
  27 -14  -3  -21.20   42.40
 -12  26  -3  281.87   44.60
  26 -14  -3  223.18   45.20
  25 -14  -3   40.00   32.50
 -11  25  -3   55.49   29.30
 -25  14   3  -20.10   34.20
  24 -14  -3  -35.60   23.60
 -10  24  -3  -16.00   26.40
 -24  14   3  -45.40   25.70
  23 -14  -3    6.90   26.70
  -9  23  -3   27.70   25.20
  -8  22  -3  123.09   27.50
  22 -14  -3  101.69   25.80
 -22  14   3  160.58   30.10
  -7  21  -3    1.60   20.40
  21 -14  -3   18.30   22.50
 -21  14   3  -28.90   18.80
  20 -14  -3  172.08   30.40
  -6  20  -3   88.69   24.90
 -20  14   3  126.39   25.30
  19 -14  -3    9.00   19.10
  -5  19  -3  -12.40   18.20
 -19  14   3   -1.70   17.40
  -4  18  -3  723.13   54.49
  18 -14  -3  698.83   53.59
 -18  14   3  596.74   48.50
  -3  17  -3  171.28   30.20
  17 -14  -3  172.08   35.40
 -14  -3  -3  197.58   17.00
  14   3   3  219.58   21.60
 -17  14   3  231.08   34.50
 -14  -2  -3  108.99   16.10
  -2  16  -3  128.09   24.60
  16 -14  -3   66.79   18.10
  14   2   3   83.99   13.70
 -16  14   3   92.29   22.40
 -14  -1  -3  168.18   18.70
  15 -14  -3  146.29   25.00
  -1  15  -3  112.99   23.60
  14   1   3  174.28   22.30
 -15  14   3  202.68   28.90
   0  14  -3   44.40   16.00
 -14   0  -3    7.90    8.50
  14 -14  -3   17.40   14.20
  14   0   3   16.30   11.60
 -14  14   3   10.30   11.90
 -14   1  -3 2166.18   70.19
  13 -14  -3 2180.08   85.19
   1  13  -3 2088.69   89.89
 -13  14   3 2205.28   86.69
  14  -1   3 2066.49   77.29
   2  12  -3  100.09   19.20
 -14   2  -3  146.49   20.10
  12 -14  -3  128.69   19.90
 -12  14   3  112.29   18.90
  14  -2   3  136.99   19.80
   3  11  -3  328.07   36.70
   3  11  -3  316.57   29.30
 -14   3  -3  362.96   26.40
  11 -14  -3  282.67   28.80
  14  -3   3  292.07   32.30
 -11  14   3  243.68   29.10
  10 -14  -3  600.84   38.10
 -14   4  -3  568.14   34.60
   4  10  -3  536.65   44.80
   4  10  -3  553.94   38.00
  14  -4   3  597.24   43.00
 -10  14   3  615.04   38.40
   5   9  -3  460.25   33.60
 -14   5  -3  404.96   31.60
   9 -14  -3  378.36   31.50
  -9  14   3  406.86   30.90
  14  -5   3  461.25   40.30
   8 -14  -3 2045.60   73.69
 -14   6  -3 2045.50   77.39
   6   8  -3 2100.99   78.69
  14  -6   3 2018.70   85.59
  -8  14   3 2119.39   76.49
 -14   7  -3  734.53   43.50
   7 -14  -3  729.53   39.10
   7   7  -3  713.03   41.40
  -7  14   3  717.03   38.60
  14  -7   3  699.23   50.49
   6 -14  -3  324.57   26.20
   8   6  -3  377.26   30.80
 -14   8  -3  372.36   32.60
  14  -8   3  340.77   38.60
  -6  14   3  316.77   25.20
   9   5  -3  100.49   18.60
   5 -14  -3  126.79   19.00
  14  -9   3   69.19   21.00
  -5  14   3  119.39   16.50
 -14  10  -3  765.72   46.80
  10   4  -3  708.13   43.00
   4 -14  -3  731.93   35.20
  -4  14   3  717.33   34.00
  14 -10   3  715.23   51.29
  11   3  -3  384.56   32.70
 -14  11  -3  372.76   36.50
   3 -14  -3  334.47   23.70
  -3  14   3  392.26   22.90
  14 -11   3  306.87   39.30
  12   2  -3  967.40   50.39
   2 -14  -3  988.00   38.00
  14 -12   3  959.70   60.39
  -2  14   3  908.41   35.80
 -12  -2   3  957.30   53.09
   1 -14  -3  303.97   19.90
  13   1  -3  333.97   31.30
 -14  13  -3  279.47   34.40
  14 -13   3  336.37   41.40
  -1  14   3  253.77   16.40
 -14  14  -3   79.79   21.20
  14   0  -3   77.19   17.00
 -14   0   3   74.49   17.90
  14 -14   3   80.49   23.50
  15  -1  -3  225.18   30.30
 -14  15  -3  206.68   30.00
 -15   1   3  239.28   31.90
  14 -15   3  274.17   39.80
 -14  16  -3   -1.20   15.30
  16  -2  -3    9.90   13.30
  14 -16   3   19.20   30.40
 -16   2   3  -15.60   12.50
  17  -3  -3  791.92   59.49
 -14  17  -3  896.21   57.79
 -17   3   3  770.82   52.69
  14 -17   3  746.23   60.79
  18  -4  -3  185.98   28.70
 -14  18  -3  216.58   31.80
 -18   4   3  240.98   37.30
  14 -18   3  284.47   43.70
  19  -5  -3  -13.10   16.20
 -14  19  -3   -0.20   18.20
 -19   5   3  -13.70   18.20
  14 -19   3  -10.10   21.80
 -14  20  -3   26.90   20.50
  20  -6  -3   -7.90   18.20
  14 -20   3  -12.40   20.70
 -20   6   3   35.70   20.90
 -14  21  -3  110.99   25.40
  21  -7  -3   93.19   25.40
  14 -21   3  128.09   34.10
 -21   7   3   63.49   23.90
 -14  22  -3   38.40   24.40
  22  -8  -3   76.99   23.50
 -22   8   3   29.40   23.40
  14 -22   3   23.00   27.10
  23  -9  -3   63.79   27.40
 -14  23  -3   73.59   30.50
 -23   9   3   84.99   28.70
  24 -10  -3    1.80   26.50
 -14  24  -3   19.90   29.10
  14 -24   3   -0.90   31.00
 -14  25  -3  668.53   73.99
  14 -25   3  474.85   78.29
 -25  11   3  549.54   75.89
 -14  26  -3   26.00   41.20
  26 -12  -3   40.00   33.80
  14 -26   3   98.89   42.10
  27 -13  -3  -33.90   34.90
  14 -27   3    8.50   46.20
  27 -15  -3  369.36   55.39
  26 -15  -3  226.88   43.30
 -11  26  -3  219.68   43.60
  25 -15  -3   84.69   34.80
 -25  15   3  104.89   43.50
  -9  24  -3   94.49   32.90
  24 -15  -3  128.29   33.90
 -24  15   3  125.09   31.70
  23 -15  -3  341.47   45.20
  -8  23  -3  503.25   55.79
 -23  15   3  411.16   56.39
  -7  22  -3  203.78   32.20
 -22  15   3  138.39   27.70
  -6  21  -3 1142.69   72.39
  21 -15  -3 1210.68   73.49
 -21  15   3 1115.69   69.79
  20 -15  -3   86.59   25.70
  -5  20  -3   16.20   20.70
 -20  15   3   42.50   20.80
  19 -15  -3  141.79   25.90
 -19  15   3  134.49   22.20
  18 -15  -3  752.52   55.39
 -15  -3  -3  735.93   30.70
  -3  18  -3  715.83   53.69
 -18  15   3  810.52   54.79
 -15  -2  -3   18.40    9.80
  -2  17  -3   31.80   17.20
  17 -15  -3   26.40   16.20
  15   2   3   34.70   12.20
 -17  15   3    5.40   15.20
 -15  -1  -3 2065.19   66.89
  16 -15  -3 2158.38   91.09
  -1  16  -3 2105.39   91.39
  15   1   3 2141.49   73.59
 -16  15   3 2136.59   90.09
   0  15  -3  -32.40   14.70
  15 -15  -3   -0.10   13.80
 -15   0  -3   10.20    9.60
 -15  15   3  -10.90   12.40
  14 -15  -3  285.77   33.90
 -15   1  -3  222.38   22.20
  15  -1   3  226.48   28.70
 -14  15   3  256.27   34.50
 -15   2  -3   20.80   10.10
   2  13  -3   13.50   15.10
  13 -15  -3    7.60   13.40
  15  -2   3   20.90   14.20
 -13  15   3   19.70   22.20
   3  12  -3  385.56   41.70
 -15   3  -3  477.95   31.80
   3  12  -3  487.35   36.40
  12 -15  -3  462.75   36.80
 -12  15   3  432.96   38.20
  15  -3   3  433.26   38.80
   4  11  -3 1042.60   60.69
 -15   4  -3  919.81   45.70
   4  11  -3  965.10   51.09
  11 -15  -3 1035.60   52.09
  15  -4   3 1011.60   55.69
 -11  15   3  986.60   53.19
   5  10  -3   -1.80   10.30
  10 -15  -3   18.10   12.20
 -15   5  -3   -4.30   10.60
  15  -5   3    4.60   13.40
 -10  15   3   -1.30   11.00
   6   9  -3  251.77   27.80
 -15   6  -3  201.98   25.90
   9 -15  -3  215.08   26.90
  15  -6   3  157.78   24.60
  -9  15   3  247.78   26.80
   7   8  -3   92.99   16.70
 -15   7  -3  126.19   20.20
   8 -15  -3  110.79   17.70
  15  -7   3  101.89   21.30
  -8  15   3   87.79   16.20
   8   7  -3  410.66   33.00
 -15   8  -3  361.96   33.90
   7 -15  -3  327.67   28.10
  15  -8   3  378.26   39.00
  -7  15   3  392.76   28.40
   6 -15  -3   73.39   13.30
 -15   9  -3   41.80   14.90
  -6  15   3   60.29   11.90
  15  -9   3   52.99   19.70
  10   5  -3   23.80   12.40
 -15  10  -3   32.70   15.70
   5 -15  -3   14.60   10.10
  15 -10   3   16.30   15.70
  -5  15   3   18.30    9.70
   4 -15  -3   73.39   13.80
  11   4  -3   90.19   17.90
  15 -11   3   81.99   22.70
 -15  12  -3  962.70   55.19
   3 -15  -3  946.61   40.10
  12   3  -3  907.51   50.09
  15 -12   3  960.10   62.99
  -3  15   3  951.30   37.80
  13   2  -3   61.99   17.10
 -15  13  -3   70.19   19.40
   2 -15  -3   16.50    9.40
  15 -13   3   24.90   17.30
 -13  -2   3   38.20   17.30
  -2  15   3   30.10    7.80
 -15  14  -3   60.49   18.40
  14   1  -3   34.80   15.60
  15 -14   3   40.00   18.80
 -14  -1   3   22.70   14.70
 -15  15  -3   13.30   15.80
  15   0  -3   17.50   13.70
  15 -15   3    1.20   20.10
 -15   0   3   25.20   15.40
 -15  16  -3  800.32   55.99
  16  -1  -3  736.13   48.90
  15 -16   3  748.63   62.89
 -16   1   3  752.62   50.99
 -15  17  -3 1145.89   68.29
  15 -17   3 1211.38   75.39
 -17   2   3 1171.38   64.69
 -15  18  -3  593.14   51.29
  18  -3  -3  431.36   44.10
 -18   3   3  515.85   45.70
  15 -18   3  595.14   55.49
 -15  19  -3  147.99   28.90
  19  -4  -3  102.69   22.40
  15 -19   3  126.79   28.00
 -19   4   3  102.09   24.20
 -15  20  -3  107.99   26.40
  20  -5  -3  164.88   27.60
  15 -20   3  151.18   34.50
 -20   5   3  155.58   26.20
 -15  21  -3  388.06   51.39
  15 -21   3  370.76   57.19
 -21   6   3  359.66   47.30
  22  -7  -3  173.68   31.80
  15 -22   3  218.88   40.70
 -15  23  -3  769.02   68.39
  23  -8  -3  851.71   65.39
  15 -23   3  872.91   79.89
 -23   8   3  794.32   68.89
 -15  24  -3  106.59   31.30
  24  -9  -3   59.19   29.70
 -24   9   3  144.19   32.50
  15 -24   3  131.19   35.70
 -15  25  -3  140.39   37.30
  25 -10  -3  147.79   34.70
 -25  10   3   62.29   38.80
  15 -25   3  157.98   39.40
  26 -11  -3  108.59   40.10
  15 -26   3  147.19   42.20
  27 -12  -3  -18.70   35.00
  15 -27   3   60.89   45.20
 -10  26  -3   54.09   34.30
  26 -16  -3   78.69   38.70
  -9  25  -3  229.98   41.20
  25 -16  -3  282.67   45.80
  24 -16  -3   83.79   32.20
  -8  24  -3   63.89   30.40
  23 -16  -3   30.10   25.60
  -7  23  -3   46.30   25.30
 -23  16   3   21.40   27.10
  -6  22  -3   41.30   24.20
  22 -16  -3   53.29   24.60
 -22  16   3   78.19   26.40
  21 -16  -3  109.49   27.80
 -21  16   3   71.39   21.30
  20 -16  -3   26.30   21.70
  -4  20  -3    2.60   21.70
 -20  16   3   21.60   19.50
  19 -16  -3   58.39   21.60
  -3  19  -3  137.99   26.20
 -19  16   3   93.29   21.00
  16   3   3  104.49   13.90
  18 -16  -3  354.26   42.60
 -16  -2  -3  373.06   24.80
  -2  18  -3  370.96   42.30
  16   2   3  423.16   29.90
 -18  16   3  363.36   41.00
  17 -16  -3  426.66   43.90
  -1  17  -3  495.55   44.90
 -16  -1  -3  349.47   26.00
  16   1   3  387.86   31.40
 -17  16   3  416.46   42.10
  16 -16  -3   64.59   25.30
 -16   0  -3  132.09   20.90
   0  16  -3   92.09   20.80
  16   0   3   90.69   16.10
 -16  16   3  100.19   20.00
 -16   1  -3  427.46   29.90
   1  15  -3  307.17   39.30
  15 -16  -3  416.86   40.70
  16  -1   3  404.36   37.30
 -15  16   3  411.26   40.80
  14 -16  -3    0.40   14.20
   2  14  -3   -3.90   10.60
   2  14  -3  -13.90   17.80
 -16   2  -3    1.50    9.50
  16  -2   3    9.20   14.70
 -14  16   3   28.30   15.40
   3  13  -3  297.07   30.70
 -16   3  -3  305.27   26.50
   3  13  -3  360.56   60.89
  13 -16  -3  306.17   33.90
  16  -3   3  288.07   32.80
   4  12  -3   39.40   14.00
 -16   4  -3   18.80   11.40
  12 -16  -3   35.10   15.80
 -12  16   3   35.90   16.30
  16  -4   3   28.90   15.30
   5  11  -3 1154.08   64.09
  11 -16  -3 1176.08   57.99
 -16   5  -3 1164.58   54.39
   5  11  -3 1196.48   57.09
 -11  16   3 1245.58   60.29
  16  -5   3 1099.19   60.69
 -16   6  -3  269.77   29.10
   6  10  -3  245.28   29.80
  10 -16  -3  294.87   30.60
  16  -6   3  288.87   36.60
   9 -16  -3  273.57   29.30
   7   9  -3  243.48   28.70
 -16   7  -3  277.97   29.40
  16  -7   3  252.17   34.90
  -9  16   3  189.88   26.90
 -16   8  -3  940.31   50.19
   8   8  -3  854.11   48.20
   8 -16  -3  927.11   46.30
  16  -8   3  876.71   55.89
  -8  16   3  913.51   47.50
   7 -16  -3   50.49   13.70
 -16   9  -3   52.89   17.50
   9   7  -3   65.89   17.40
  -7  16   3   74.89   15.50
  16  -9   3   26.30   16.30
   6 -16  -3 2018.10   71.19
  10   6  -3 1977.70   78.89
 -16  10  -3 1920.21   92.29
  16 -10   3 2108.69   93.29
  -6  16   3 1991.30   71.69
  11   5  -3  103.79   18.00
 -16  11  -3  111.89   20.80
   5 -16  -3  114.59   17.00
  -5  16   3   83.89   13.30
  16 -11   3   80.59   22.70
  12   4  -3  343.47   32.70
 -16  12  -3  365.76   38.40
   4 -16  -3  278.47   25.90
  16 -12   3  282.17   42.00
  -4  16   3  313.77   23.30
  13   3  -3  529.95   40.10
   3 -16  -3  485.35   29.90
 -16  13  -3  539.85   45.10
  16 -13   3  509.85   51.99
  -3  16   3  490.75   26.60
   2 -16  -3  302.87   23.40
 -16  14  -3  265.07   37.40
  14   2  -3  289.77   33.50
  -2  16   3  234.98   18.40
  16 -14   3  263.57   37.70
 -14  -2   3  333.17   36.40
 -16  15  -3 2550.64  104.09
  15   1  -3 2674.83   99.09
 -15  -1   3 2585.94  100.09
 -16  16  -3   21.50   17.20
  16   0  -3   -4.60   14.60
 -16   0   3    8.90   14.80
  16 -16   3   -3.80   20.30
 -16  17  -3  456.75   47.90
  17  -1  -3  448.76   54.89
  16 -17   3  404.46   54.49
 -17   1   3  561.84   45.30
 -16  18  -3   24.60   20.30
  18  -2  -3   41.00   17.90
  16 -18   3   58.79   25.30
 -18   2   3   36.30   17.30
  19  -3  -3  391.96   44.90
 -16  19  -3  435.36   48.50
  16 -19   3  379.46   52.29
 -19   3   3  346.07   43.50
  20  -4  -3  170.08   27.50
 -16  20  -3  164.18   29.70
  16 -20   3  196.48   34.00
 -20   4   3  126.39   28.80
  21  -5  -3  145.59   28.70
 -16  21  -3  160.28   29.20
 -16  22  -3   48.50   25.00
  22  -6  -3   66.29   25.40
 -22   6   3   10.30   22.00
  16 -22   3   37.20   31.60
  23  -7  -3   76.49   27.20
 -16  23  -3   75.39   28.60
  16 -23   3   -4.00   29.70
 -23   7   3   10.00   25.50
 -16  24  -3   70.59   30.20
  24  -8  -3   70.49   30.50
  16 -24   3   26.20   33.80
 -24   8   3   67.89   29.00
 -16  25  -3  -43.60   36.10
  25  -9  -3   25.60   30.30
  16 -25   3  -42.70   34.10
 -25   9   3   20.40   34.30
  26 -10  -3   64.99   35.70
  16 -26   3   81.69   42.20
  -9  26  -3   21.40   33.20
  26 -17  -3  -40.90   34.30
  -8  25  -3  682.43   72.69
  25 -17  -3  603.14   73.99
  24 -17  -3   71.59   33.40
  -7  24  -3   -8.20   27.30
 -24  17   3  -33.80   33.20
  -6  23  -3   99.39   30.00
  23 -17  -3  112.59   33.90
 -23  17   3   58.59   28.70
  -5  22  -3  278.57   38.10
  22 -17  -3  184.18   35.40
 -22  17   3  317.07   49.80
  21 -17  -3   75.69   27.30
  -4  21  -3  100.49   27.70
 -21  17   3  129.19   26.10
  -3  20  -3 1509.15   83.09
  20 -17  -3 1565.74   85.59
 -20  17   3 1425.86   78.69
  -2  19  -3  257.37   41.90
 -17  -2  -3  216.18   22.20
  19 -17  -3  182.88   32.50
 -19  17   3  239.08   39.40
  -1  18  -3  553.04   51.19
 -17  -1  -3  538.25   32.80
  18 -17  -3  565.04   52.99
  17   1   3  538.35   37.40
 -18  17   3  541.35   48.50
 -17   0  -3  181.58   23.10
   0  17  -3  128.19   25.40
  17 -17  -3  140.29   24.90
 -17  17   3  127.59   24.30
   1  16  -3  981.80   61.99
  16 -17  -3  700.53   76.29
 -17   1  -3  882.81   42.10
 -16  17   3  953.90   59.99
  17  -1   3  880.81   52.29
 -17   2  -3 1088.29   50.09
   2  15  -3 1252.27   67.29
   2  15  -3 1093.09   57.19
  15 -17  -3 1091.39   63.59
 -15  17   3 1171.38   64.99
  17  -2   3 1191.58   60.59
   3  14  -3  968.10   58.49
 -17   3  -3  779.52   41.60
   3  14  -3  822.52   47.90
  14 -17  -3  797.12   52.39
  17  -3   3  766.32   51.19
 -14  17   3  799.52   53.39
  13 -17  -3   86.39   20.80
 -17   4  -3   79.19   15.80
   4  13  -3   62.59   16.90
   4  13  -3   55.49   23.30
  17  -4   3   91.99   20.80
 -13  17   3   54.09   16.30
 -17   5  -3  236.68   26.80
   5  12  -3  212.48   28.20
  12 -17  -3  216.28   31.20
 -12  17   3  218.48   30.70
  17  -5   3  226.18   36.40
 -17   6  -3  102.09   18.60
   6  11  -3  115.09   21.00
   6  11  -3  122.99   28.20
  17  -6   3   90.99   21.60
 -11  17   3  106.89   20.20
   7  10  -3  175.68   28.10
  10 -17  -3  188.98   25.90
 -17   7  -3  202.68   27.90
 -10  17   3  241.58   30.40
  17  -7   3  176.78   27.80
   8   9  -3  755.92   45.70
   9 -17  -3  705.53   43.60
 -17   8  -3  749.92   46.50
  -9  17   3  731.13   45.80
  17  -8   3  827.92   56.69
   8 -17  -3  302.57   29.60
 -17   9  -3  242.08   34.50
   9   8  -3  178.18   27.60
  17  -9   3  177.88   29.30
  -8  17   3  285.57   28.50
  10   7  -3    1.50   11.70
   7 -17  -3    5.70   11.60
 -17  10  -3   11.40   14.60
  -7  17   3    5.00   10.40
  17 -10   3  -21.30   17.80
 -17  11  -3   25.40   16.30
  11   6  -3   -2.20   13.30
   6 -17  -3   29.00   13.30
  -6  17   3   18.10   10.80
  17 -11   3    8.90   17.60
  12   5  -3   65.79   16.40
   5 -17  -3   99.19   16.80
 -17  12  -3   43.80   18.60
  17 -12   3   62.59   24.20
  -5  17   3   87.99   14.40
 -17  13  -3  654.63   51.29
  13   4  -3  683.33   45.40
   4 -17  -3  695.13   37.30
  17 -13   3  655.33   56.49
  -4  17   3  682.73   33.90
 -17  14  -3  598.34   50.29
   3 -17  -3  634.34   34.10
  14   3  -3  646.04   44.10
  -3  17   3  581.84   28.90
   2 -17  -3    3.80    9.50
  15   2  -3   -3.80   13.70
 -17  15  -3   -9.90   16.60
 -15  -2   3   -2.20   15.60
  17 -15   3   -7.70   19.50
  -2  17   3    4.70    7.40
  16   1  -3  460.05   48.40
 -17  16  -3  450.45   48.50
 -16  -1   3  458.25   43.30
  17 -16   3  495.35   53.29
  17   0  -3   77.39   21.70
 -17  17  -3   84.99   24.80
 -17   0   3   85.69   20.30
  17 -17   3   52.59   24.00
  18  -1  -3   32.10   17.20
 -17  18  -3  -13.90   19.50
 -18   1   3    2.60   17.40
  17 -18   3  -31.30   22.50
 -17  19  -3  104.29   27.00
  19  -2  -3  128.09   26.10
  17 -19   3   92.99   28.60
 -19   2   3  118.29   24.50
 -17  20  -3   11.10   22.60
  20  -3  -3   20.10   20.20
 -20   3   3   32.90   21.40
  21  -4  -3  890.91   64.79
 -17  21  -3  929.31   69.89
 -21   4   3  902.61   65.09
  17 -21   3 1036.60   77.69
 -17  22  -3   77.49   26.90
  22  -5  -3   -1.60   22.60
  17 -22   3   67.89   29.70
 -22   5   3   40.40   26.00
  23  -6  -3  124.89   31.90
 -17  23  -3   77.09   29.40
 -23   6   3  115.79   30.30
  17 -23   3   52.09   34.10
  24  -7  -3  187.68   34.80
 -17  24  -3  126.09   39.10
 -24   7   3  126.49   36.50
  17 -24   3  191.18   41.30
  25  -8  -3  -47.70   30.40
 -17  25  -3   98.69   57.89
  17 -25   3   81.59   38.80
  26  -9  -3 1025.20   85.29
  17 -26   3 1173.88  100.39
  26 -18  -3   73.19   42.60
  -8  26  -3   94.49   36.80
  -7  25  -3  269.47   39.40
  24 -18  -3  -24.80   28.60
  -6  24  -3   10.70   29.50
 -24  18   3   19.20   33.00
  23 -18  -3  656.83   68.09
  -5  23  -3  672.03   62.39
 -23  18   3  578.54   62.19
  -4  22  -3    5.30   24.50
  22 -18  -3   19.20   26.60
 -22  18   3   44.80   27.10
  21 -18  -3   72.49   27.00
 -18  -3  -3   96.69   13.80
  -3  21  -3  103.89   27.90
 -21  18   3   61.89   21.90
  -2  20  -3   -4.20   20.60
  20 -18  -3  -32.20   20.60
 -20  18   3   -4.10   23.10
  18   2   3   23.80   14.40
  19 -18  -3  336.37   45.60
 -18  -1  -3  283.17   26.10
  18   1   3  270.77   32.70
 -19  18   3  302.37   44.10
  18 -18  -3  432.06   48.30
 -18   0  -3  385.66   31.00
   0  18  -3  496.15   48.80
 -18  18   3  487.05   49.20
  17 -18  -3   29.50   18.50
   1  17  -3   54.99   22.30
 -17  18   3   47.50   22.60
  18  -1   3   38.70   18.30
  16 -18  -3   35.70   17.50
 -18   2  -3    2.80   13.00
   2  16  -3   -3.30   14.20
 -16  18   3   12.50   18.00
  18  -2   3    7.10   17.60
   3  15  -3  394.96   36.00
 -18   3  -3  352.96   33.30
  15 -18  -3  302.37   39.80
   3  15  -3  321.97   41.10
 -15  18   3  393.56   41.00
  18  -3   3  332.07   41.30
 -18   4  -3  179.88   26.30
  14 -18  -3  169.78   25.80
   4  14  -3  198.68   28.70
  18  -4   3  126.69   25.10
 -14  18   3  166.78   24.50
 -18   5  -3   34.30   13.40
   5  13  -3   36.30   14.00
   5  13  -3   21.70   16.80
  13 -18  -3   37.30   15.80
 -13  18   3   13.60   16.00
  18  -5   3   14.20   19.60
  12 -18  -3    4.80   12.90
 -18   6  -3   -6.30   12.30
   6  12  -3   -5.10   12.30
   6  12  -3    6.50   16.80
  18  -6   3  -15.70   18.00
  11 -18  -3  124.29   22.40
   7  11  -3  120.69   21.30
 -18   7  -3  155.58   22.80
  18  -7   3  110.39   25.60
 -11  18   3   86.49   18.30
  10 -18  -3 1117.69   56.69
 -18   8  -3  959.40   78.69
   8  10  -3 1104.49   55.49
  18  -8   3 1153.58   68.69
 -10  18   3 1117.99   58.79
   9   9  -3   69.39   16.60
   9 -18  -3   97.89   18.50
 -18   9  -3  104.39   19.00
  18  -9   3  108.99   26.10
  -9  18   3   98.89   19.60
   8 -18  -3  294.77   31.90
 -18  10  -3  282.07   34.90
  10   8  -3  277.67   30.90
  -8  18   3  264.37   29.70
  18 -10   3  212.98   32.80
 -18  11  -3  126.79   23.10
  11   7  -3  100.99   21.40
   7 -18  -3  144.59   21.60
  -7  18   3  150.78   24.30
  18 -11   3  117.39   25.30
  12   6  -3  878.61   51.29
   6 -18  -3  938.41   46.80
 -18  12  -3  847.12   55.39
  -6  18   3  931.81   44.30
  18 -12   3  926.31   64.79
   5 -18  -3 1316.37   55.29
 -18  13  -3 1365.36   70.79
  13   5  -3 1344.57   63.59
  -5  18   3 1267.97   52.39
   4 -18  -3  929.01   44.00
 -18  14  -3  976.60   62.59
  14   4  -3  922.31   52.69
  18 -14   3  924.01   68.89
  -4  18   3  952.60   40.90
   3 -18  -3  547.55   31.90
  15   3  -3  600.34   44.80
 -18  15  -3  525.45   50.09
  18 -15   3  593.94   59.79
  -3  18   3  494.75   26.50
 -18  16  -3   94.59   25.70
  18 -16   3  138.69   35.70
 -16  -2   3   70.99   22.40
 -18  17  -3  634.44   56.29
  17   1  -3  465.95   43.80
 -17  -1   3  635.04   51.19
  18 -17   3  540.05   58.89
  18   0  -3  171.58   25.80
 -18  18  -3  154.78   28.90
 -18   0   3  136.19   25.60
  18 -18   3  202.58   36.20
  19  -1  -3 1019.20   62.09
 -18  19  -3 1015.20   69.99
 -19   1   3 1055.09   65.09
  18 -19   3  960.00   79.59
 -18  20  -3   51.79   27.40
  20  -2  -3   47.70   23.00
 -20   2   3   48.50   23.80
  18 -20   3   30.10   25.50
  21  -3  -3   65.59   23.10
 -18  21  -3   30.10   25.60
  18 -21   3   66.89   30.10
 -21   3   3   61.49   24.10
  22  -4  -3  122.49   27.00
 -18  22  -3   76.99   31.20
  18 -22   3  204.78   39.70
 -22   4   3  130.59   29.80
 -18  23  -3    0.20   29.90
  23  -5  -3   49.70   27.90
 -23   5   3   63.09   28.90
  18 -23   3   45.00   36.80
  24  -6  -3  901.81   70.99
 -18  24  -3  936.61   88.59
  18 -24   3 1086.69   91.19
 -24   6   3  861.21   74.39
  25  -7  -3   69.59   31.40
  18 -25   3    8.30   37.30
 -25   7   3  -39.80   35.30
  26  -8  -3   23.30   33.70
  18 -26   3   52.19   45.30
  26 -19  -3   -2.80   41.80
  -7  26  -3   26.70   36.40
  -6  25  -3  118.79   35.50
  25 -19  -3   73.09   38.30
  -5  24  -3  365.76   56.89
  24 -19  -3  400.76   54.19
  23 -19  -3  297.47   46.10
  -4  23  -3  438.16   58.69
 -23  19   3  389.66   51.79
  -3  22  -3  147.99   29.50
 -22  19   3  122.89   30.00
  21 -19  -3  -23.10   23.90
 -19  -2  -3    2.50   12.00
  -2  21  -3    4.70   24.20
  19   2   3    1.20   15.50
  -1  20  -3  488.45   50.29
 -19  -1  -3  503.85   32.70
  20 -19  -3  507.05   57.09
  19   1   3  531.05   40.00
 -20  19   3  546.25   54.99
  19 -19  -3  126.49   29.00
   0  19  -3  132.09   27.60
 -19  19   3  113.59   29.20
  19   0   3  122.19   23.10
 -19   1  -3 1284.87   54.19
   1  18  -3 1264.27   71.79
  18 -19  -3 1296.37   74.59
  19  -1   3 1260.17   66.59
 -18  19   3 1167.48   71.69
  17 -19  -3   88.49   23.60
 -19   2  -3   77.79   16.90
  19  -2   3   80.39   21.90
 -17  19   3   63.89   20.30
  16 -19  -3   56.09   21.50
 -19   3  -3   61.49   17.50
   3  16  -3   78.99   18.70
  19  -3   3  109.49   24.00
 -16  19   3   57.39   20.40
   4  15  -3  473.05   39.80
 -19   4  -3  504.85   38.80
   4  15  -3  498.35   46.60
 -15  19   3  565.64   49.60
  19  -4   3  510.05   49.90
  14 -19  -3   15.20   18.00
   5  14  -3   34.60   13.90
 -19   5  -3   44.10   15.20
   5  14  -3   24.60   19.20
 -14  19   3  -16.10   17.50
  19  -5   3   -0.90   20.20
  13 -19  -3 1745.23   77.59
   6  13  -3 1713.03   82.69
 -19   6  -3 1619.64   69.59
   6  13  -3 1653.83   72.69
  19  -6   3 1638.34   84.09
 -13  19   3 1707.13   80.69
   7  12  -3   13.70   18.00
  12 -19  -3   22.00   17.00
   7  12  -3   47.00   15.50
 -12  19   3    8.20   17.20
  19  -7   3  -28.80   20.10
   8  11  -3  547.45   40.50
  11 -19  -3  643.24   45.40
 -19   8  -3  589.84   43.30
  19  -8   3  668.83   58.79
 -11  19   3  540.65   45.10
   9  10  -3   96.49   17.60
  10 -19  -3   85.69   20.10
 -19   9  -3  104.99   21.40
 -10  19   3   85.69   18.40
  19  -9   3  138.89   28.10
 -19  10  -3  321.07   37.20
  10   9  -3  363.26   35.00
   9 -19  -3  320.67   36.10
  -9  19   3  321.87   33.80
  19 -10   3  340.07   47.90
 -19  11  -3 1350.96   67.49
   8 -19  -3 1366.96   61.69
  11   8  -3 1404.46   65.69
  -8  19   3 1423.06   63.69
  19 -11   3 1390.16   80.89
  12   7  -3   44.30   16.10
   7 -19  -3   18.50   14.80
 -19  12  -3   33.20   17.00
  -7  19   3   26.60   13.20
  13   6  -3  173.08   24.20
 -19  13  -3  103.89   24.50
   6 -19  -3  172.38   28.00
  -6  19   3  142.19   18.20
  19 -13   3  190.28   32.90
   5 -19  -3  -13.60   12.50
  14   5  -3   -2.60   15.90
  19 -14   3  -20.40   20.40
  -5  19   3   17.00   11.00
   4 -19  -3  272.97   28.60
  15   4  -3  226.98   39.00
 -19  15  -3  320.17   41.50
  19 -15   3  239.08   38.60
  -4  19   3  278.07   23.30
   3 -19  -3  120.29   17.50
  16   3  -3   71.29   20.10
 -19  16  -3  147.29   28.40
  -3  19   3  101.69   12.60
  19 -16   3  104.09   29.20
 -19  17  -3  180.98   30.90
  17   2  -3  104.29   24.50
 -17  -2   3  158.88   26.30
  19 -17   3  166.38   33.90
 -19  18  -3  290.57   47.70
  18   1  -3  263.97   40.10
 -18  -1   3  203.18   32.60
  19 -18   3  211.28   38.40
  19   0  -3  130.19   23.80
 -19   0   3  156.58   27.70
 -19  20  -3   20.50   23.40
  20  -1  -3  -35.50   18.90
  19 -20   3   -9.30   29.60
 -20   1   3   -2.90   21.30
 -19  21  -3   73.99   28.30
  21  -2  -3   70.99   24.30
 -21   2   3   34.50   23.00
  19 -21   3   61.19   29.60
  22  -3  -3  -17.80   23.40
 -22   3   3  -18.90   21.90
  19 -22   3    7.10   29.00
 -19  23  -3  187.68   41.00
 -23   4   3  215.08   34.20
  19 -23   3  140.69   41.00
  24  -5  -3  234.98   37.00
 -19  24  -3  303.57   74.49
  19 -24   3  164.08   45.50
 -24   5   3  195.68   39.40
  25  -6  -3  132.79   36.70
  19 -25   3  176.28   43.90
  26  -7  -3  123.99   38.70
  19 -26   3  152.58   47.60
  25 -20  -3  128.89   39.70
  -5  25  -3   61.39   31.90
  24 -20  -3   62.99   32.40
  -4  24  -3   62.39   32.60
  23 -20  -3  275.37   45.60
  -3  23  -3  321.47   44.10
 -20  -2  -3  569.54   35.20
  22 -20  -3  507.25   64.99
  20   2   3  426.96   37.80
 -22  20   3  469.25   60.39
  21 -20  -3  195.78   37.40
 -20  -1  -3  278.77   29.30
  20   1   3  324.37   38.60
  20 -20  -3  175.98   29.90
   0  20  -3  240.48   32.20
  20   0   3  178.48   25.90
 -20  20   3  116.89   29.60
  19 -20  -3  -24.70   20.90
 -20   1  -3   27.80   15.60
   1  19  -3  -11.20   23.00
   1  19  -3  -24.40   15.60
  20  -1   3   18.20   21.60
 -19  20   3   15.40   21.50
 -20   2  -3  127.29   20.80
  18 -20  -3  200.28   32.60
   2  18  -3  184.48   24.50
   2  18  -3  205.48   30.90
  20  -2   3  142.19   26.30
  17 -20  -3   13.20   20.50
 -20   3  -3   19.50   15.60
   3  17  -3   41.30   24.40
   4  16  -3  145.89   26.60
   4  16  -3  235.38   36.40
  16 -20  -3  191.68   29.40
 -20   4  -3  244.68   32.60
  20  -4   3  185.88   31.10
 -16  20   3  143.19   26.70
 -20   5  -3  116.79   22.00
  15 -20  -3  103.59   23.50
   5  15  -3  114.19   25.60
  20  -5   3  118.69   28.60
 -15  20   3  147.19   29.20
   6  14  -3   34.90   16.30
   6  14  -3   69.49   21.30
  20  -6   3   62.49   24.90
 -14  20   3   91.69   23.60
  13 -20  -3   33.60   18.40
   7  13  -3   35.80   15.90
   7  13  -3   28.40   20.30
 -20   7  -3    6.50   17.00
  20  -7   3   29.20   23.90
 -13  20   3   56.49   20.50
  12 -20  -3   88.09   20.90
   8  12  -3  147.19   27.50
 -20   8  -3   82.89   18.30
  11 -20  -3   45.80   18.20
   9  11  -3   36.30   15.60
 -20   9  -3   52.49   20.30
  20  -9   3   63.39   25.40
 -20  10  -3  277.67   40.10
  10 -20  -3  378.26   40.30
 -10  20   3  267.37   36.20
  20 -10   3  270.27   39.20
 -20  11  -3   91.89   21.20
  -9  20   3   97.09   18.50
 -20  12  -3  656.73   50.89
  12   8  -3  676.93   46.20
   8 -20  -3  630.54   44.80
  -8  20   3  595.94   43.00
  20 -12   3  610.34   60.29
 -20  13  -3  114.99   24.10
   7 -20  -3  141.39   21.20
  13   7  -3  121.79   20.10
  20 -13   3  124.39   30.50
  -7  20   3   91.49   17.30
 -20  14  -3   42.70   20.60
  14   6  -3   87.09   20.90
  -6  20   3   65.49   13.50
  20 -14   3   33.90   25.80
 -20  15  -3  269.07   44.40
  15   5  -3  218.98   33.60
   5 -20  -3  199.68   24.10
  -5  20   3  254.37   25.60
  20 -15   3  147.99   32.10
   4 -20  -3   36.90   14.60
  16   4  -3   16.60   17.00
 -20  16  -3   28.40   22.50
  20 -16   3   -3.20   25.50
  -4  20   3   19.80   10.30
 -20  17  -3 1344.67   77.89
  17   3  -3 1245.28   67.79
   3 -20  -3 1332.17   51.29
  20 -17   3 1372.76   89.09
  -3  20   3 1317.77   46.10
 -20  18  -3   20.10   24.00
  18   2  -3   31.60   19.80
  20 -18   3   41.10   29.80
 -20  19  -3  383.56   52.69
  19   1  -3  354.16   43.20
  20 -19   3  427.56   60.89
 -19  -1   3  297.67   49.40
  20   0  -3  292.27   45.10
 -20  20  -3  263.37   37.70
 -20   0   3  237.48   34.30
  20 -20   3  274.27   45.80
 -20  21  -3  244.38   35.40
  21  -1  -3  316.97   46.50
 -21   1   3  328.27   53.09
  20 -21   3  353.36   51.79
  22  -2  -3  984.00   68.39
 -20  22  -3 1003.30   75.49
 -22   2   3  900.71   70.19
  20 -22   3  906.71   83.09
  23  -3  -3  190.48   35.60
 -20  23  -3  193.28   40.00
  20 -23   3  266.97   45.80
 -23   3   3  206.08   35.10
  24  -4  -3  127.59   34.00
 -24   4   3  132.49   34.60
  25  -5  -3  162.58   35.50
  20 -25   3  142.99   46.60
 -25   5   3  104.49   43.20
  25 -21  -3  -42.30   35.90
  -4  25  -3  -11.50   32.60
  24 -21  -3   95.19   38.70
  -3  24  -3  177.68   35.40
  23 -21  -3  -19.70   30.00
 -21  -2  -3    1.60   15.90
  -2  23  -3   20.30   27.80
 -23  21   3   62.09   38.30
  21   2   3    7.10   18.60
 -21  -1  -3  654.43   40.50
  -1  22  -3  717.03   65.19
 -22  21   3  603.44   70.39
  21   1   3  620.04   47.20
   0  21  -3  -30.20   26.20
 -21   0  -3  -14.00   15.00
  21 -21  -3   35.60   27.50
  21   0   3    9.80   22.80
  20 -21  -3   75.89   28.00
   1  20  -3   20.70   18.60
 -21   1  -3   35.70   16.40
   1  20  -3   84.29   26.60
 -20  21   3   68.49   26.70
  21  -1   3   -5.00   24.50
  19 -21  -3   87.79   26.70
   2  19  -3  117.79   23.00
 -21   2  -3   80.79   19.80
   2  19  -3   67.69   25.50
 -19  21   3  102.79   24.40
  18 -21  -3   49.70   25.70
 -21   3  -3   78.09   19.30
   3  18  -3   69.89   28.20
  21  -3   3   86.99   27.30
 -18  21   3   75.79   25.20
 -21   4  -3  957.70   60.59
  17 -21  -3 1236.38   71.49
   4  17  -3 1147.49   68.69
   4  17  -3 1019.80   57.79
  21  -4   3 1003.00   70.49
 -17  21   3 1005.90   70.29
   5  16  -3   71.89   24.70
 -21   5  -3   99.29   22.10
  16 -21  -3  143.69   27.80
  21  -5   3  129.89   31.80
   6  15  -3  123.39   26.00
  15 -21  -3  176.28   29.70
   6  15  -3  137.79   23.70
 -15  21   3  158.98   30.20
  21  -6   3  198.38   33.90
 -21   7  -3  100.79   21.60
   7  14  -3   98.79   18.70
   7  14  -3  120.69   25.50
 -14  21   3   97.39   25.80
  21  -7   3  116.59   31.50
   8  13  -3  584.74   55.19
 -21   8  -3  506.15   44.70
   8  13  -3  441.46   39.20
  13 -21  -3  402.26   45.40
 -13  21   3  562.64   50.49
  21  -8   3  499.35   60.99
   9  12  -3  695.63   47.40
 -21   9  -3  706.63   48.90
   9  12  -3  774.42   58.29
  12 -21  -3  792.82   55.09
 -12  21   3  683.93   53.79
  21  -9   3  668.03   76.99
  10  11  -3  859.61   50.79
  11 -21  -3  765.42   53.09
 -21  10  -3  785.82   53.79
 -11  21   3  698.63   55.59
  21 -10   3  750.82   74.39
 -21  11  -3  107.99   22.10
  11  10  -3  118.99   21.50
 -10  21   3  111.69   24.30
  21 -11   3  116.39   29.60
   9 -21  -3   59.09   19.90
 -21  12  -3   55.39   22.40
  12   9  -3   65.29   18.50
  21 -12   3   94.09   27.90
  -9  21   3   30.80   18.20
 -21  13  -3  368.16   47.00
   8 -21  -3  409.76   41.60
  21 -13   3  510.35   59.09
  -8  21   3  492.65   39.20
  14   7  -3   23.80   19.50
 -21  14  -3   24.30   21.80
   7 -21  -3   -2.50   16.60
  21 -14   3   35.10   25.00
  15   6  -3 1021.60   57.79
 -21  15  -3  916.71   62.89
   6 -21  -3  914.81   51.39
  21 -15   3 1028.20   77.69
  -6  21   3  888.71   45.40
  16   5  -3   44.20   18.40
 -21  16  -3   35.50   22.00
  21 -16   3  -29.10   25.90
  -5  21   3   22.40   12.70
  17   4  -3   62.59   20.70
 -21  17  -3   57.19   25.70
   4 -21  -3   53.19   15.90
  -4  21   3   69.29   11.40
  21 -17   3   29.30   28.20
  18   3  -3   81.39   20.30
 -21  18  -3   33.30   25.30
  21 -18   3   37.60   32.00
  19   2  -3   62.29   23.70
 -19  -2   3   75.99   25.10
  21 -19   3   87.39   35.60
 -21  20  -3  463.65   63.99
  20   1  -3  649.14   52.99
  21 -20   3  638.44   73.49
 -20  -1   3  594.34   59.29
  21   0  -3    0.80   22.70
 -21  21  -3  -44.30   28.50
 -21   0   3  -47.00   24.80
  21 -21   3   64.79   34.20
  21 -22   3   16.40   37.70
 -22   1   3   -1.90   27.10
  23  -2  -3   12.30   28.20
 -23   2   3   68.49   30.40
  21 -23   3   88.79   43.30
  24  -3  -3   71.79   31.70
 -24   3   3   73.09   35.10
  21 -24   3  101.99   37.60
  25  -4  -3    4.30   33.70
  21 -25   3   15.40   43.20
 -25   4   3  -26.40   63.19
  -2  24  -3   84.59   33.00
  24 -22  -3   53.09   38.90
  22   2   3   40.00   21.80
 -22  -1  -3  126.69   23.40
  -1  23  -3  197.78   35.40
  22   1   3  142.29   24.80
 -22   0  -3  179.48   23.10
  22 -22  -3  119.29   35.50
   0  22  -3  116.49   25.40
   0  22  -3  172.28   34.50
  22   0   3  145.99   26.30
   1  21  -3    0.40   27.20
   1  21  -3   36.90   21.50
  21 -22  -3    4.50   27.00
 -22   1  -3   30.70   17.60
  22  -1   3  -11.60   26.30
 -21  22   3   14.50   31.20
 -22   2  -3  852.61   51.69
   2  20  -3  883.61   65.19
   2  20  -3  909.51   59.19
  20 -22  -3  928.41   72.79
  22  -2   3  868.51   64.49
 -20  22   3  743.73   69.99
  19 -22  -3   16.60   24.80
 -22   3  -3   13.70   21.70
   3  19  -3   41.90   19.40
 -19  22   3   23.70   26.30
  22  -3   3  -34.40   25.20
 -22   4  -3   44.00   18.90
  18 -22  -3   61.39   26.90
   4  18  -3   60.59   21.00
  22  -4   3  106.29   30.20
 -18  22   3   66.99   26.50
   5  17  -3   81.99   25.90
   5  17  -3   21.70   18.60
 -22   5  -3   28.20   20.30
  17 -22  -3   21.70   23.30
  22  -5   3   35.50   29.50
 -17  22   3   24.50   27.00
   6  16  -3  249.08   38.90
 -22   6  -3  232.48   29.70
   6  16  -3  293.27   46.80
  16 -22  -3  217.88   34.40
 -16  22   3  329.07   51.29
  22  -6   3  180.08   34.20
   7  15  -3  320.67   38.80
 -22   7  -3  369.06   43.10
  15 -22  -3  403.36   48.60
   7  15  -3  322.37   49.00
 -15  22   3  429.26   51.09
  22  -7   3  326.67   44.00
  14 -22  -3   18.20   20.60
 -22   8  -3   -4.50   19.20
 -14  22   3   -4.60   22.60
  13 -22  -3  116.99   30.90
 -22   9  -3   81.29   21.60
   9  13  -3   55.69   26.00
  22  -9   3   75.39   30.30
 -13  22   3   95.19   24.10
  12 -22  -3  120.39   25.90
 -22  10  -3  163.48   26.80
  22 -10   3  131.09   32.70
 -12  22   3  145.49   28.70
 -22  11  -3   47.90   20.60
  22 -11   3   28.90   29.40
 -11  22   3   51.99   22.20
  12  10  -3   15.10   20.50
 -22  12  -3   48.40   22.00
  10 -22  -3  -12.10   19.20
  22 -12   3   12.30   27.20
   9 -22  -3   43.50   19.40
  13   9  -3   77.89   19.30
 -22  13  -3  104.29   25.30
  -9  22   3   62.69   18.40
  22 -13   3    6.90   28.90
 -22  14  -3  103.19   26.70
   8 -22  -3  122.09   24.50
  14   8  -3   58.29   20.30
  22 -14   3  115.79   32.80
  -8  22   3   70.49   19.70
   7 -22  -3  549.35   45.70
  15   7  -3  424.26   45.20
 -22  15  -3  482.35   53.69
  -7  22   3  482.15   37.30
  22 -15   3  414.86   52.89
   6 -22  -3   84.49   19.60
 -22  16  -3  130.19   30.10
  22 -16   3   31.90   30.00
  -6  22   3   63.69   15.60
  17   5  -3  167.38   27.30
  22 -17   3  178.98   37.70
  -5  22   3  123.09   16.60
  18   4  -3   35.70   21.10
 -22  18  -3   44.80   25.50
   4 -22  -3   49.99   17.60
  22 -18   3   75.09   34.00
 -22  19  -3  134.99   32.60
  19   3  -3  144.39   27.30
  22 -19   3  167.58   44.10
 -22  20  -3  241.48   37.20
  20   2  -3  367.36   47.80
  22 -20   3  327.87   47.10
 -22  21  -3  660.23   72.19
  21   1  -3  673.23   60.89
  22 -21   3  877.51   83.29
 -21  -1   3  780.62   69.49
  22   0  -3  128.49   31.30
 -22   0   3  101.19   35.40
  22 -22   3   64.29   42.60
  23  -1  -3   85.19   30.30
  22 -23   3  127.59   45.80
 -23   1   3   41.10   32.20
 -24   2   3  221.98   46.40
  22 -24   3  215.78   46.30
 -23   0  -3  -27.70   21.60
   0  23  -3   16.80   31.60
  23 -23  -3   60.69   35.50
  23   0   3   -1.60   27.10
 -23   1  -3   96.19   21.70
   1  22  -3  142.29   34.90
  22 -23  -3   70.79   34.90
 -22  23   3   49.00   36.40
  23  -1   3  115.59   29.80
  21 -23  -3   75.69   34.30
   2  21  -3   83.99   29.00
   2  21  -3  110.89   24.40
 -23   2  -3   62.29   33.70
 -21  23   3   56.79   33.20
 -23   3  -3  132.89   26.30
  20 -23  -3  202.28   37.10
  23  -3   3  191.88   34.60
 -20  23   3  129.39   37.10
  19 -23  -3   79.89   31.60
   4  19  -3   62.09   22.10
 -23   4  -3   86.39   21.80
   4  19  -3   78.89   28.00
 -19  23   3  114.29   32.10
  23  -4   3  115.59   34.00
  18 -23  -3    8.90   25.50
 -23   5  -3  -13.10   19.60
   5  18  -3   -8.60   25.90
   5  18  -3    7.90   19.80
 -18  23   3   18.90   28.00
  23  -5   3   19.20   30.20
   6  17  -3  232.78   30.40
  17 -23  -3  281.97   36.90
   6  17  -3  256.57   35.10
 -23   6  -3  272.67   42.60
 -17  23   3  335.97   55.19
  23  -6   3  233.78   45.70
 -23   7  -3   26.80   21.70
   7  16  -3  -39.70   19.10
   7  16  -3    6.30   25.80
  16 -23  -3   42.80   25.40
 -16  23   3   -9.50   26.10
  23  -7   3  -66.49   35.40
   8  15  -3 1015.90   69.19
  15 -23  -3 1070.49   72.99
   8  15  -3  970.60   58.99
 -23   8  -3  925.51   62.49
 -15  23   3  999.70   69.99
  23  -8   3 1137.09   84.29
  14 -23  -3  126.79   27.90
   9  14  -3   66.49   26.30
 -23   9  -3   63.29   23.10
 -14  23   3  103.99   27.70
  10  13  -3  122.49   22.70
  10  13  -3  118.29   29.60
 -23  10  -3  160.98   26.80
  13 -23  -3  115.29   34.10
 -13  23   3  102.39   28.70
  23 -10   3  145.89   38.30
  11  12  -3  279.57   41.60
  12 -23  -3  241.58   33.40
 -23  11  -3  228.68   33.10
 -12  23   3  303.07   47.80
 -23  12  -3  118.89   25.60
  12  11  -3   99.19   22.30
  11 -23  -3  114.79   26.00
 -11  23   3  110.19   25.70
  23 -12   3   80.99   34.90
 -23  13  -3  979.20   64.99
  13  10  -3 1037.90   58.29
  10 -23  -3  937.41   60.19
  23 -13   3  944.21   83.69
   9 -23  -3  123.99   25.30
  14   9  -3   66.79   22.00
  23 -14   3   66.59   32.90
  -9  23   3  113.69   23.50
  15   8  -3  181.98   29.40
   8 -23  -3  201.78   30.00
 -23  15  -3  153.88   29.80
  23 -15   3  193.28   40.20
  -8  23   3  183.78   25.00
   7 -23  -3  163.18   25.70
  16   7  -3  144.99   27.00
 -23  16  -3   83.99   29.30
  23 -16   3   97.29   34.80
  -7  23   3  138.49   20.20
  17   6  -3  258.97   32.30
   6 -23  -3  228.38   29.10
  23 -17   3  290.67   46.80
  -6  23   3  261.47   31.80
  18   5  -3  721.23   56.59
 -23  18  -3  631.84   68.39
   5 -23  -3  704.43   47.00
  23 -18   3  785.92   80.49
  -5  23   3  825.12   39.30
  19   4  -3  140.09   28.20
 -23  19  -3  176.98   39.20
  -4  23   3  152.38   22.80
  23 -19   3  198.98   42.90
  20   3  -3  163.38   30.00
  23 -20   3  170.38   46.10
  23 -21   3  122.69   42.40
  22   1  -3  235.48   33.60
  23 -22   3  266.37   49.10
 -22  -1   3  218.98   38.30
  23   0  -3   23.80   31.90
 -23   0   3   16.80   34.80
  23 -23   3   82.99   45.20
 -24   2  -3   82.19   26.00
   2  22  -3  146.39   34.90
  22 -24  -3  119.69   38.40
   3  21  -3   37.00   23.60
  21 -24  -3    9.70   33.30
   3  21  -3   67.39   31.50
 -21  24   3   45.70   38.30
  20 -24  -3  242.58   39.20
 -20  24   3  247.98   38.30
  24  -4   3  219.48   40.50
   5  19  -3   74.99   30.80
  19 -24  -3   87.59   34.10
 -24   5  -3   92.79   24.30
   5  19  -3  130.49   24.60
 -19  24   3   75.79   32.20
  18 -24  -3  632.44   71.39
 -24   6  -3  715.53   55.99
   6  18  -3  733.03   54.59
   6  18  -3  591.04   62.79
 -18  24   3  691.33   72.69
  24  -6   3  511.25   58.59
  17 -24  -3  157.08   36.70
   7  17  -3  136.29   22.60
   7  17  -3  125.49   31.00
 -17  24   3  101.59   32.90
  24  -7   3  140.79   39.10
   8  16  -3   74.09   22.20
   8  16  -3  112.69   28.40
  16 -24  -3   32.00   26.90
 -16  24   3  103.29   32.40
   9  15  -3  184.78   31.50
   9  15  -3  143.69   24.90
 -24   9  -3  170.18   32.30
  15 -24  -3  154.88   33.50
 -15  24   3  100.19   30.00
  24  -9   3  132.89   39.90
  10  14  -3   16.00   18.90
  10  14  -3   -3.20   28.30
  14 -24  -3  -23.30   23.10
 -24  10  -3   38.20   26.10
  24 -10   3   31.20   36.10
 -14  24   3  -32.60   25.40
  13 -24  -3  699.53   60.39
  11  13  -3  717.53   54.89
 -24  11  -3  817.92   61.79
  11  13  -3  726.23   68.69
  24 -11   3  730.33   79.39
 -13  24   3  799.02   63.69
  12  12  -3   -4.40   18.80
 -24  12  -3   -5.30   23.30
 -12  24   3  -11.10   23.90
  24 -12   3  -63.99   31.90
  11 -24  -3   -3.00   22.90
  13  11  -3  -30.80   18.50
 -24  13  -3   22.30   24.00
  24 -13   3  -40.90   33.30
  10 -24  -3   17.80   21.00
 -24  14  -3  -31.80   24.00
  14  10  -3   22.30   20.70
  24 -14   3   42.70   35.40
 -10  24   3    1.40   21.20
  15   9  -3  102.99   25.40
   9 -24  -3   76.49   26.50
 -24  15  -3  114.69   28.70
  24 -15   3   28.80   33.70
  -9  24   3   72.79   23.40
  16   8  -3   41.00   22.90
 -24  16  -3   32.70   26.10
   8 -24  -3   91.99   24.60
  -8  24   3   59.89   19.80
  24 -16   3  118.89   40.10
  17   7  -3   51.39   23.70
   7 -24  -3   25.50   21.10
 -24  17  -3   20.00   27.50
  18   6  -3  -21.80   22.00
 -24  18  -3   51.29   28.70
   6 -24  -3    2.60   20.40
  -6  24   3  -25.10   15.60
  19   5  -3  378.16   52.39
   5 -24  -3  435.76   45.40
  24 -19   3  515.15   80.19
  -5  24   3  374.76   30.80
  20   4  -3  110.39   27.70
  24 -20   3  141.69   43.30
  21   3  -3   -2.80   25.90
  24 -21   3  -13.20   42.90
  22   2  -3    9.80   27.80
  24 -22   3  109.39   45.30
   4  21  -3   48.70   26.40
   4  21  -3   60.69   32.80
  21 -25  -3   -8.50   38.60
 -25   4  -3  -34.90   26.30
  25  -4   3   14.80   42.00
   5  20  -3  163.18   33.60
 -25   5  -3  108.69   30.00
  20 -25  -3   92.69   39.00
   5  20  -3   72.49   27.10
 -20  25   3   22.20   35.70
  25  -5   3  144.69   40.90
 -25   6  -3  225.58   34.00
   6  19  -3  161.28   28.30
   6  19  -3  167.98   35.90
  19 -25  -3  186.08   40.80
 -19  25   3  242.68   42.40
  25  -6   3  216.88   46.10
   7  18  -3   61.79   31.30
  18 -25  -3  -22.60   30.70
 -25   7  -3   58.69   26.40
   7  18  -3  -19.30   22.30
  25  -7   3    6.80   39.40
 -18  25   3    8.90   32.90
  17 -25  -3   39.40   32.80
   8  17  -3   81.39   31.00
   8  17  -3   65.89   23.10
  25  -8   3  115.99   41.70
 -17  25   3   34.00   32.30
  16 -25  -3  -16.00   29.50
   9  16  -3   45.70   23.40
 -25   9  -3   28.10   25.70
  25  -9   3    6.70   40.50
 -16  25   3    6.20   32.20
  10  15  -3  154.48   27.70
  10  15  -3  143.79   33.00
  15 -25  -3  172.38   33.30
 -25  10  -3  184.98   33.70
  25 -10   3  109.29   41.20
 -15  25   3  192.78   35.60
  14 -25  -3  512.35   60.99
 -25  11  -3  447.46   58.09
  11  14  -3  424.56   49.90
  25 -11   3  312.97   50.59
 -14  25   3  316.07   43.10
  12  13  -3  188.08   34.60
 -25  12  -3  176.38   35.40
  13 -25  -3  234.38   35.90
  12  13  -3  163.68   28.20
  25 -12   3  188.98   43.80
  12 -25  -3  230.38   37.20
 -12  25   3  147.59   31.10
  25 -13   3  174.58   42.10
  11 -25  -3  -11.60   25.10
  14  11  -3   34.10   23.70
 -25  14  -3   26.90   28.40
  25 -14   3  -25.40   37.20
 -11  25   3   -3.90   24.30
  15  10  -3  522.15   52.99
  10 -25  -3  567.44   57.69
 -25  15  -3  418.16   58.09
 -10  25   3  358.96   47.20
  25 -15   3  501.15   80.09
   9 -25  -3  249.88   33.30
  16   9  -3  239.78   30.10
 -25  16  -3  178.48   36.60
  17   8  -3  765.92   62.89
   8 -25  -3  765.82   57.89
  -8  25   3  652.53   47.80
  18   7  -3  139.29   27.00
   7 -25  -3  118.49   27.20
  -7  25   3  156.18   21.80
  19   6  -3  107.59   29.50
   6 -25  -3  140.19   28.80
  25 -19   3   45.50   40.80
  -6  25   3  122.29   19.50
  25 -20   3  142.49   48.20
  -5  25   3  127.19   18.50
  21   4  -3  -27.20   28.10
 -26   7  -3  165.78   33.80
  19 -26  -3  207.78   43.00
   7  19  -3  136.59   37.20
  26  -7   3  110.49   45.60
 -19  26   3  109.89   40.00
   8  18  -3    7.60   33.20
  18 -26  -3   -9.90   33.60
   8  18  -3   37.20   24.00
 -26   8  -3   32.10   28.90
 -18  26   3   67.89   40.30
   9  17  -3 1032.10   64.49
   9  17  -3 1128.79   80.29
  17 -26  -3  919.41   83.09
 -26   9  -3 1197.08   76.89
 -17  26   3 1014.70   84.49
 -26  10  -3   97.29   31.30
  10  16  -3  110.09   26.80
  10  16  -3  152.48   34.20
  16 -26  -3   84.49   33.40
 -16  26   3   86.59   34.50
  26 -10   3   95.89   46.70
  11  15  -3  193.78   37.30
  11  15  -3  198.18   29.50
  15 -26  -3  272.07   41.30
  26 -11   3  155.28   47.20
 -15  26   3  232.08   38.20
  12  14  -3  -21.00   23.00
 -26  12  -3   62.99   30.90
  12  14  -3  -35.40   33.80
 -14  26   3   76.79   32.20
  26 -12   3   12.20   42.00
  13  13  -3  307.87   42.20
  13 -26  -3  266.17   41.20
  13  13  -3  221.58   31.70
 -26  13  -3  401.36   64.99
 -13  26   3  357.46   58.49
  26 -13   3  266.47   49.99
  14  12  -3  328.17   36.70
 -26  14  -3  463.65   64.59
  12 -26  -3  475.25   62.39
 -12  26   3  416.76   56.89
  26 -14   3  395.46   53.39
  15  11  -3  162.48   29.10
 -26  15  -3  189.38   38.40
  26 -15   3  212.98   52.69
  10 -26  -3   58.79   27.40
  16  10  -3   41.00   26.10
  26 -16   3  132.19   44.70
 -10  26   3   23.70   25.20
   9 -26  -3   11.40   27.10
  -9  26   3   42.90   23.60
  26 -17   3   76.39   42.20
   8 -26  -3  100.19   30.00
  -8  26   3  112.39   23.60
  26 -18   3  141.09   46.30
  26 -19   3   18.00   42.20
  15 -27  -3  -16.20   33.10
  12  15  -3   52.39   35.40
 -27  12  -3   53.09   36.20
  12  15  -3   51.29   26.10
 -15  27   3  -32.60   33.10
  27 -12   3    1.90   47.60
  14 -27  -3    5.80   31.10
  13  14  -3   16.50   25.80
 -27  13  -3    7.40   35.90
  13  14  -3  -57.59   37.40
  27 -13   3    5.90   46.00
  13 -27  -3   32.90   34.50
  14  13  -3  -16.30   25.10
  14  13  -3  -63.89   37.80
 -13  27   3   45.30   31.70
 -27  15  -3  401.86   67.29
  12 -27  -3  503.95   66.89
  27 -15   3  607.14   95.19
 -12  27   3  333.07   40.30
   0   0  -4   27.50    9.50
   1  -1  -4  645.24   34.50
   0   1  -4  591.64   34.30
  -1   0  -4  559.64   32.80
   1   0  -4  655.93   36.40
  -1   1  -4  664.03   35.60
   0  -1  -4  669.83   35.20
  -1  -1  -4    5.90    7.30
   2  -1  -4    5.20    7.50
  -1   2  -4    4.50    7.70
   3  -2  -4   31.80   10.20
  -2  -1  -4   21.40    8.90
  -2   0  -4 1410.36   54.69
   2  -2  -4 1464.05   56.99
   0   2  -4 1448.56   58.09
   1   1  -4   84.59   14.90
  -2   1  -4   84.99   17.50
   1  -2  -4   75.49   14.10
   0  -2  -4 2357.76   76.19
  -2   2  -4 2257.97   83.89
   2   0  -4 2203.78   78.49
  -2   3  -4   38.70   12.50
   3  -1  -4   30.60   10.30
  -1  -2  -4   38.20   10.10
  -2  -2  -4  856.21   38.40
  -2   4  -4  858.51   49.50
   4  -2  -4  873.81   43.60
   5  -3  -4 1640.24   64.39
  -3  -2  -4 1622.44   62.29
  -2   5  -4 1625.04   72.39
  -3  -2  -4 1618.14   57.19
  -5   3   4 1676.33   64.79
  -1   4  -4  612.74   41.50
  -3  -1  -4  598.04   31.30
   4  -3  -4  530.15   33.20
  -3  -1  -4  599.44   35.90
  -3   0  -4 1753.12   67.19
   0   3  -4 1684.83   65.59
   3  -3  -4 1643.84   63.09
  -3   1  -4  217.98   24.60
   1   2  -4  186.38   21.00
   2  -3  -4  169.78   20.50
  -3   2  -4    4.30    9.90
   2   1  -4   16.00    8.50
   1  -3  -4   13.00    7.30
  -3   3  -4   95.99   16.10
   0  -3  -4  112.59   16.00
   3   0  -4  118.09   18.90
  -3   4  -4   79.69   16.30
  -1  -3  -4   64.39   11.90
   4  -1  -4   54.99   13.00
  -3   5  -4 1062.89   54.99
   5  -2  -4 1150.58   51.79
  -2  -3  -4 1078.39   43.40
  -3  -3  -4  128.09   19.70
  -3   6  -4   82.79   17.20
  -3  -3  -4  127.69   15.90
   6  -3  -4  127.79   20.50
  -6   3   4  109.39   17.60
  -3   7  -4  141.09   23.80
  -4  -3  -4  156.08   19.50
  -4  -3  -4  153.58   16.70
   7  -4  -4  127.59   21.20
  -7   4   4  159.48   22.60
  -2   6  -4   26.60   12.80
  -4  -2  -4   11.40    7.60
   6  -4  -4    1.70    7.60
  -6   4   4   28.60   10.70
  -1   5  -4   56.69   17.00
   5  -4  -4   75.89   14.60
  -4  -1  -4   62.99   12.70
  -5   4   4   71.59   14.70
   0   4  -4 2058.69   75.79
  -4   0  -4 2106.49   74.59
   4  -4  -4 2019.90   72.59
  -4   4   4 2123.09   73.89
   3  -4  -4  148.19   20.00
  -4   1  -4  184.18   22.50
   1   3  -4  162.48   21.60
   2   2  -4  228.58   23.60
   2  -4  -4  233.28   21.80
  -4   2  -4  247.38   25.00
   3   1  -4  165.48   22.10
  -4   3  -4  183.68   24.30
   1  -4  -4  156.38   18.50
   0  -4  -4  680.13   33.70
  -4   4  -4  653.13   41.50
  -4   5  -4 1881.41   76.59
  -1  -4  -4 1846.72   62.39
   5  -1  -4 1923.41   72.09
   6  -2  -4  796.12   44.30
  -4   6  -4  888.91   50.39
  -2  -4  -4  830.52   35.90
  -6   2   4  839.92   43.90
   7  -3  -4 1298.57   58.39
  -4   7  -4 1391.16   65.59
  -3  -4  -4 1340.37   47.90
  -3  -4  -4 1312.47   52.39
  -7   3   4 1423.06   60.59
  -4  -4  -4  397.06   26.90
   8  -4  -4  409.06   31.90
  -4  -4  -4  429.86   23.20
  -8   4   4  387.06   31.40
   9  -5  -4 1299.67   59.99
  -5  -4  -4 1378.86   46.60
  -5  -4  -4 1383.56   49.99
  -4   9  -4 1317.37   66.39
  -9   5   4 1391.86   62.09
  -5  -3  -4  163.28   20.00
  -5  -3  -4  137.99   15.70
  -8   5   4  155.58   23.00
  -5  -2  -4 4613.34  131.19
  -2   7  -4 4604.64  148.99
  -5  -2  -4 4617.74  126.69
   7  -5  -4 4735.03  138.89
  -7   5   4 4765.32  141.49
   6  -5  -4  195.78   22.70
  -5  -1  -4  149.59   21.00
  -1   6  -4  244.48   30.20
  -6   5   4  194.88   22.50
  -5   0  -4  577.84   34.50
   5  -5  -4  592.14   34.90
  -5   5   4  582.04   35.20
  -5   1  -4  670.33   38.70
   1   4  -4  726.33   40.40
   4  -5  -4  713.53   37.40
  -4   5   4  727.13   37.50
  -5   2  -4  373.66   30.20
   3  -5  -4  381.06   26.70
   2   3  -4  372.06   29.70
   2  -5  -4 2291.17   75.49
  -5   3  -4 2406.86   85.19
   3   2  -4 2312.07   83.39
   4   1  -4    2.30    8.50
   1  -5  -4   -7.30    6.50
  -5   4  -4   22.10   11.40
   5   0  -4  383.26   30.50
  -5   5  -4  358.86   32.40
   0  -5  -4  389.66   24.50
  -5   6  -4   35.40   14.40
   6  -1  -4   58.99   14.90
  -1  -5  -4   49.70   10.50
  -5   7  -4  505.45   39.80
   7  -2  -4  574.84   36.90
  -2  -5  -4  554.44   28.10
  -7   2   4  551.04   36.10
   8  -3  -4 1099.09   54.29
  -5   8  -4 1204.78   60.49
  -3  -5  -4 1161.48   42.00
  -3  -5  -4 1116.49   45.90
  -8   3   4 1123.49   54.99
   9  -4  -4  365.26   31.90
  -5   9  -4  311.57   34.70
  -4  -5  -4  347.27   23.70
  -4  -5  -4  364.66   21.40
  -9   4   4  346.17   31.20
  -5  -5  -4  183.38   17.70
  -5  10  -4  203.58   31.50
  -5  -5  -4  201.28   15.70
  10  -5  -4  213.68   27.00
 -10   5   4  152.28   24.10
  -6  -5  -4  303.87   18.40
  11  -6  -4  339.07   32.50
  -5  11  -4  323.77   40.30
  -6  -5  -4  302.97   19.70
 -11   6   4  334.17   32.20
  10  -6  -4  821.42   46.70
  -6  -4  -4  741.33   31.10
  -4  10  -4  742.83   49.40
  -6  -4  -4  735.83   33.00
 -10   6   4  780.62   46.60
  -6  -3  -4  406.86   24.00
  -3   9  -4  503.85   40.80
  -6  -3  -4  464.35   27.20
   9  -6  -4  431.36   33.60
  -9   6   4  468.65   35.30
  -2   8  -4   34.40   14.70
   8  -6  -4   28.30   11.70
  -6  -2  -4   22.70   10.30
  -8   6   4    8.40    8.80
  -1   7  -4  125.19   22.50
  -6  -1  -4  135.59   19.40
  -7   6   4  126.29   20.40
   0   6  -4  872.01   53.09
  -6   0  -4  881.11   42.80
   6  -6  -4  885.11   44.40
  -6   6   4  893.51   44.60
   5  -6  -4  282.27   24.90
   1   5  -4  286.17   27.00
  -6   1  -4  305.47   27.30
  -5   6   4  308.67   25.20
   2   4  -4  188.78   23.70
  -6   2  -4  222.28   25.40
   4  -6  -4  260.17   22.80
  -4   6   4  230.08   22.30
   3  -6  -4  124.09   17.30
   3   3  -4   90.19   16.00
  -6   3  -4  123.09   19.10
  -3   6   4  104.19   17.00
  -6   4  -4  751.02   43.80
   4   2  -4  714.43   41.40
   2  -6  -4  756.02   35.70
   1  -6  -4  313.17   22.50
  -6   5  -4  280.67   30.30
   5   1  -4  313.97   27.90
   6   0  -4   11.30    9.80
   0  -6  -4   14.80    7.40
  -6   6  -4   11.10   11.30
  -6   7  -4  437.56   37.70
   7  -1  -4  542.95   36.30
  -1  -6  -4  482.55   25.80
  -7   1   4  446.26   33.40
  -2  -6  -4    6.60    6.60
  -6   8  -4  -11.30   10.80
   8  -2  -4    2.30    9.70
  -8   2   4    0.10    9.50
  -6   9  -4 2381.26   92.79
   9  -3  -4 2344.87   86.79
  -3  -6  -4 2272.87   67.69
  -3  -6  -4 2245.98   71.99
  -9   3   4 2395.96   88.99
  -4  -6  -4  201.18   18.10
  -4  -6  -4  216.78   16.50
  -6  10  -4  203.98   30.80
  10  -4  -4  254.27   28.90
 -10   4   4  240.88   28.30
  -6  11  -4  113.99   23.10
  -5  -6  -4  153.48   15.60
  11  -5  -4  182.78   26.00
  -5  -6  -4  149.49   13.90
 -11   5   4  174.88   25.70
  -6  12  -4  632.94   47.90
  12  -6  -4  595.14   42.20
 -12   6   4  635.44   45.50
  13  -7  -4  298.77   33.10
  -6  13  -4  332.27   37.30
 -13   7   4  322.37   33.60
  -7  -5  -4  230.78   15.90
  12  -7  -4  254.57   31.00
  -5  12  -4  227.68   32.80
  -7  -5  -4  242.88   17.50
 -12   7   4  186.98   32.60
  -7  -4  -4 2058.79   62.39
  -4  11  -4 1975.00   98.19
  11  -7  -4 2045.70   80.69
  -7  -4  -4 2027.90   60.59
 -11   7   4 2015.90   82.39
  -7  -3  -4  147.89   15.60
  -7  -3  -4  116.69   17.10
  -3  10  -4  121.69   22.20
  10  -7  -4  106.89   19.20
 -10   7   4   92.99   16.70
  -7  -2  -4  432.96   28.30
  -2   9  -4  474.55   41.00
   9  -7  -4  420.76   33.40
  -9   7   4  499.35   35.80
  -7  -1  -4  372.86   26.70
  -1   8  -4  363.26   36.40
   8  -7  -4  362.06   31.00
  -8   7   4  390.26   31.10
   0   7  -4  574.54   43.10
   7  -7  -4  511.85   33.60
  -7   0  -4  514.15   32.00
  -7   7   4  515.75   34.00
  -7   1  -4 2655.63   88.09
   1   6  -4 2659.63   93.69
   6  -7  -4 2709.83   88.99
  -6   7   4 2681.43   90.99
   5  -7  -4 2151.38   73.99
  -7   2  -4 2146.89   76.69
   2   5  -4 2110.89   80.19
  -5   7   4 2101.19   75.49
   3   4  -4  584.14   37.50
  -7   3  -4  523.95   36.00
   4  -7  -4  584.24   32.80
  -4   7   4  631.14   34.30
  -7   4  -4  256.07   28.70
   3  -7  -4  262.27   22.80
   4   3  -4  300.77   27.50
  -3   7   4  242.68   21.10
   5   2  -4  978.80   48.80
  -7   5  -4  944.71   50.39
   2  -7  -4  926.01   40.50
   1  -7  -4  559.94   29.90
   6   1  -4  632.84   40.20
  -7   6  -4  551.04   39.80
  -7   7  -4 1725.73   73.89
   0  -7  -4 1813.22   58.49
   7   0  -4 1732.93   70.99
  -7   8  -4  103.19   18.90
  -1  -7  -4  149.49   16.40
  -8   1   4  153.38   22.90
   9  -2  -4   87.89   17.60
  -7   9  -4   96.19   18.30
  -2  -7  -4   87.09   13.60
  -9   2   4   82.49   18.10
  -7  10  -4  276.87   33.50
  -3  -7  -4  281.07   20.20
  10  -3  -4  302.07   31.30
  -3  -7  -4  305.77   18.00
 -10   3   4  321.47   31.00
  -4  -7  -4   20.70    7.80
  -7  11  -4   -1.70   13.80
  11  -4  -4   18.00   12.10
  -4  -7  -4   18.30    6.40
 -11   4   4   11.80   13.00
  12  -5  -4 1454.35   68.49
  -7  12  -4 1480.05   73.49
 -12   5   4 1497.25   69.39
  13  -6  -4  235.58   31.30
  -7  13  -4  255.57   35.30
 -13   6   4  261.27   31.00
  -7  14  -4  -12.00   14.30
  14  -7  -4    0.40   14.10
 -14   7   4  -22.50   12.90
  15  -8  -4   -6.00   17.70
  -7  15  -4    5.30   16.50
  14  -8  -4 1990.70   85.09
  -6  14  -4 2015.90   91.49
 -14   8   4 2123.39   87.89
  -5  13  -4   20.00   15.90
  13  -8  -4   13.10   12.50
 -13   8   4    2.90   11.80
  -8  -4  -4  241.28   17.20
  12  -8  -4  213.18   28.90
  -8  -4  -4  219.08   17.30
  -4  12  -4  189.48   29.70
  11  -8  -4  330.97   31.60
  -8  -3  -4  329.27   22.40
 -11   8   4  267.97   30.80
  10  -8  -4  498.55   36.80
  -8  -2  -4  526.15   29.70
  -2  10  -4  543.45   43.90
 -10   8   4  569.44   39.40
   9  -8  -4 1563.84   65.39
  -8  -1  -4 1557.44   57.59
  -1   9  -4 1619.64   75.09
  -9   8   4 1595.04   67.89
   8  -8  -4   31.30   12.50
   0   8  -4    5.10   12.50
  -8   0  -4   22.10    9.90
  -8   8   4   25.60   11.50
   1   7  -4  207.18   25.00
  -8   1  -4  221.48   24.50
   7  -8  -4  243.88   24.60
  -7   8   4  160.68   23.10
   6  -8  -4   42.60   12.30
   2   6  -4   40.00   11.40
  -6   8   4   52.29   11.60
   3   5  -4  484.45   35.40
   5  -8  -4  473.35   30.50
  -8   3  -4  499.15   34.20
  -5   8   4  483.45   31.40
   4  -8  -4  181.58   20.70
   4   4  -4  181.38   24.20
  -8   4  -4  186.38   25.20
  -4   8   4  182.68   19.90
  -8   5  -4    0.90   10.10
   5   3  -4   10.70   10.40
   3  -8  -4   11.80    7.90
  -3   8   4    3.50    6.60
  -8   6  -4  104.69   19.10
   2  -8  -4   83.29   13.20
   6   2  -4   84.99   17.30
  -8   7  -4  418.86   35.90
   7   1  -4  389.56   32.50
   1  -8  -4  383.86   24.30
  -8   8  -4   55.69   16.20
   8   0  -4   27.10   12.40
   0  -8  -4   49.70    9.70
  -8   9  -4  137.39   22.50
   9  -1  -4  150.48   24.20
  -1  -8  -4  116.09   14.30
  -9   1   4  129.59   21.70
  -8  10  -4   18.60   14.10
  10  -2  -4   17.70   11.50
  -2  -8  -4   13.80    6.40
 -10   2   4    5.30   11.20
  11  -3  -4  350.26   33.90
  -3  -8  -4  347.67   17.80
  -8  11  -4  346.07   42.80
  -3  -8  -4  350.66   20.90
  12  -4  -4  571.64   42.20
  -8  12  -4  571.24   45.00
 -12   4   4  561.34   42.20
  13  -5  -4  421.96   37.50
  -8  13  -4  425.66   40.70
 -13   5   4  394.36   37.10
  14  -6  -4  137.19   23.60
  -8  14  -4   95.89   22.40
 -14   6   4  155.18   24.50
  -8  15  -4  115.69   21.60
  15  -7  -4   71.49   31.70
 -15   7   4   69.69   19.10
  16  -8  -4 1148.49   64.79
  -8  16  -4 1197.88   70.29
 -16   8   4 1072.79   64.59
  17  -9  -4  102.89   22.00
  -8  17  -4  135.49   27.00
  -7  16  -4   61.79   22.70
  16  -9  -4  119.39   24.00
 -16   9   4   73.29   18.80
  -6  15  -4   91.49   21.30
  15  -9  -4  148.09   40.90
 -15   9   4  148.49   26.00
  14  -9  -4   18.90   14.60
  -5  14  -4   26.40   18.30
  -9  -4  -4  187.68   15.90
  -9  -4  -4  179.78   16.80
  -4  13  -4  155.18   28.40
  13  -9  -4  225.58   29.40
  -3  12  -4   30.40   14.10
  -9  -3  -4   14.70    8.30
  12  -9  -4   30.80   13.10
  -9  -2  -4  678.63   33.10
  11  -9  -4  671.23   44.00
 -11   9   4  690.33   45.50
  10  -9  -4  401.56   33.10
  -1  10  -4  378.16   38.70
  -9  -1  -4  399.06   26.90
 -10   9   4  413.66   34.40
  -9   0  -4 1691.13   60.39
   0   9  -4 1573.44   76.89
   9  -9  -4 1499.35   64.59
  -9   9   4 1557.84   67.29
   1   8  -4  183.98   24.20
  -9   1  -4  145.29   21.60
   8  -9  -4  192.68   23.80
   1   8  -4  196.18   30.90
  -8   9   4  166.08   23.40
   2   7  -4  213.88   24.30
  -9   2  -4  174.58   22.40
   7  -9  -4  142.99   22.10
  -7   9   4  170.28   23.20
   3   6  -4  709.43   42.10
   6  -9  -4  622.24   36.00
  -9   3  -4  693.83   39.30
  -6   9   4  659.73   37.80
  -9   4  -4   30.60   13.20
   4   5  -4   16.80    9.70
   5  -9  -4   29.80   10.50
  -5   9   4   36.60   10.20
   5   4  -4 2657.03   93.79
  -9   5  -4 2634.24   93.99
   4  -9  -4 2551.24   82.29
  -4   9   4 2598.24   84.69
   6   3  -4  127.49   21.50
   3  -9  -4   77.39   12.80
  -9   6  -4   91.49   19.40
  -3   9   4  101.29   16.30
   2  -9  -4  365.66   23.80
   7   2  -4  381.86   32.90
  -9   7  -4  422.06   35.90
  -2   9   4  368.56   23.80
  -9   8  -4 1048.70   55.39
   1  -9  -4  949.90   38.40
   8   1  -4  924.31   50.49
   0  -9  -4  340.27   21.00
   9   0  -4  337.37   32.30
  -9   9  -4  347.47   35.50
  -9   0   4  326.67   31.70
  -9  10  -4 1542.65   72.59
  10  -1  -4 1512.05   67.89
  -1  -9  -4 1447.06   47.60
 -10   1   4 1552.54   73.29
  11  -2  -4   76.79   18.10
  -2  -9  -4   90.79   11.70
 -11   2   4   84.39   21.70
  -9  12  -4  514.35   44.90
  12  -3  -4  472.75   38.30
 -12   3   4  422.16   37.50
  13  -4  -4   42.50   16.70
  -9  13  -4   76.19   21.40
 -13   4   4   73.79   17.20
  -9  14  -4  763.32   54.69
  14  -5  -4  710.43   48.00
 -14   5   4  701.73   50.19
  -9  15  -4  656.33   52.39
 -15   6   4  611.84   47.10
  16  -7  -4  454.95   43.00
  -9  16  -4  489.75   49.00
 -16   7   4  463.85   44.70
  17  -8  -4  135.69   23.30
  -9  17  -4  165.28   26.90
 -17   8   4  239.48   39.40
  -9  18  -4   38.20   23.10
  18  -9  -4  -15.60   16.10
 -18   9   4  -23.00   16.90
  -9  19  -4   75.19   26.10
  19 -10  -4   42.70   23.50
 -19  10   4   26.40   23.80
  -8  18  -4 1461.65   82.69
  18 -10  -4 1472.15   77.89
 -18  10   4 1551.64   78.89
  -7  17  -4  346.67   44.80
  17 -10  -4  266.57   38.80
 -17  10   4  294.77   41.50
  16 -10  -4  331.57   38.50
  -6  16  -4  355.26   42.60
 -16  10   4  305.37   40.80
  -5  15  -4  433.46   44.60
  15 -10  -4  441.56   49.80
 -15  10   4  418.66   42.50
  14 -10  -4  706.33   48.40
  -4  14  -4  763.82   55.39
 -14  10   4  698.23   50.29
 -10  -3  -4 1344.17   46.60
  -3  13  -4 1394.86   72.59
  13 -10  -4 1395.66   66.59
 -13  10   4 1356.66   68.29
  -2  12  -4 1255.07   68.19
  12 -10  -4 1299.47   62.59
 -10  -2  -4 1271.57   46.80
 -10  -1  -4  305.97   23.10
  -1  11  -4  325.27   37.50
  11 -10  -4  291.87   31.50
 -11  10   4  215.98   31.20
  10 -10  -4  217.58   27.40
 -10   0  -4  227.78   23.30
 -10  10   4  240.78   28.40
   1   9  -4 1187.98   66.69
 -10   1  -4 1154.08   49.80
   9 -10  -4 1164.58   54.29
  -9  10   4 1178.58   56.99
   8 -10  -4   89.69   15.30
 -10   2  -4   76.69   15.00
  -8  10   4   79.79   15.30
 -10   3  -4 1796.52   69.59
   3   7  -4 1875.01   75.19
   7 -10  -4 1763.92   67.19
  -7  10   4 1803.82   70.29
 -10   4  -4  100.19   18.10
   6 -10  -4  130.69   19.90
   4   6  -4  158.08   24.70
  -6  10   4   92.69   15.30
   5 -10  -4  313.77   24.80
   5   5  -4  291.87   29.00
 -10   5  -4  294.97   30.00
  -5  10   4  305.37   25.10
 -10   6  -4    0.90   11.40
   4 -10  -4   12.50    8.40
   6   4  -4    6.30    9.80
  10  -6   4   20.40   14.40
  -4  10   4   18.30    9.30
   3 -10  -4  289.77   22.70
   7   3  -4  306.47   30.90
 -10   7  -4  315.47   32.50
  -3  10   4  264.67   22.50
  10  -7   4  310.77   34.90
 -10   8  -4  361.46   36.00
   2 -10  -4  381.76   24.10
   8   2  -4  416.96   34.90
  -2  10   4  399.66   24.50
  10  -8   4  378.66   37.30
   9   1  -4    7.00   11.10
 -10   9  -4   -2.20   11.30
   1 -10  -4    3.00    7.30
  10  -9   4  -16.10   12.20
  10   0  -4   30.20   13.30
 -10  10  -4   60.79   17.60
   0 -10  -4   53.49    9.40
  10 -10   4   64.59   18.30
  11  -1  -4   15.80   11.70
 -11   1   4   42.70   15.80
  10 -11   4   37.20   18.30
  12  -2  -4  359.86   35.50
 -10  12  -4  254.67   35.90
 -12   2   4  333.17   35.20
  13  -3  -4  195.08   27.30
 -10  13  -4  239.98   35.90
  10 -13   4  259.67   42.00
 -13   3   4  229.58   32.10
 -10  14  -4   59.79   20.60
  14  -4  -4   45.10   16.50
 -14   4   4   40.80   16.00
  10 -14   4   26.70   19.40
 -10  15  -4  227.58   37.40
 -15   5   4  184.28   29.70
  16  -6  -4 1253.87   67.59
 -10  16  -4 1146.29   70.19
 -16   6   4 1346.67   69.79
 -10  17  -4    1.10   18.20
  17  -7  -4   23.10   18.20
 -17   7   4   -8.10   17.90
 -10  18  -4   62.49   23.90
  18  -8  -4   71.69   22.80
 -18   8   4   71.99   24.40
  19  -9  -4  242.88   34.20
 -10  19  -4  366.76   49.00
 -19   9   4  316.17   48.00
  20 -10  -4  156.18   30.10
 -10  20  -4  246.08   36.60
 -20  10   4  175.58   32.90
  21 -11  -4 1006.00   73.89
 -10  21  -4 1110.99   77.99
 -21  11   4 1011.70   71.99
  20 -11  -4   36.40   24.30
  -9  20  -4  -15.10   23.90
 -20  11   4  -12.20   23.40
  -8  19  -4   38.50   23.20
  19 -11  -4    4.40   21.00
 -19  11   4   18.80   21.30
  -7  18  -4   25.00   23.20
  18 -11  -4   39.20   20.60
 -18  11   4   83.89   23.40
  17 -11  -4  330.97   43.00
  -6  17  -4  333.87   45.70
  -5  16  -4  448.66   49.40
  16 -11  -4  565.54   47.80
 -16  11   4  492.35   45.80
  15 -11  -4   -6.30   23.80
  -4  15  -4    1.60   16.90
 -15  11   4    6.90   14.60
  -3  14  -4  122.99   23.10
 -11  -3  -4  159.68   17.00
  14 -11  -4  122.99   21.10
 -14  11   4  125.89   23.50
 -11  -2  -4  234.58   21.00
  -2  13  -4  204.68   30.20
 -11  -1  -4  128.99   19.30
  12 -11  -4  108.39   21.20
  -1  12  -4  130.59   25.50
 -12  11   4  107.59   27.20
 -11   0  -4   11.00    9.60
   0  11  -4    2.40   13.10
  11 -11  -4   25.00   12.60
 -11  11   4   -9.70   12.10
 -11   1  -4   13.20    9.50
   1  10  -4    1.70   16.30
  10 -11  -4    3.20   10.90
 -10  11   4   31.00   12.80
 -11   2  -4  317.07   28.30
   9 -11  -4  331.27   30.00
   2   9  -4  250.07   29.20
  -9  11   4  308.27   30.60
 -11   3  -4  855.61   45.70
   3   8  -4  985.10   51.39
   8 -11  -4  917.91   46.50
  -8  11   4  887.41   46.50
   7 -11  -4  218.58   24.60
 -11   4  -4  230.38   27.00
   4   7  -4  277.77   29.20
  -7  11   4  199.88   24.30
  11  -4   4  193.58   29.00
   6 -11  -4  188.08   22.40
   5   6  -4  149.29   23.30
 -11   5  -4  146.39   21.10
  -6  11   4  174.98   22.60
  11  -5   4  201.48   28.80
   6   5  -4   24.20   12.30
 -11   6  -4   44.20   14.90
   5 -11  -4   44.30   11.10
  -5  11   4   44.10   11.90
  11  -6   4   81.09   18.90
 -11   7  -4  508.25   38.80
   4 -11  -4  469.15   29.30
   7   4  -4  531.05   37.50
  -4  11   4  502.45   29.80
  11  -7   4  526.85   42.90
   8   3  -4  649.93   42.70
 -11   8  -4  597.24   43.70
   3 -11  -4  678.13   32.90
  11  -8   4  691.63   48.60
  -3  11   4  667.93   33.40
 -11   9  -4  966.10   54.89
   2 -11  -4  937.41   38.60
   9   2  -4  960.90   52.79
  11  -9   4  944.31   58.29
  -2  11   4  888.21   37.90
   1 -11  -4   42.00    9.80
 -11  10  -4   50.19   15.90
  10   1  -4   54.79   15.50
  11 -10   4   25.60   15.20
  11   0  -4  234.58   29.90
 -11  11  -4  286.57   36.20
   0 -11  -4  232.08   18.30
  11 -11   4  166.88   30.10
 -11   0   4  271.27   32.60
 -11  12  -4  912.51   58.39
  12  -1  -4  951.10   55.29
  11 -12   4  990.80   64.59
 -12   1   4 1062.69   58.39
 -11  13  -4  129.99   24.50
  13  -2  -4  134.79   22.30
 -13   2   4   86.49   18.70
  11 -13   4  105.49   26.20
  14  -3  -4 2231.38   94.59
 -11  14  -4 2312.77   98.89
  11 -14   4 2216.78  106.79
 -14   3   4 2470.05   97.19
 -11  15  -4  353.96   42.60
  15  -4  -4  302.07   37.60
  11 -15   4  315.37   46.30
 -15   4   4  252.57   36.80
  16  -5  -4  154.78   27.90
 -16   5   4  122.49   25.50
  11 -16   4  149.19   32.10
  17  -6  -4  259.87   39.80
 -11  17  -4  318.37   43.80
 -17   6   4  247.28   40.60
  11 -17   4  355.36   52.19
 -11  18  -4   54.49   21.80
  18  -7  -4   49.90   21.20
 -18   7   4   14.60   18.10
  19  -8  -4 1426.46   78.09
 -11  19  -4 1412.46   82.99
 -19   8   4 1513.75   81.89
  20  -9  -4    8.40   21.40
 -11  20  -4   22.40   21.90
 -20   9   4   52.29   24.80
 -11  21  -4   23.60   25.10
  21 -10  -4  109.99   28.40
 -21  10   4   70.69   29.40
  22 -11  -4   73.89   26.90
 -11  22  -4    3.90   28.20
 -22  11   4   45.60   29.30
 -11  23  -4  112.19   38.10
  23 -12  -4   41.70   29.20
 -23  12   4  -22.50   32.80
  22 -12  -4  169.38   32.10
 -10  22  -4  151.88   33.80
 -22  12   4  123.09   29.10
  -9  21  -4  203.68   34.60
  21 -12  -4  235.88   35.40
 -21  12   4  227.18   38.40
  -8  20  -4  198.78   35.00
 -20  12   4  228.08   35.10
  -7  19  -4   37.80   25.40
  19 -12  -4   32.40   23.00
 -19  12   4   72.19   25.00
  18 -12  -4  390.96   48.30
  -6  18  -4  354.16   47.60
 -18  12   4  350.36   44.80
  -5  17  -4   72.49   24.50
  17 -12  -4   78.99   21.90
 -17  12   4   97.19   20.80
  16 -12  -4 1514.65   76.69
  -4  16  -4 1775.32   84.89
 -16  12   4 1490.85   78.09
  -3  15  -4   46.30   20.80
 -12  -3  -4   62.49   10.70
 -15  12   4   93.29   21.60
  -2  14  -4  193.08   29.40
 -12  -2  -4  272.57   21.80
 -14  12   4  295.27   35.60
  13 -12  -4  627.74   45.80
 -12  -1  -4  650.03   32.50
  -1  13  -4  628.24   50.69
 -13  12   4  701.73   47.20
   0  12  -4  111.69   23.80
  12 -12  -4   64.39   17.50
 -12   0  -4   69.39   13.90
 -12  12   4   55.39   21.50
   1  11  -4 2758.52  111.39
  11 -12  -4 2753.82   98.89
 -12   1  -4 2711.23   87.69
 -11  12   4 2853.51  103.19
 -12   2  -4   71.79   13.90
  10 -12  -4   43.90   14.10
   2  10  -4   29.20   14.10
   2  10  -4   44.90   19.20
 -10  12   4   63.79   15.00
   3   9  -4  464.15   38.10
   9 -12  -4  507.65   36.10
 -12   3  -4  478.05   34.00
  -9  12   4  500.45   35.70
  12  -3   4  483.95   37.40
 -12   4  -4  394.16   34.80
   4   8  -4  419.16   35.50
   8 -12  -4  413.76   32.30
  -8  12   4  461.45   33.90
  12  -4   4  447.36   37.40
 -12   5  -4  484.65   37.00
   5   7  -4  483.15   37.50
   7 -12  -4  486.35   33.30
  -7  12   4  489.85   33.90
  12  -5   4  459.95   39.90
 -12   6  -4 1765.22   73.09
   6 -12  -4 1811.02   65.99
   6   6  -4 1751.22   74.39
  -6  12   4 1776.32   67.89
  12  -6   4 1726.43   79.29
   5 -12  -4   88.79   14.80
 -12   7  -4  104.49   19.20
   7   5  -4   85.49   16.00
  -5  12   4   75.59   13.70
  12  -7   4   51.89   17.20
   4 -12  -4  195.38   22.20
   8   4  -4  173.08   26.50
 -12   8  -4  148.69   23.00
  -4  12   4  219.68   21.20
  12  -8   4  188.28   29.60
 -12   9  -4  144.59   22.60
   9   3  -4  236.68   28.40
   3 -12  -4  200.08   20.50
  -3  12   4  180.88   19.30
   2 -12  -4  619.34   30.70
  10   2  -4  695.33   44.60
  12 -10   4  596.84   49.70
  -2  12   4  608.34   29.70
 -12  11  -4   49.10   18.20
   1 -12  -4   26.40    9.20
  12 -11   4   40.30   19.40
   0 -12  -4  428.96   22.80
  12   0  -4  492.45   38.50
 -12  12  -4  424.36   43.80
  12 -12   4  376.86   45.60
 -12   0   4  454.75   41.00
 -12  13  -4  315.97   41.70
  13  -1  -4  327.27   34.70
 -13   1   4  342.57   38.40
  12 -13   4  305.17   42.10
  14  -2  -4  235.68   36.90
 -12  14  -4  239.18   39.30
 -14   2   4  314.07   38.60
  15  -3  -4    0.40   14.60
 -12  15  -4  -16.50   17.00
 -15   3   4  -17.40   14.60
  12 -15   4  -26.90   17.60
 -12  16  -4   80.39   23.40
  16  -4  -4   84.49   22.30
  12 -16   4   91.39   28.40
 -16   4   4   63.69   19.20
 -12  17  -4  278.57   41.60
  17  -5  -4  222.48   32.10
 -17   5   4  250.77   40.60
  12 -17   4  187.48   32.50
  18  -6  -4  298.77   42.30
 -12  18  -4  233.58   34.40
 -18   6   4  271.37   42.10
  12 -18   4  281.57   41.80
  19  -7  -4   88.09   24.60
 -12  19  -4   94.39   28.00
 -19   7   4  122.49   26.00
  12 -19   4   81.59   32.20
 -12  20  -4  328.07   51.19
  20  -8  -4  340.67   47.00
 -20   8   4  314.87   51.39
  21  -9  -4  147.49   29.50
 -12  21  -4  166.18   33.40
  22 -10  -4   51.39   27.20
 -12  22  -4   49.60   29.40
  23 -11  -4  228.18   39.70
 -12  23  -4  187.68   39.60
 -12  24  -4  -25.70   40.50
  24 -12  -4  -15.90   31.30
  25 -13  -4  877.11   82.09
  24 -13  -4  200.88   40.30
 -11  24  -4  122.19   44.30
  23 -13  -4  258.17   41.70
 -10  23  -4  219.98   40.00
  22 -13  -4  163.08   34.10
  -9  22  -4  176.38   38.10
 -22  13   4  137.59   30.80
  21 -13  -4  320.37   44.30
 -21  13   4  434.46   56.09
  20 -13  -4  339.37   49.70
  -7  20  -4  251.47   38.30
 -20  13   4  312.77   49.40
  -6  19  -4  819.72   66.29
  19 -13  -4  771.62   61.89
  -5  18  -4   53.29   23.40
  18 -13  -4   87.09   25.20
 -18  13   4   32.00   20.20
  17 -13  -4  108.49   24.50
  -4  17  -4   65.79   24.40
 -17  13   4  126.59   25.90
  16 -13  -4  267.47   40.10
 -13  -3  -4  181.98   18.00
  -3  16  -4  164.68   29.90
 -16  13   4  225.58   37.00
  -2  15  -4   58.19   21.00
 -15  13   4    3.90   14.90
  14 -13  -4 1419.26   70.49
 -13  -1  -4 1318.37   50.19
  -1  14  -4 1328.27   74.19
 -14  13   4 1396.26   69.99
  13 -13  -4  155.38   24.70
   0  13  -4  240.58   38.50
 -13  13   4  154.88   25.70
  12 -13  -4   -1.30   12.30
 -13   1  -4    9.20   11.20
   1  12  -4   44.90   16.80
 -12  13   4   10.00   13.30
   2  11  -4   48.70   20.00
   2  11  -4   14.90   12.30
  11 -13  -4   20.50   13.20
 -13   2  -4   23.30   12.20
  13  -2   4   -1.30   12.60
 -11  13   4    7.90   12.20
  10 -13  -4  256.97   30.60
 -13   3  -4  233.98   26.70
 -10  13   4  218.58   29.30
  13  -3   4  184.78   30.00
 -13   4  -4  307.77   30.10
   9 -13  -4  327.87   32.30
   4   9  -4  348.77   33.00
  -9  13   4  266.97   30.70
  13  -4   4  354.36   35.60
   8 -13  -4  299.17   30.30
 -13   5  -4  319.37   32.10
   5   8  -4  341.07   34.00
  13  -5   4  408.36   38.60
  -8  13   4  319.57   30.10
   7 -13  -4   43.60   13.50
   6   7  -4   28.10   13.20
 -13   6  -4   71.59   17.60
  13  -6   4   29.90   17.40
 -13   7  -4  504.25   40.30
   7   6  -4  500.85   38.40
   6 -13  -4  450.75   31.60
  -6  13   4  436.86   33.00
  13  -7   4  548.65   44.60
 -13   8  -4   37.30   15.30
   5 -13  -4   51.09   12.80
   8   5  -4   59.39   17.10
  -5  13   4   64.79   13.00
   4 -13  -4    7.20    9.10
 -13   9  -4   10.90   15.10
   9   4  -4   10.70   11.20
  -4  13   4   18.30    9.70
  13  -9   4  -15.60   14.10
   3 -13  -4  268.27   23.00
  10   3  -4  298.57   34.40
 -13  10  -4  320.57   41.50
  13 -10   4  336.27   42.10
  -3  13   4  323.77   23.20
  11   2  -4  134.99   21.40
 -13  11  -4  142.49   26.40
  -2  13   4  123.69   16.10
  13 -11   4  113.59   22.40
   1 -13  -4 2237.28   67.89
 -13  12  -4 2326.87   95.69
  12   1  -4 2277.37   90.49
  13 -12   4 2186.28  101.49
 -12  -1   4 2263.77   91.99
  13   0  -4    1.10   13.70
 -13  13  -4   29.60   17.90
  13 -13   4   -0.50   17.80
 -13   0   4   16.80   15.00
 -13  14  -4  600.24   49.20
  13 -14   4  461.45   71.49
 -14   1   4  519.45   45.70
  15  -2  -4  250.37   33.10
 -13  15  -4  274.57   36.70
  13 -15   4  238.48   38.80
 -15   2   4  353.16   41.00
  16  -3  -4  494.35   44.00
 -13  16  -4  369.06   47.20
 -16   3   4  451.15   45.60
  13 -16   4  388.66   52.69
 -13  17  -4 1488.45   81.39
  17  -4  -4 1478.25   75.29
  13 -17   4 1406.66   88.89
 -17   4   4 1559.54   78.99
 -13  18  -4  312.47   49.00
  18  -5  -4  268.27   40.40
  13 -18   4  207.98   37.10
 -18   5   4  267.57   43.90
 -13  19  -4  332.27   44.90
  19  -6  -4  321.27   44.50
 -19   6   4  279.07   45.30
  13 -19   4  354.96   58.19
  20  -7  -4  125.09   25.70
 -13  20  -4   95.79   29.10
 -20   7   4  103.69   27.30
  13 -20   4   51.79   30.40
  21  -8  -4  568.24   58.29
 -13  21  -4  372.36   59.49
  13 -21   4  483.95   70.49
 -21   8   4  444.16   57.49
  22  -9  -4  213.08   34.40
 -13  22  -4  165.58   38.50
 -13  23  -4  722.93   80.79
  23 -10  -4  916.61   74.19
 -13  24  -4  113.19   57.89
  24 -11  -4  198.98   38.30
  25 -12  -4   67.69   37.10
  25 -14  -4  -51.49   33.70
 -10  24  -4  195.88   45.90
  24 -14  -4  215.58   39.90
  23 -14  -4   -5.70   30.00
  -9  23  -4    3.20   28.70
 -23  14   4   17.70   32.20
  -8  22  -4   -5.30   26.50
  22 -14  -4    8.70   30.60
  -7  21  -4   48.10   28.60
  21 -14  -4  -19.30   25.30
 -21  14   4   31.50   25.50
  -6  20  -4  569.04   59.09
  20 -14  -4  550.44   57.59
 -20  14   4  390.76   52.29
  -5  19  -4   -8.00   21.60
  19 -14  -4    0.70   21.30
 -19  14   4  -45.80   20.30
  -4  18  -4  117.59   26.90
  18 -14  -4   89.99   25.00
 -18  14   4   71.49   22.60
  -3  17  -4   29.20   21.60
 -17  14   4   23.80   17.30
  -2  16  -4  137.29   27.70
  16 -14  -4  188.98   28.80
 -14  -2  -4  206.38   21.10
 -14  -1  -4  680.73   33.50
  15 -14  -4  558.64   58.79
  -1  15  -4  638.54   56.19
 -15  14   4  624.44   50.79
 -14   0  -4  360.76   28.50
   0  14  -4  383.76   43.40
  14 -14  -4  355.66   39.50
 -14  14   4  418.26   40.60
   1  13  -4  420.56   45.90
 -14   1  -4  444.66   31.00
  13 -14  -4  401.66   38.70
 -13  14   4  380.46   37.20
   2  12  -4   80.29   18.40
 -14   2  -4   50.69   14.00
   2  12  -4   84.79   21.30
  12 -14  -4   58.99   16.00
 -12  14   4   62.69   17.10
  14  -2   4   45.70   16.30
  11 -14  -4 1413.96   65.29
   3  11  -4 1446.36   77.19
 -14   3  -4 1403.26   59.59
   3  11  -4 1420.76   67.89
  14  -3   4 1359.56   65.89
 -11  14   4 1415.86   67.59
  10 -14  -4  529.25   39.20
 -14   4  -4  489.35   36.90
   4  10  -4  538.95   40.80
   4  10  -4  582.14   50.29
  14  -4   4  566.34   42.30
 -10  14   4  520.45   39.20
   9 -14  -4 1342.27   59.79
   5   9  -4 1264.27   63.29
 -14   5  -4 1438.46   61.99
  -9  14   4 1314.97   61.69
  14  -5   4 1252.07   66.49
 -14   6  -4  114.59   19.90
   6   8  -4   87.89   17.20
   8 -14  -4  119.69   18.90
  -8  14   4  137.39   19.90
  14  -6   4   80.49   19.80
 -14   7  -4  276.37   31.70
   7   7  -4  266.07   31.50
   7 -14  -4  248.08   27.50
  -7  14   4  285.37   27.60
  14  -7   4  215.98   34.80
   8   6  -4  559.04   41.50
   6 -14  -4  540.85   33.80
 -14   8  -4  465.75   39.20
  -6  14   4  525.45   33.40
  14  -8   4  502.25   46.40
   9   5  -4   77.09   17.40
   5 -14  -4   45.10   12.90
  -5  14   4   68.19   12.60
  14  -9   4   86.69   23.40
   4 -14  -4 2992.80   91.89
  10   4  -4 3045.20  108.99
 -14  10  -4 3037.70  112.89
  -4  14   4 3015.20   92.69
  14 -10   4 2987.80  119.59
   3 -14  -4   69.29   13.10
 -14  11  -4   81.49   20.50
  11   3  -4  109.59   20.30
  14 -11   4   93.59   23.80
  -3  14   4  106.19   17.00
  12   2  -4   91.59   19.10
   2 -14  -4  154.18   19.10
  14 -12   4  112.59   27.00
  -2  14   4  119.09   15.50
 -14  13  -4   -6.10   18.60
  14 -13   4    1.90   21.80
 -13  -1   4   30.60   16.00
 -14  14  -4  147.89   27.70
  14   0  -4  130.39   23.60
  14 -14   4  159.18   28.50
 -14   0   4  137.09   24.20
  15  -1  -4 1298.07   67.79
 -14  15  -4 1211.38   73.89
 -15   1   4 1241.78   70.09
  14 -15   4 1312.77   80.39
  16  -2  -4   21.50   17.90
 -14  16  -4   32.80   20.80
  14 -16   4   55.09   24.20
 -16   2   4    6.70   18.40
 -14  17  -4  -13.60   21.30
  17  -3  -4   51.29   20.40
 -17   3   4   14.90   19.00
  14 -17   4   16.80   23.70
 -14  18  -4   15.00   22.80
  18  -4  -4   22.50   19.00
 -18   4   4   -1.80   18.00
  14 -18   4    1.30   24.70
  19  -5  -4  309.27   44.10
 -14  19  -4  261.17   37.60
 -19   5   4  226.48   33.50
  14 -19   4  280.07   46.30
  20  -6  -4   30.90   23.80
 -14  20  -4   76.89   29.10
  14 -20   4   61.49   35.90
 -20   6   4   40.20   26.50
 -14  21  -4  101.99   28.70
  21  -7  -4   44.80   23.70
  14 -21   4   13.50   29.60
 -21   7   4   -0.40   23.70
 -14  22  -4  -10.20   27.50
  14 -22   4   68.99   36.20
 -22   8   4   26.60   29.30
  23  -9  -4  386.56   61.49
 -14  23  -4  264.87   47.60
 -23   9   4  290.87   50.09
  24 -10  -4  102.19   32.00
  25 -11  -4   52.29   37.50
  25 -15  -4  205.08   48.40
  -9  24  -4  -21.70   35.30
  24 -15  -4   50.29   34.50
  -8  23  -4 1362.46   87.69
  23 -15  -4 1193.88   85.69
 -23  15   4  989.00   92.79
  22 -15  -4    9.90   29.00
 -22  15   4   25.10   28.10
  21 -15  -4  148.69   31.50
  -6  21  -4  120.39   33.80
 -21  15   4  138.79   29.10
  -5  20  -4  173.28   32.60
  20 -15  -4  254.57   36.00
 -20  15   4  203.28   31.60
  19 -15  -4  144.09   30.20
 -19  15   4  135.29   24.80
  18 -15  -4 1292.77   75.89
  -3  18  -4 1296.67   78.49
 -18  15   4 1268.67   73.39
  17 -15  -4   34.80   20.60
  -2  17  -4    0.40   23.20
 -17  15   4   15.60   20.10
  -1  16  -4  395.06   48.60
 -15  -1  -4  323.17   26.10
  16 -15  -4  284.37   42.20
 -16  15   4  378.46   44.30
  15 -15  -4  134.29   26.60
 -15  15   4  107.79   23.60
 -15   1  -4  322.07   28.60
  14 -15  -4  357.16   40.30
   1  14  -4  254.37   39.10
   1  14  -4  346.87   45.00
 -14  15   4  249.28   36.40
  15  -1   4  351.26   33.60
   2  13  -4  458.85   50.59
  13 -15  -4  504.25   43.30
 -15   2  -4  546.45   34.60
   2  13  -4  614.34   50.99
 -13  15   4  495.65   41.30
  15  -2   4  459.25   39.80
   3  12  -4  153.48   26.10
   3  12  -4  186.78   27.80
  12 -15  -4  187.38   27.90
  15  -3   4  139.99   22.90
  11 -15  -4  190.98   31.50
   4  11  -4  156.68   24.00
 -15   4  -4  222.78   28.60
 -11  15   4  147.29   25.30
  15  -4   4  145.99   22.70
 -15   5  -4   39.50   14.40
  10 -15  -4   45.10   14.90
   5  10  -4   47.60   15.30
  15  -5   4   14.50   15.60
 -10  15   4   51.29   15.50
   9 -15  -4  166.98   26.80
 -15   6  -4  231.48   31.30
   6   9  -4  173.98   28.70
  15  -6   4  208.38   33.60
  -9  15   4  220.28   28.00
   7   8  -4  105.29   19.60
   8 -15  -4  164.78   24.80
  15  -7   4   94.89   21.10
  -8  15   4  120.99   19.80
 -15   8  -4   72.59   20.70
   8   7  -4   61.69   16.10
   7 -15  -4   85.69   16.40
  -7  15   4   85.99   15.60
  15  -8   4  110.39   21.20
 -15   9  -4  594.24   45.00
   6 -15  -4  592.04   36.90
   9   6  -4  596.24   43.40
  15  -9   4  653.73   51.69
  -6  15   4  602.64   36.00
 -15  10  -4  337.67   37.50
   5 -15  -4  378.06   29.40
  10   5  -4  378.86   36.80
  15 -10   4  367.66   44.30
  -5  15   4  296.27   26.00
  11   4  -4   91.49   21.50
   4 -15  -4   94.59   15.50
 -15  11  -4   67.89   21.40
  15 -11   4  102.79   23.70
  -4  15   4   87.79   14.30
   3 -15  -4  237.28   23.90
 -15  12  -4  239.78   38.40
  12   3  -4  195.58   42.60
  -3  15   4  252.87   20.90
  15 -12   4  182.68   32.40
 -15  13  -4    6.80   18.20
  13   2  -4   -8.80   15.30
   2 -15  -4  -13.00    9.10
  -2  15   4   -0.60    7.40
  15 -13   4    2.30   22.60
 -15  14  -4  475.65   49.20
  14   1  -4  512.15   44.20
  15 -14   4  625.14   57.39
 -14  -1   4  629.04   49.40
 -15  15  -4  194.48   30.50
  15   0  -4  252.27   37.60
 -15   0   4  271.87   42.10
  15 -15   4  226.88   36.50
  16  -1  -4  801.22   54.79
 -15  16  -4  897.31   64.19
  15 -16   4  767.52   67.69
 -16   1   4  754.62   57.79
  17  -2  -4  185.88   29.40
 -15  17  -4  159.58   29.80
 -17   2   4  176.18   28.20
  15 -17   4  142.59   30.10
 -15  18  -4   58.09   25.90
  18  -3  -4   44.20   20.50
 -18   3   4   13.80   21.30
  15 -18   4    1.80   24.30
  19  -4  -4  516.65   50.79
 -15  19  -4  452.45   57.49
 -19   4   4  436.46   51.99
  15 -19   4  581.14   66.59
 -15  20  -4   14.70   25.40
 -20   5   4   33.60   26.60
  15 -20   4   67.89   32.10
  21  -6  -4 1316.57   75.79
 -15  21  -4 1141.19   81.89
  15 -21   4 1232.48   92.99
 -21   6   4 1165.78   78.59
 -15  22  -4  -10.60   30.00
 -22   7   4  -11.50   28.50
  15 -22   4   -7.10   34.10
 -15  23  -4   12.50   35.40
  23  -8  -4   31.90   31.30
 -23   8   4   77.69   37.20
  15 -23   4  170.88   41.30
  15 -24   4  174.28   52.19
  25 -10  -4   26.00   37.80
  25 -16  -4   -2.60   35.20
  24 -16  -4   -9.20   32.80
  -7  23  -4   61.39   35.10
  23 -16  -4   74.99   32.30
  -6  22  -4   -8.50   30.10
  22 -16  -4   50.19   30.40
 -22  16   4   32.30   27.50
  -5  21  -4  258.07   36.20
  21 -16  -4  319.47   52.09
  20 -16  -4   97.49   28.90
  -4  20  -4  115.29   29.40
 -20  16   4  104.89   28.80
  -3  19  -4   36.80   24.20
  19 -16  -4   13.50   21.80
 -19  16   4   -8.90   21.80
  18 -16  -4  152.88   30.20
 -16  -2  -4  131.09   15.40
 -18  16   4  174.08   29.10
 -16  -1  -4   60.09   13.50
  17 -16  -4   52.99   21.10
  -1  17  -4   81.99   27.60
 -17  16   4   50.79   21.50
 -16   0  -4    5.30   11.70
  16 -16  -4   15.20   18.40
   0  16  -4  -20.30   20.50
 -16  16   4    3.20   20.20
   1  15  -4   77.69   19.80
   1  15  -4   90.69   23.80
  15 -16  -4   79.39   20.70
 -16   1  -4  110.09   17.80
 -15  16   4  127.99   25.40
  16  -1   4  124.79   20.80
 -16   2  -4   -5.10   12.20
   2  14  -4  -36.10   18.20
  14 -16  -4    5.80   17.40
   2  14  -4  -10.70   14.80
  16  -2   4   14.40   16.20
 -14  16   4  -10.90   16.40
  13 -16  -4 1222.98   63.39
   3  13  -4  957.90   75.09
 -16   3  -4 1227.98   54.29
   3  13  -4 1187.28   71.59
  16  -3   4 1158.08   61.49
 -13  16   4 1181.28   63.19
 -16   4  -4   43.10   15.80
  12 -16  -4   53.89   17.10
   4  12  -4   31.10   23.80
   4  12  -4   58.49   24.10
 -12  16   4   35.50   15.50
 -16   5  -4   50.69   15.60
  11 -16  -4   44.80   15.60
   5  11  -4   51.09   22.90
   5  11  -4   62.39   19.70
  16  -5   4   34.40   18.50
   6  10  -4  470.65   39.30
  10 -16  -4  442.36   37.70
 -16   6  -4  399.56   37.20
  16  -6   4  390.26   44.00
 -10  16   4  458.35   36.20
 -16   7  -4  285.57   35.00
   9 -16  -4  271.77   32.00
   7   9  -4  312.17   35.10
  -9  16   4  314.17   30.90
  16  -7   4  261.17   39.40
   8   8  -4 2252.47   90.49
   8 -16  -4 2218.88   82.79
  -8  16   4 2425.06   86.49
  16  -8   4 2307.37  101.59
   7 -16  -4   52.59   14.90
 -16   9  -4   37.40   17.20
   9   7  -4   19.90   14.50
  -7  16   4   53.89   14.70
  16  -9   4   93.79   24.10
  10   6  -4  479.65   47.00
   6 -16  -4  474.65   34.40
 -16  10  -4  426.06   42.70
  16 -10   4  552.74   51.19
  -6  16   4  511.65   33.40
 -16  11  -4  405.96   42.00
   5 -16  -4  314.87   29.50
  -5  16   4  356.16   27.80
  16 -11   4  287.27   46.80
   4 -16  -4  780.12   39.00
 -16  12  -4  719.03   54.99
  12   4  -4  748.13   53.49
  -4  16   4  689.43   35.70
   3 -16  -4 1082.69   44.90
  13   3  -4 1050.59   59.79
 -16  13  -4 1119.19   66.99
  -3  16   4 1045.30   41.20
  16 -13   4  993.30   72.29
   2 -16  -4  692.23   32.80
 -16  14  -4  652.33   54.49
  14   2  -4  622.44   49.20
  16 -14   4  617.24   57.99
  15   1  -4  176.48   26.30
 -16  15  -4  171.38   30.70
  16 -15   4  212.08   37.60
 -15  -1   4  138.29   26.50
 -16  16  -4  106.79   25.80
  16   0  -4  102.49   22.80
  16 -16   4   76.79   26.40
 -16   0   4   91.89   25.10
  17  -1  -4  493.95   47.20
 -16  17  -4  481.55   53.19
  16 -17   4  509.55   60.99
 -17   1   4  360.46   49.50
  18  -2  -4   84.59   22.10
 -16  18  -4  136.39   30.00
 -18   2   4   61.29   24.90
  16 -18   4  139.09   33.10
  19  -3  -4  681.83   56.39
 -16  19  -4  644.44   60.49
 -19   3   4  533.15   56.79
  16 -19   4  588.24   72.79
  20  -4  -4   70.09   25.20
 -16  20  -4   58.99   27.40
  16 -20   4   22.80   31.90
 -20   4   4   57.59   24.80
 -16  21  -4  -58.49   26.10
 -21   5   4   -5.90   23.90
  16 -21   4  -15.70   32.20
 -16  22  -4  -23.90   28.20
 -22   6   4   17.90   29.30
  16 -22   4    3.60   35.50
  23  -7  -4   29.50   28.30
 -16  23  -4   90.79   45.10
 -23   7   4  -21.00   34.00
  16 -23   4   80.09   42.80
  24  -8  -4  231.38   41.60
  16 -24   4  183.48   47.80
  25  -9  -4   55.89   37.00
  16 -25   4  112.99   48.80
  25 -17  -4  -57.19   36.40
  -7  24  -4   72.79   39.00
  24 -17  -4    6.20   33.70
  -6  23  -4  290.77   43.90
  23 -17  -4  195.88   43.60
  22 -17  -4  689.93   68.39
  -5  22  -4  634.64   72.29
 -22  17   4  566.54   66.69
  21 -17  -4  521.75   63.79
  -4  21  -4  680.43   68.79
 -21  17   4  609.54   62.89
  -3  20  -4  249.18   40.40
  20 -17  -4  210.48   34.30
 -20  17   4  182.48   32.70
  19 -17  -4  111.99   30.00
 -17  -2  -4  125.09   15.40
 -19  17   4   79.59   27.40
  -1  18  -4  444.26   52.99
 -17  -1  -4  456.45   30.30
  18 -17  -4  419.26   49.80
 -18  17   4  446.56   51.39
 -17   0  -4  213.88   26.60
   0  17  -4  202.18   33.00
  17 -17  -4  145.59   26.90
  16 -17  -4  899.71   60.79
   1  16  -4  984.60   57.59
 -17   1  -4  842.72   43.50
   1  16  -4  826.32   63.29
  17  -1   4  960.00   54.09
 -16  17   4  963.80   60.59
  15 -17  -4   92.19   22.60
   2  15  -4  149.59   25.40
 -17   2  -4  100.99   18.20
 -15  17   4   73.99   20.60
  17  -2   4  132.99   22.10
   3  14  -4  109.89   27.10
 -17   3  -4  122.89   19.60
   3  14  -4  118.29   21.70
  17  -3   4   79.19   21.00
 -14  17   4   76.89   19.80
 -17   4  -4  400.86   36.80
   4  13  -4  427.56   49.60
   4  13  -4  391.36   38.80
  13 -17  -4  387.96   41.40
 -13  17   4  461.15   43.10
  17  -4   4  396.06   42.60
 -17   5  -4   65.39   17.10
   5  12  -4   36.80   21.30
   5  12  -4   14.40   15.50
  12 -17  -4   60.79   19.20
  17  -5   4   -3.70   19.00
   6  11  -4  883.41   69.89
 -17   6  -4 1124.49   55.99
   6  11  -4 1105.29   71.49
  11 -17  -4 1120.29   58.89
 -11  17   4  911.51   66.19
  17  -6   4  994.30   63.89
  10 -17  -4   61.29   19.20
  17  -7   4   68.19   24.10
 -10  17   4   66.09   17.00
 -17   8  -4   81.79   21.40
   9 -17  -4   58.69   16.50
  17  -8   4   60.59   23.00
  -9  17   4   53.69   15.90
   8 -17  -4   31.20   15.10
 -17   9  -4    0.30   16.00
  17  -9   4   21.30   20.30
  -8  17   4   16.30   12.80
  10   7  -4  101.79   23.50
 -17  10  -4  137.39   25.90
   7 -17  -4   97.39   18.20
  17 -10   4   84.99   24.70
  -7  17   4  105.49   18.10
   6 -17  -4  596.34   37.90
  11   6  -4  545.55   46.00
 -17  11  -4  501.15   47.00
  17 -11   4  531.95   63.49
  -6  17   4  567.04   34.60
   5 -17  -4   28.90   12.90
 -17  12  -4   39.90   18.50
  12   5  -4    6.30   15.30
  17 -12   4   24.40   25.10
   4 -17  -4   64.99   14.90
  13   4  -4   76.39   18.60
 -17  13  -4   67.39   22.60
  -4  17   4   64.29   12.30
 -17  14  -4  317.97   45.30
   3 -17  -4  315.97   26.70
  17 -14   4  246.58   37.00
  -3  17   4  233.08   20.90
  15   2  -4  179.28   27.50
 -17  15  -4  180.78   31.10
  17 -15   4  161.18   31.40
  16   1  -4   -9.80   17.30
 -17  16  -4  -13.50   21.10
 -16  -1   4  -16.60   17.70
 -17  17  -4   31.30   22.90
  17   0  -4   44.70   20.50
 -17   0   4   42.20   24.40
  17 -17   4   62.29   29.60
  18  -1  -4   80.49   22.20
 -17  18  -4   88.99   27.80
 -18   1   4  100.59   27.70
  17 -18   4   82.49   29.20
 -17  19  -4  564.44   62.39
  17 -19   4  506.15   66.99
 -19   2   4  452.55   54.59
 -17  20  -4   70.29   30.10
  20  -3  -4   13.40   22.70
  17 -20   4   36.90   32.30
 -20   3   4   -7.90   23.20
  21  -4  -4  120.69   27.90
 -17  21  -4  174.08   35.10
  17 -21   4  100.59   41.20
  17 -22   4  123.99   43.60
 -22   5   4   -4.20   27.60
 -23   6   4  143.19   43.80
  17 -23   4  216.08   50.89
  24  -7  -4  351.66   48.70
  25  -8  -4  393.76   48.90
  24 -18  -4  -39.20   33.50
  -6  24  -4  -16.70   36.90
  -5  23  -4  131.99   39.00
  23 -18  -4  112.19   32.90
  -4  22  -4   15.20   30.80
 -22  18   4  -19.00   32.30
  -3  21  -4  265.07   38.70
  21 -18  -4  166.58   35.80
 -21  18   4  229.48   38.50
  -2  20  -4   88.79   28.20
  20 -18  -4   93.99   29.40
 -18  -2  -4  109.99   14.60
 -20  18   4  137.39   31.30
 -18  -1  -4   24.50   13.10
  -1  19  -4   28.90   26.60
  19 -18  -4    5.70   22.40
 -19  18   4   35.00   24.90
 -18   0  -4  115.09   18.00
   0  18  -4   98.49   28.70
  18 -18  -4   80.09   24.80
 -18  18   4   96.89   26.20
   1  17  -4  116.59   31.40
 -18   1  -4  132.99   20.20
  17 -18  -4  193.38   31.90
   1  17  -4  102.89   23.60
 -17  18   4  126.49   28.30
  18  -1   4  143.99   24.10
   2  16  -4   29.70   23.70
 -18   2  -4    1.90   13.80
  16 -18  -4   22.20   20.20
   2  16  -4   56.29   20.10
  18  -2   4    8.80   19.20
 -16  18   4   14.30   21.10
   3  15  -4   15.50   21.80
   3  15  -4    9.30   16.40
 -18   3  -4   42.40   16.50
  18  -3   4    3.40   18.90
 -15  18   4   -4.10   20.10
  14 -18  -4    8.60   17.60
   4  14  -4  -10.10   21.20
 -18   4  -4  -13.70   14.70
   4  14  -4   25.70   16.20
  18  -4   4  -17.20   19.40
 -14  18   4   38.00   20.00
 -18   5  -4  145.59   23.60
  13 -18  -4  122.89   25.40
   5  13  -4  156.88   33.10
 -13  18   4  130.29   26.10
  18  -5   4  130.99   25.70
  12 -18  -4  745.63   50.99
   6  12  -4  737.33   50.39
   6  12  -4  793.52   61.99
 -12  18   4  664.13   48.60
  18  -6   4  716.93   58.49
 -18   7  -4  218.58   35.60
   7  11  -4  165.98   26.00
  11 -18  -4  227.98   33.60
  18  -7   4  204.38   31.70
 -11  18   4  251.27   33.60
 -18   8  -4   83.39   19.30
   8  10  -4  116.19   22.40
  10 -18  -4  106.09   20.00
 -10  18   4   71.29   16.90
  18  -8   4   36.50   23.40
   9   9  -4  -12.90   15.50
   9 -18  -4   21.90   15.70
 -18   9  -4   -5.30   16.70
  18  -9   4  -17.30   21.00
  -9  18   4   23.50   14.80
   8 -18  -4  396.46   36.10
 -18  10  -4  358.96   44.00
  10   8  -4  335.27   39.90
  18 -10   4  366.86   54.29
  -8  18   4  384.16   33.80
   7 -18  -4   97.39   18.70
  11   7  -4  124.79   22.70
 -18  11  -4  110.29   25.70
  18 -11   4   58.79   25.80
  -7  18   4  101.09   17.60
  12   6  -4 1479.65   72.49
   6 -18  -4 1436.46   60.79
 -18  12  -4 1534.65   77.59
  -6  18   4 1477.35   58.59
  18 -12   4 1375.66   85.99
 -18  13  -4   28.00   20.80
   5 -18  -4   64.49   17.50
  13   5  -4   27.20   17.60
  -5  18   4   42.50   12.30
   4 -18  -4  102.59   17.60
  14   4  -4   91.89   20.80
 -18  14  -4   85.29   25.30
  -4  18   4   73.69   13.20
  18 -14   4  145.59   31.00
   3 -18  -4  607.04   35.50
 -18  15  -4  597.74   56.59
  15   3  -4  642.64   49.10
  -3  18   4  623.54   28.90
  18 -15   4  529.45   63.09
 -18  16  -4   44.90   24.20
  16   2  -4    8.10   18.50
  18 -16   4   35.30   26.70
  17   1  -4 1591.94   81.49
 -18  17  -4 1643.64   89.89
 -17  -1   4 1747.33   85.29
  18 -17   4 1694.33  100.99
 -18  18  -4  -16.00   24.40
  18   0  -4    3.20   21.50
  18 -18   4  -26.80   28.20
 -18  19  -4  236.08   38.10
  19  -1  -4  183.48   29.00
  18 -19   4  112.39   34.10
 -19   1   4  170.78   31.10
  20  -2  -4  211.08   33.40
 -18  20  -4  257.37   38.90
 -20   2   4  237.58   38.60
  18 -20   4  217.28   38.70
  21  -3  -4  172.38   30.70
  18 -21   4  120.09   36.60
  22  -4  -4  745.73   66.39
 -18  22  -4  641.94   88.39
  18 -22   4  624.24   71.49
 -22   4   4  560.54   69.59
  23  -5  -4   43.80   30.60
  18 -23   4   40.20   37.70
 -23   5   4  -61.49   42.90
  24  -6  -4    3.90   33.70
  18 -24   4  130.39   45.80
  -5  24  -4   -2.40   39.20
  24 -19  -4    5.60   36.70
  23 -19  -4   60.69   34.90
  -4  23  -4   76.69   36.80
  22 -19  -4  378.86   49.80
  -3  22  -4  434.36   51.89
  -2  21  -4  -40.50   27.30
  21 -19  -4  -51.39   27.20
 -21  19   4   23.60   28.60
  20 -19  -4 1174.98   80.49
 -19  -1  -4 1197.28   48.10
  -1  20  -4 1076.59   77.09
 -20  19   4  958.10   76.59
   0  19  -4   66.09   20.70
 -19   0  -4    9.00   15.10
   0  19  -4   31.80   26.20
  19 -19  -4   40.40   27.10
 -19  19   4   66.89   26.00
  19   0   4   19.00   18.60
 -19   1  -4  111.59   19.70
  18 -19  -4  109.39   28.00
   1  18  -4   94.59   22.60
   1  18  -4  111.79   33.50
  19  -1   4   79.19   22.70
 -18  19   4  153.98   31.00
   2  17  -4  132.29   31.20
   2  17  -4  195.88   27.40
  17 -19  -4  210.08   33.40
 -17  19   4  125.59   26.90
  19  -2   4  159.48   26.40
  16 -19  -4   40.70   25.10
 -19   3  -4   78.49   18.50
   3  16  -4   96.59   23.50
   3  16  -4  107.09   30.20
  19  -3   4   49.50   22.60
 -16  19   4   56.39   24.00
 -19   4  -4 1082.69   54.59
   4  15  -4 1026.30   61.09
  15 -19  -4 1027.80   65.29
   4  15  -4 1090.09   74.29
  19  -4   4 1015.10   64.79
 -15  19   4 1068.09   67.39
   5  14  -4  142.39   23.40
  14 -19  -4  142.69   25.20
   5  14  -4  223.68   32.10
  19  -5   4  174.98   30.20
 -14  19   4  181.48   28.00
 -19   6  -4  234.78   36.50
   6  13  -4  223.48   36.30
   6  13  -4  279.87   38.40
  13 -19  -4  260.77   42.10
 -13  19   4  281.67   39.50
  19  -6   4  195.98   30.10
  12 -19  -4  164.18   27.20
   7  12  -4  150.08   29.60
   7  12  -4  108.49   22.70
 -19   7  -4  164.58   25.80
 -12  19   4  132.89   23.50
  19  -7   4  166.88   29.30
   8  11  -4  494.15   43.70
 -19   8  -4  627.14   46.60
  11 -19  -4  522.55   45.90
  19  -8   4  524.15   55.99
 -11  19   4  509.75   44.00
   9  10  -4  586.94   46.00
 -19   9  -4  418.26   44.60
  10 -19  -4  522.65   44.50
  19  -9   4  562.14   57.59
 -10  19   4  554.44   49.50
  10   9  -4  490.55   45.30
   9 -19  -4  532.65   42.30
 -19  10  -4  513.85   46.10
  -9  19   4  495.15   39.30
  19 -10   4  372.36   58.09
 -19  11  -4  147.09   25.50
   8 -19  -4  178.28   24.70
  11   8  -4  116.49   25.00
  19 -11   4  156.68   32.20
  12   7  -4  131.69   25.80
   7 -19  -4  198.48   32.20
 -19  12  -4  117.09   28.00
  -7  19   4  123.29   18.70
  19 -12   4  126.19   30.20
 -19  13  -4  387.96   49.50
  13   6  -4  299.17   39.30
   6 -19  -4  323.57   35.10
  19 -13   4  381.66   54.69
  -6  19   4  307.47   29.50
 -19  14  -4   10.40   22.30
  14   5  -4   -7.70   16.00
  19 -14   4   50.99   27.20
  -5  19   4   18.70   12.30
   4 -19  -4  354.16   32.90
 -19  15  -4  450.05   53.59
  15   4  -4  481.25   44.60
  -4  19   4  377.06   26.60
  16   3  -4  138.19   25.20
 -19  16  -4  121.69   30.80
  17   2  -4   52.59   21.30
 -19  17  -4   23.60   27.00
  19 -17   4   98.49   31.80
 -19  18  -4    6.70   26.10
  18   1  -4   23.20   20.80
  19 -18   4   28.40   32.20
  19   0  -4   39.50   23.40
 -19  19  -4   72.99   30.80
  19 -19   4   31.70   31.50
 -19   0   4   81.69   26.80
  20  -1  -4  148.39   29.40
 -19  20  -4   84.49   35.50
 -20   1   4  127.79   31.70
  19 -21   4  180.68   45.50
 -21   2   4  151.68   37.90
  22  -3  -4   24.80   30.30
 -22   3   4   24.80   35.70
  19 -22   4  122.39   43.80
  23  -4  -4  291.97   41.80
  19 -23   4  298.07   58.99
  24  -5  -4   13.40   32.70
  19 -24   4  -28.90   46.30
  23 -20  -4  573.44   78.39
  -3  23  -4  677.43   77.39
  22 -20  -4   35.00   32.70
 -22  20   4   28.80   61.49
 -20  -1  -4   11.10   14.70
  -1  21  -4  -57.79   30.00
  21 -20  -4   -8.70   27.50
 -21  20   4  -31.90   30.80
   0  20  -4  104.99   32.40
 -20   0  -4   98.19   19.40
   0  20  -4  106.89   25.80
  20 -20  -4  103.79   32.70
 -20  20   4  104.49   32.10
   1  19  -4    3.60   27.40
  19 -20  -4  -36.30   24.60
 -20   1  -4    9.30   16.60
  20  -1   4   17.90   22.70
 -19  20   4  -13.80   27.80
   2  18  -4  515.45   65.89
 -20   2  -4  607.24   42.50
   2  18  -4  678.93   53.89
  18 -20  -4  597.04   58.59
 -18  20   4  567.94   62.49
  20  -2   4  626.54   51.69
 -20   3  -4    7.60   17.70
   3  17  -4   15.80   18.70
  17 -20  -4   29.50   22.80
   3  17  -4  -43.80   25.50
  20  -3   4   -1.90   23.30
 -17  20   4   55.89   25.60
  16 -20  -4   -6.60   21.00
 -20   4  -4   41.50   20.10
   4  16  -4    8.10   18.00
   4  16  -4  -48.50   25.60
 -16  20   4   19.00   24.30
  20  -4   4    6.70   24.20
 -20   5  -4   99.59   22.00
   5  15  -4   83.59   21.70
  15 -20  -4  148.59   27.80
   5  15  -4  108.09   27.90
 -15  20   4   90.99   28.20
  20  -5   4  109.39   28.90
   6  14  -4  231.98   37.10
   6  14  -4  229.88   38.60
  14 -20  -4  242.28   33.30
  20  -6   4  277.97   36.60
 -14  20   4  219.28   32.10
   7  13  -4   66.29   20.20
   7  13  -4   73.39   28.10
 -20   7  -4   57.29   20.30
  20  -7   4   38.50   25.80
 -13  20   4   60.79   21.90
   8  12  -4   33.90   18.30
 -20   8  -4    6.70   18.90
   8  12  -4   22.10   26.10
  12 -20  -4   -5.90   18.40
  20  -8   4   18.90   25.30
 -12  20   4   -5.50   18.90
 -20   9  -4    6.20   18.00
  11 -20  -4   45.90   19.60
   9  11  -4   72.39   20.30
  20  -9   4   29.80   28.20
 -20  10  -4  444.66   46.50
  10  10  -4  530.35   46.60
  10 -20  -4  471.85   46.90
  20 -10   4  639.94   58.39
  11   9  -4   37.10   19.60
 -20  11  -4   10.70   20.20
   9 -20  -4   36.40   19.60
  -9  20   4   52.49   17.00
  20 -11   4    4.90   24.80
   8 -20  -4   37.30   19.90
 -20  12  -4   45.80   21.40
  12   8  -4   13.00   19.10
  -8  20   4   52.79   17.60
  20 -12   4  100.79   29.30
   7 -20  -4   82.89   21.00
 -20  13  -4   96.29   28.20
  13   7  -4   68.29   22.20
  -7  20   4   52.69   16.50
 -20  14  -4  117.19   29.50
  14   6  -4  137.49   22.10
  20 -14   4  131.09   33.70
  -6  20   4  158.68   26.20
   5 -20  -4  784.32   46.00
  15   5  -4  860.61   58.39
 -20  15  -4  801.42   66.99
  20 -15   4  755.52   72.49
  -5  20   4  846.22   39.10
   4 -20  -4  145.99   20.70
  16   4  -4   97.69   23.80
 -20  16  -4  126.19   32.70
  20 -16   4  152.58   36.30
  -4  20   4  102.09   13.90
  17   3  -4  187.48   28.80
 -20  17  -4  187.88   37.10
  20 -17   4  190.78   40.10
 -20  18  -4  146.19   35.30
  18   2  -4  131.49   26.30
  20 -18   4  176.48   38.20
  19   1  -4  423.26   52.89
 -20  19  -4  360.66   48.80
  20 -19   4  258.27   45.90
  20   0  -4  558.34   57.29
  20 -20   4  536.05   76.49
 -20   0   4  631.94   65.29
  21  -1  -4  635.44   64.39
 -20  21  -4  637.14  104.09
  20 -21   4  791.42   84.79
 -21   1   4  637.84   70.69
  22  -2  -4  140.59   33.70
  20 -22   4  237.58   48.40
 -22   2   4   55.29   40.30
  20 -23   4  151.28   48.70
  23 -21  -4  -63.29   33.70
  -2  23  -4  -15.20   39.20
  22 -21  -4  117.39   38.40
  -1  22  -4   76.89   26.70
  -1  22  -4  106.59   37.70
 -21  -1  -4   78.29   22.60
   0  21  -4    8.20   23.80
  21 -21  -4  -31.30   31.40
   0  21  -4   66.59   33.20
 -21   0  -4    2.20   17.10
 -21  21   4  -19.20   34.40
  20 -21  -4  498.85   65.39
   1  20  -4  409.96   61.09
 -21   1  -4  352.46   39.70
   1  20  -4  400.46   50.19
  21  -1   4  392.56   49.50
 -21   2  -4  265.67   36.90
  19 -21  -4  335.67   47.10
   2  19  -4  285.87   40.80
   2  19  -4  315.17   48.70
 -19  21   4  388.56   61.69
  21  -2   4  403.26   50.39
   3  18  -4  506.65   65.99
 -21   3  -4  508.45   43.60
   3  18  -4  493.15   50.19
  18 -21  -4  609.54   60.69
 -18  21   4  580.84   63.79
  21  -3   4  402.36   53.79
   4  17  -4  250.97   38.50
   4  17  -4  199.78   27.90
  17 -21  -4  241.48   39.80
 -21   4  -4  262.37   39.70
 -17  21   4  197.98   33.10
  21  -4   4  267.17   35.30
 -21   5  -4   19.70   20.00
  16 -21  -4   63.79   23.90
   5  16  -4   71.79   26.80
   5  16  -4   31.60   19.80
 -16  21   4  -13.00   25.30
  21  -5   4   69.89   29.20
   6  15  -4  428.36   60.69
   6  15  -4  596.14   49.90
 -21   6  -4  506.75   48.40
  15 -21  -4  562.54   54.49
[truncated: 6,276,724 more chars]
