# Supplementary material for: Characterization of Water Structure and Phase Behavior within Metal–Organic Nanotubes
Source: Langmuir. 2023 Dec 11;39(51):18899–908. doi: 10.1021/acs.langmuir.3c02786 (PMC10753883; doi:10.1021/acs.langmuir.3c02786)
Supplement: Supplementary file 3 — la3c02786_si_003.cif [file la3c02786_si_003.cif]

data_UMONT_neutron

# start Validation Reply Form
_vrf_PLAT088_UMONT_neutron
;
PROBLEM: Poor Data / Parameter Ratio ....................       2.85 Note  
RESPONSE: Due to the small crystal size for a neutron diffraction study
          and the large number of parameters used for modeling deuterium
          and hydrogen atoms.
;
_vrf_PLAT202_UMONT_neutron
;
PROBLEM: Isotropic non-H Atoms in Anion/Solvent .........          2 Check 
RESPONSE: These water molecules were disordered at this temperature.
;
_vrf_PLAT245_UMONT_neutron
;
PROBLEM: U(iso) Dw1A      Smaller than U(eq) Ow1       by      0.023 Ang**2
RESPONSE: Due to the disorder about the water molecules in this structure.
;
_vrf_PLAT250_UMONT_neutron
;
PROBLEM: Large U3/U1 Ratio for Average U(i,j) Tensor ....        2.2 Note  
RESPONSE: Due to the disorder about the water molecules in this structure.
;
_vrf_PLAT260_UMONT_neutron
;
PROBLEM: Large Average Ueq of Residue Including       O11      0.126 Check 
RESPONSE: Due to the disorder about the acetone molecule in this structure.
;
_vrf_PLAT342_UMONT_neutron
;
PROBLEM: Low Bond Precision on  C-C Bonds ...............     0.0162 Ang.  
RESPONSE: Due to the low data to parameter ratio.
;
_vrf_PLAT973_UMONT_neutron
;
PROBLEM: Check Calcd Positive Resid. Density on        U1       1.14 eA-3  
RESPONSE: ...
;
_vrf_PLAT977_UMONT_neutron
;
PROBLEM: Check Negative Difference Density on D1        .      -1.35 eA-3  
RESPONSE: Attempts to model this site as a partially occupied deuterium
          and hydrogen position did not improve the model.
;
# end Validation Reply Form
_audit_creation_date               2023-01-25
_audit_creation_method
;
Olex2 1.5
(compiled 2022.04.07 svn.rca3783a0 for OlexSys, GUI svn.r6498)
;
_shelx_SHELXL_version_number       '2019/1'

loop_
_publ_author_name
_publ_author_address

'Jahinge, Tiron H.L.'
;Department of Chemistry
University of Iowa
Chemistry Building W374
Iowa City, IA 52242
;
'Payne, Maurice K.'
;Department of Chemistry
University of Iowa
Chemistry Building W374
Iowa City, IA 52242
;
'Unruh, Daniel K.'
;Department of Chemistry
University of Iowa
Chemistry Building W374
Iowa City, IA 52242
;
'Jayasinghe, Ashini'
;Department of Chemistry
University of Iowa
Chemistry Building W374
Iowa City, IA 52242
;
'Yu, Ping'
;Department of Chemistry and Biochemistry
University of california at Davis
Davis, CA 95616
;
'Casey, William H.'
;Department of Chemistry and Biochemistry
University of california at Davis
Davis, CA 95616
;
'Forbes, Tori Z.'
;Department of Chemistry
University of Iowa
Chemistry Building W374
Iowa City, IA 52242
;

_audit_contact_author_address      ?
_audit_contact_author_email        ?
_audit_contact_author_name         ''
_audit_contact_author_phone        ?
_publ_contact_author_id_orcid      ?
_publ_section_references
;
Dolomanov, O.V., Bourhis, L.J., Gildea, R.J, Howard, J.A.K. & Puschmann, H.
 (2009), J. Appl. Cryst. 42, 339-341.

Sheldrick, G.M. (2008). Acta Cryst. A64, 112-122.
;
_chemical_name_common              ?
_chemical_name_systematic          ?
_chemical_formula_moiety          
 'C48 H48 D18 N12 O60 U6, 3(C4 D12 N2), 2(C3 D6 O1), 6(D1.333 H0.667 O), 6.5(D2 O)'
_chemical_formula_sum              'C66 H52 D87 N18 O74.50 U6'
_chemical_formula_weight           3892.59
_chemical_melting_point            ?
loop_
  _atom_type_symbol
  _atom_type_description
  _atom_type_scat_dispersion_real
  _atom_type_scat_dispersion_imag
  _atom_type_scat_source
 'C' 'C' 0.0000 0.0000
 'Neutron Data Booklet, ILL Grenoble, France (2003) ISBN 0-9704143-7-4'
 'H' 'H' 0.0000 0.0000
 'Neutron Data Booklet, ILL Grenoble, France (2003) ISBN 0-9704143-7-4'
 'D' 'D' 0.0000 0.0000
 'Neutron Data Booklet, ILL Grenoble, France (2003) ISBN 0-9704143-7-4'
 'N' 'N' 0.0000 0.0000
 'Neutron Data Booklet, ILL Grenoble, France (2003) ISBN 0-9704143-7-4'
 'O' 'O' 0.0000 0.0000
 'Neutron Data Booklet, ILL Grenoble, France (2003) ISBN 0-9704143-7-4'
 'U' 'U' 0.0000 0.0000
 'Neutron Data Booklet, ILL Grenoble, France (2003) ISBN 0-9704143-7-4'

_shelx_space_group_comment
;
The symmetry employed for this shelxl refinement is uniquely defined
by the following loop, which should always be used as a source of
symmetry information in preference to the above space-group names.
They are only intended as comments.
;
_space_group_crystal_system        'trigonal'
_space_group_IT_number             147
_space_group_name_H-M_alt          'P -3'
_space_group_name_Hall             '-P 3'
loop_
  _space_group_symop_operation_xyz
 'x, y, z'
 '-y, x-y, z'
 '-x+y, -x, z'
 '-x, -y, -z'
 'y, -x+y, -z'
 'x-y, x, -z'

_cell_length_a                     22.4461(15)
_cell_length_b                     22.4461(15)
_cell_length_c                     6.5835(15)
_cell_angle_alpha                  90
_cell_angle_beta                   90
_cell_angle_gamma                  120
_cell_volume                       2872.6(8)
_cell_formula_units_Z              1
_cell_measurement_reflns_used      812
_cell_measurement_temperature      100(2)
_cell_measurement_theta_max        25.242
_cell_measurement_theta_min        7.301
_shelx_estimated_absorpt_T_max     0.959
_shelx_estimated_absorpt_T_min     0.934
_exptl_absorpt_coefficient_mu      0.070
_exptl_absorpt_correction_T_max    25.242
_exptl_absorpt_correction_T_min    7.301
_exptl_absorpt_correction_type     analytical
_exptl_absorpt_process_details     
;
The linear absorption coefficient is wavelength dependent
and it is calculated as:
          mu = 1.189 + 0.789 * lambda  [cm^-1^]
The value of 0.700(cm^-1^) given in _exptl_absorpt_coefficient_mu
is the value at 1 \%A
;
_exptl_absorpt_special_details     ?
_exptl_crystal_colour              'clear yellow'
_exptl_crystal_colour_lustre       clear
_exptl_crystal_colour_primary      yellow
_exptl_crystal_density_diffrn      2.250
_exptl_crystal_density_meas        ?
_exptl_crystal_density_method      'not measured'
_exptl_crystal_description         needle
_exptl_crystal_F_000               1476
_exptl_crystal_size_max            1
_exptl_crystal_size_mid            0.6
_exptl_crystal_size_min            0.6
_exptl_transmission_factor_max     ?
_exptl_transmission_factor_min     ?
_diffrn_reflns_av_R_equivalents    0.0642
_diffrn_reflns_av_unetI/netI       0.0960
_diffrn_reflns_Laue_measured_fraction_full  0.288
_diffrn_reflns_Laue_measured_fraction_max  0.200
_diffrn_reflns_limit_h_max         29
_diffrn_reflns_limit_h_min         -30
_diffrn_reflns_limit_k_max         30
_diffrn_reflns_limit_k_min         -30
_diffrn_reflns_limit_l_max         9
_diffrn_reflns_limit_l_min         -8
_diffrn_reflns_number              4369
_diffrn_reflns_point_group_measured_fraction_full  0.288
_diffrn_reflns_point_group_measured_fraction_max  0.200
_diffrn_reflns_theta_full          25.242
_diffrn_reflns_theta_max           78.801
_diffrn_reflns_theta_min           7.301
_diffrn_ambient_temperature        100.15
_diffrn_detector_area_resol_mean   ?
_diffrn_measured_fraction_theta_full  0.288
_diffrn_measured_fraction_theta_max  0.200
_diffrn_measurement_device_type    'TOPAZ Single Crystal Diffractometer'
_diffrn_measurement_method         'time-of-flight Laue'
_diffrn_radiation_type             neutrons
_diffrn_radiation_wavelength       0.71073
_diffrn_source                     'spallation neutron source'
_diffrn_source_type                'SNS BL12'
_diffrn_radiation_monochromator    'not applicable to TOF Laue technique'
_reflns_Friedel_coverage           0.000
_reflns_Friedel_fraction_full      .
_reflns_Friedel_fraction_max       .
_reflns_number_gt                  4369
_reflns_number_total               4369
_reflns_special_details
;
 _reflns_Friedel_fraction is defined as the number of unique
 Friedel pairs measured divided by the number that would be
 possible theoretically, ignoring centric projections and
 systematic absences.
;
_reflns_threshold_expression       'I > 2\s(I)'
_computing_cell_refinement         
;
MANTID (Taylor, J. et al. 2012)
;
_computing_data_collection         
;
CrystalPlan (Zikovsky, J. et al. 2011)
;
_computing_data_reduction          
;
MANTID (Taylor, J. et al. 2012) & ANVRED2X (local program)
;
_computing_molecular_graphics      'Olex2 1.5 (Dolomanov et al., 2009)'
_computing_publication_material    'Olex2 1.5 (Dolomanov et al., 2009)'
_computing_structure_refinement    'XL  (Sheldrick, 2008)'
_computing_structure_solution      'XT  (Sheldrick, 2012)'
_refine_diff_density_max           1.818
_refine_diff_density_min           -1.726
_refine_diff_density_rms           0.285
_refine_ls_extinction_coef         .
_refine_ls_extinction_method       none
_refine_ls_goodness_of_fit_ref     1.039
_refine_ls_hydrogen_treatment      refU
_refine_ls_matrix_type             full
_refine_ls_number_parameters       412
_refine_ls_number_reflns           4369
_refine_ls_number_restraints       442
_refine_ls_R_factor_all            0.0716
_refine_ls_R_factor_gt             0.0716
_refine_ls_restrained_S_all        1.031
_refine_ls_shift/su_max            0.000
_refine_ls_shift/su_mean           0.000
_refine_ls_structure_factor_coef   Fsqd
_refine_ls_weighting_details      
 'w=1/[\s^2^(Fo^2^)+306.0904P] where P=(Fo^2^+2Fc^2^)/3'
_refine_ls_weighting_scheme        calc
_refine_ls_wR_factor_gt            0.1640
_refine_ls_wR_factor_ref           0.1581
_refine_special_details            ?
_olex2_refinement_description
;
1. Twinned data refinement
 Scales: -16.90(16)
 1.08(4) 1.07(4) 1.04(4) 1.05(4) 1.05(4) 1.05(4) 1.04(4) 1.03(4) 1.07(4)
 1.05(4) 1.07(4) 1.05(4) 1.04(4) 1.06(4) 1.04(4) 1.08(4) 1.03(3)
2. Restrained distances
 C11-C12
 1.54 with sigma of 0.01
 OW1-DW1A = OW1-DW1B = OW1-HW1C
 1.07 with sigma of 0.01
 OW2-DW2A = OW2-DW2B
 1.07 with sigma of 0.01
 OW2-DW2C = OW2-DW2D
 1.07 with sigma of 0.01
 OW3-DW3A = OW3-DW3B
 1.07 with sigma of 0.01
 DW1A-DW1B
 1.9 with sigma of 0.04
 DW2A-DW2B
 1.44 with sigma of 0.04
 DW2C-DW2D
 1.68 with sigma of 0.04
 DW3A-DW3B
 1.7 with sigma of 0.04
3. Uiso/Uaniso restraints and constraints
O11 \\sim C11 \\sim C12 \\sim D12A \\sim D12B \\sim D12C: within 2A with sigma
of 0.02 and sigma for terminal atoms of 0.04 within 2A
OW1 \\sim DW1A \\sim DW1B \\sim HW1C: within 2A with sigma of 0.02 and sigma
for terminal atoms of 0.04 within 2A
4. Rigid body (RIGU) restrains
 All non-hydrogen atoms
 with sigma for 1-2 distances of 0.001 and sigma for 1-3 distances of 0.001
5. Others
 Fixed Sof: C12(0.66666) D12A(0.66666) D12B(0.66666) D12C(0.66666)
 DW1B(0.33333) HW1C(0.66666) DW2A(0.5) DW2B(0.5) DW2C(0.5) DW2D(0.5)
 OW3(0.08333) DW3A(0.08333) DW3B(0.08333)
6.a Ternary CH refined with riding coordinates:
 N1(D1)
6.b Secondary CH2 refined with riding coordinates:
 C3(H3A,H3B), C4(H4A,H4B), C7(H7A,H7B), C8(H8A,H8B), N2(D2A,D2B), C9(D9A,D9B),
 C10(D10A,D10B), N3(D3A,D3B)
6.c Me refined with riding coordinates:
 C12(D12A,D12B,D12C)
;
_atom_sites_solution_hydrogens     mixed
_atom_sites_solution_primary       ?
_atom_sites_solution_secondary     ?
loop_
  _atom_site_label
  _atom_site_type_symbol
  _atom_site_fract_x
  _atom_site_fract_y
  _atom_site_fract_z
  _atom_site_U_iso_or_equiv
  _atom_site_adp_type
  _atom_site_occupancy
  _atom_site_site_symmetry_order
  _atom_site_calc_flag
  _atom_site_refinement_flags_posn
  _atom_site_refinement_flags_adp
  _atom_site_refinement_flags_occupancy
  _atom_site_disorder_assembly
  _atom_site_disorder_group
 U1 U 1.1730(5) 0.3797(4) 0.3290(13) 0.0096(14) Uani 1 1 d . . . . .
 O1 O 1.0848(7) 0.3961(7) 0.195(2) 0.013(2) Uani 1 1 d . . . . .
 O2 O 1.1462(7) 0.3115(7) 0.150(2) 0.014(2) Uani 1 1 d . . . . .
 O3 O 1.0770(7) 0.3065(7) 0.533(2) 0.013(2) Uani 1 1 d . . . . .
 O4 O 1.2005(7) 0.4519(7) 0.494(2) 0.016(2) Uani 1 1 d . . . . .
 O5 O 1.2857(7) 0.4237(7) 0.212(2) 0.013(2) Uani 1 1 d . . . . .
 O6 O 1.2108(7) 0.3205(7) 0.531(2) 0.015(2) Uani 1 1 d . . . . .
 O7 O 1.0484(6) 0.4641(7) 0.066(2) 0.012(2) Uani 1 1 d . . . . .
 O8 O 1.3840(8) 0.5126(9) 0.107(3) 0.024(3) Uani 1 1 d . . . . .
 C1 C 1.0944(6) 0.4510(6) 0.096(2) 0.015(2) Uani 1 1 d . . . . .
 C2 C 1.3230(6) 0.4813(6) 0.1196(19) 0.015(2) Uani 1 1 d . . . . .
 C3 C 1.2821(6) 0.5118(6) 0.0185(18) 0.019(2) Uani 1 1 d . . . . .
 H3A H 1.293867 0.560337 0.096638 0.060(8) Uani 1 1 calc R . . . .
 H3B H 1.298135 0.524184 -0.142623 0.062(8) Uani 1 1 calc R . . . .
 C4 C 1.1662(5) 0.4974(5) 0.0088(18) 0.016(2) Uani 1 1 d . . . . .
 H4A H 1.161962 0.508075 -0.153655 0.062(8) Uani 1 1 calc R . . . .
 H4B H 1.191457 0.547222 0.091414 0.059(8) Uani 1 1 calc R . . . .
 N1 N 1.2084(4) 0.4637(4) 0.0280(13) 0.0194(15) Uani 1 1 d . . . . .
 D1 D 1.196412 0.430864 -0.110965 0.031(3) Uani 1 1 calc R . . . .
 C5 C 1.0505(6) 0.3213(6) 0.6839(17) 0.0098(19) Uani 1 1 d . . . . .
 C6 C 1.2437(6) 0.3372(6) 0.7009(18) 0.013(2) Uani 1 1 d . . . . .
 O9 O 1.0553(8) 0.3767(7) 0.723(2) 0.020(3) Uani 1 1 d . . . . .
 O10 O 1.2796(9) 0.3957(8) 0.757(2) 0.023(3) Uani 1 1 d . . . . .
 C7 C 1.0102(5) 0.2613(5) 0.8298(16) 0.011(2) Uani 1 1 d . . . . .
 H7A H 0.970354 0.216512 0.743890 0.033(5) Uani 1 1 calc R . . . .
 H7B H 1.045638 0.246104 0.899630 0.030(5) Uani 1 1 calc R . . . .
 C8 C 1.2316(5) 0.2771(5) 0.8348(16) 0.0126(19) Uani 1 1 d . . . . .
 H8A H 1.177821 0.250332 0.891575 0.031(5) Uani 1 1 calc R . . . .
 H8B H 1.239741 0.239758 0.745877 0.042(6) Uani 1 1 calc R . . . .
 N2 N 1.2801(4) 0.3033(4) 1.0081(10) 0.0148(15) Uani 1 1 d . . . . .
 D2A D 1.280722 0.346856 1.068821 0.025(3) Uani 1 1 calc R . . . .
 D2B D 1.329864 0.318424 0.955801 0.028(3) Uani 1 1 calc R . . . .
 C9 C 0.9435(4) 0.4697(4) 0.3613(12) 0.0157(19) Uani 1 1 d . . . . .
 D9A D 0.921437 0.443034 0.215143 0.024(3) Uani 1 1 calc R . . . .
 D9B D 0.903039 0.474890 0.442977 0.024(3) Uani 1 1 calc R . . . .
 C10 C 0.9652(4) 0.4264(4) 0.4900(11) 0.0179(17) Uani 1 1 d . . . . .
 D10A D 0.919218 0.375951 0.525508 0.024(2) Uani 1 1 calc R . . . .
 D10B D 1.001638 0.416668 0.401976 0.022(2) Uani 1 1 calc R . . . .
 N3 N 0.9978(3) 0.4619(4) 0.6792(10) 0.0152(15) Uani 1 1 d . . . . .
 D3A D 0.961738 0.466633 0.768926 0.023(3) Uani 1 1 calc R . . . .
 D3B D 1.014525 0.432739 0.760608 0.025(3) Uani 1 1 calc R . . . .
 O11 O 1.333333 0.666667 0.252(9) 0.094(12) Uani 1 3 d S TU P . .
 C11 C 1.333333 0.666667 0.445(7) 0.121(9) Uani 1 3 d DS TU P . .
 C12 C 1.3667(19) 0.7390(14) 0.547(5) 0.132(9) Uani 0.6667 1 d D U P . .
 D12A D 1.364033 0.733186 0.710268 0.135(10) Uani 0.6667 1 calc R U P . .
 D12B D 1.419868 0.768962 0.500828 0.134(10) Uani 0.6667 1 calc R U P . .
 D12C D 1.339360 0.764934 0.500828 0.139(10) Uani 0.6667 1 calc R U P . .
 OW1 O 0.920(2) 0.062(2) 0.975(6) 0.103(11) Uiso 1 1 d D U . . .
 DW1A D 0.913(3) 0.065(3) 0.815(6) 0.08(2) Uiso 1 1 d D U . . .
 DW1B D 0.901(5) 0.009(3) 1.014(14) 0.11(3) Uiso 0.3333 1 d D U P . .
 HW1C H 0.914(7) 0.057(7) 0.814(8) 0.06(4) Uiso 0.6667 1 d D U P . .
 OW2 O 0.909(3) 0.078(3) 0.526(7) 0.114(13) Uiso 1 1 d D . . . .
 DW2A D 0.855(3) 0.060(4) 0.508(14) 0.13(3) Uiso 0.5 1 d D . P A 1
 DW2B D 0.910(4) 0.127(3) 0.505(10) 0.11(2) Uiso 0.5 1 d D . P A 1
 DW2C D 0.960(3) 0.104(4) 0.469(12) 0.13(3) Uiso 0.5 1 d D . P A 2
 DW2D D 0.875(3) 0.025(3) 0.503(10) 0.097(18) Uiso 0.5 1 d D . P A 2
 OW3 O 1.000000 0.000000 0.500000 0.11(6) Uiso 0.5 6 d DS . P . .
 DW3A D 1.000000 0.000000 0.338(4) 0.14(10) Uiso 0.25 3 d DS . P . .
 DW3B D 0.950(5) -0.039(9) 0.55(2) 0.05(6) Uiso 0.0833 1 d D . P . .

loop_
  _atom_site_aniso_label
  _atom_site_aniso_U_11
  _atom_site_aniso_U_22
  _atom_site_aniso_U_33
  _atom_site_aniso_U_23
  _atom_site_aniso_U_13
  _atom_site_aniso_U_12
 U1 0.008(3) 0.012(3) 0.011(3) 0.000(2) -0.001(2) 0.007(2)
 O1 0.011(4) 0.012(4) 0.016(4) 0.003(3) -0.001(3) 0.006(3)
 O2 0.017(5) 0.016(4) 0.010(4) 0.001(3) -0.001(3) 0.010(4)
 O3 0.012(4) 0.016(4) 0.012(3) 0.000(3) 0.000(3) 0.009(3)
 O4 0.015(5) 0.017(4) 0.019(4) -0.002(3) -0.005(3) 0.011(4)
 O5 0.011(3) 0.018(4) 0.014(5) 0.003(3) -0.001(3) 0.009(3)
 O6 0.018(5) 0.021(4) 0.012(3) -0.001(3) -0.005(3) 0.013(4)
 O7 0.011(4) 0.013(6) 0.015(6) 0.006(5) 0.002(4) 0.007(4)
 O8 0.013(3) 0.026(6) 0.034(8) 0.006(5) 0.002(3) 0.010(3)
 C1 0.010(3) 0.013(4) 0.024(5) 0.008(4) 0.000(3) 0.006(3)
 C2 0.013(3) 0.018(4) 0.017(5) 0.004(3) 0.001(3) 0.009(3)
 C3 0.014(3) 0.022(4) 0.023(5) 0.008(3) 0.002(3) 0.010(3)
 H3A 0.049(11) 0.062(9) 0.069(10) 0.003(6) 0.000(6) 0.028(7)
 H3B 0.062(12) 0.065(11) 0.064(9) 0.008(5) 0.002(4) 0.036(9)
 C4 0.009(3) 0.014(4) 0.023(5) 0.007(3) 0.001(3) 0.004(3)
 H4A 0.056(11) 0.061(11) 0.063(9) 0.009(5) 0.001(4) 0.026(9)
 H4B 0.053(11) 0.059(9) 0.065(9) 0.007(6) 0.001(6) 0.027(7)
 N1 0.015(3) 0.023(3) 0.022(3) 0.008(2) 0.001(2) 0.011(2)
 D1 0.032(6) 0.034(5) 0.028(4) 0.000(4) -0.001(4) 0.018(4)
 C5 0.006(4) 0.013(4) 0.009(4) 0.000(3) -0.001(3) 0.005(3)
 C6 0.014(4) 0.020(4) 0.010(3) 0.000(3) -0.003(3) 0.012(3)
 O9 0.022(7) 0.015(4) 0.021(7) 0.004(4) 0.013(5) 0.008(4)
 O10 0.037(7) 0.019(4) 0.012(6) 0.001(3) -0.012(5) 0.012(4)
 C7 0.009(4) 0.012(4) 0.011(4) 0.001(3) 0.001(3) 0.005(4)
 H7A 0.031(7) 0.034(8) 0.033(9) -0.002(5) -0.002(6) 0.015(8)
 H7B 0.029(8) 0.031(8) 0.029(9) -0.001(8) 0.000(6) 0.014(7)
 C8 0.011(4) 0.020(4) 0.010(3) 0.002(3) 0.001(3) 0.011(3)
 H8A 0.031(7) 0.041(8) 0.025(8) 0.004(6) -0.003(4) 0.020(5)
 H8B 0.041(9) 0.051(8) 0.040(8) 0.002(6) 0.003(6) 0.026(7)
 N2 0.014(3) 0.022(4) 0.011(3) 0.002(3) -0.002(2) 0.011(3)
 D2A 0.025(6) 0.030(5) 0.023(5) -0.004(4) -0.006(4) 0.017(5)
 D2B 0.018(4) 0.042(7) 0.026(6) -0.002(5) -0.001(3) 0.016(4)
 C9 0.015(4) 0.015(4) 0.014(3) 0.004(3) 0.003(3) 0.005(4)
 D9A 0.027(6) 0.025(6) 0.018(4) 0.001(3) -0.001(3) 0.012(5)
 D9B 0.023(5) 0.029(7) 0.021(5) 0.004(4) 0.005(4) 0.013(5)
 C10 0.021(4) 0.018(4) 0.013(3) 0.003(2) 0.001(2) 0.009(3)
 D10A 0.027(4) 0.020(4) 0.020(5) 0.004(3) 0.003(3) 0.007(3)
 D10B 0.027(5) 0.023(5) 0.017(4) 0.003(4) 0.004(3) 0.013(4)
 N3 0.018(3) 0.016(4) 0.011(3) 0.003(2) 0.002(2) 0.009(3)
 D3A 0.026(5) 0.033(7) 0.014(4) 0.002(4) 0.002(3) 0.017(5)
 D3B 0.031(6) 0.030(6) 0.020(5) 0.007(4) 0.000(4) 0.019(5)
 O11 0.112(18) 0.112(18) 0.057(16) 0.000 0.000 0.056(9)
 C11 0.153(15) 0.153(15) 0.057(16) 0.000 0.000 0.077(7)
 C12 0.165(16) 0.156(15) 0.074(16) -0.014(6) -0.009(8) 0.080(9)
 D12A 0.165(19) 0.169(18) 0.075(16) -0.013(7) -0.008(8) 0.087(12)
 D12B 0.166(16) 0.157(17) 0.078(17) -0.014(8) -0.007(8) 0.080(9)
 D12C 0.173(18) 0.166(17) 0.083(18) -0.012(8) -0.010(10) 0.088(11)

_geom_special_details
;
 All esds (except the esd in the dihedral angle between two l.s. planes)
 are estimated using the full covariance matrix.  The cell esds are taken
 into account individually in the estimation of esds in distances, angles
 and torsion angles; correlations between esds in cell parameters are only
 used when they are defined by crystal symmetry.  An approximate (isotropic)
 treatment of cell esds is used for estimating esds involving l.s. planes.
;
loop_
  _geom_bond_atom_site_label_1
  _geom_bond_atom_site_label_2
  _geom_bond_distance
  _geom_bond_site_symmetry_2
  _geom_bond_publ_flag
 U1 O1 2.358(16) . ?
 U1 O2 1.783(16) . ?
 U1 O3 2.366(16) . ?
 U1 O4 1.786(16) . ?
 U1 O5 2.340(16) . ?
 U1 O6 2.318(16) . ?
 U1 N1 2.573(12) . ?
 O1 C1 1.315(18) . ?
 O3 C5 1.286(18) . ?
 O5 C2 1.288(18) . ?
 O6 C6 1.289(18) . ?
 O7 C1 1.224(17) . ?
 O8 C2 1.19(2) . ?
 C1 C4 1.528(16) . ?
 C2 C3 1.544(16) . ?
 C3 H3A 1.1100 . ?
 C3 H3B 1.1100 . ?
 C3 N1 1.457(14) . ?
 C4 H4A 1.1100 . ?
 C4 H4B 1.1100 . ?
 C4 N1 1.485(14) . ?
 N1 D1 1.1200 . ?
 C5 O9 1.222(19) . ?
 C5 C7 1.528(15) . ?
 C6 O10 1.21(2) . ?
 C6 C8 1.518(16) . ?
 C7 H7A 1.1100 . ?
 C7 H7B 1.1100 . ?
 C7 N2 1.481(12) 6_547 ?
 C8 H8A 1.1100 . ?
 C8 H8B 1.1100 . ?
 C8 N2 1.481(12) . ?
 N2 D2A 1.0500 . ?
 N2 D2B 1.0500 . ?
 C9 D9A 1.1100 . ?
 C9 D9B 1.1100 . ?
 C9 C10 1.541(11) . ?
 C9 N3 1.463(10) 4_766 ?
 C10 D10A 1.1100 . ?
 C10 D10B 1.1100 . ?
 C10 N3 1.463(10) . ?
 N3 D3A 1.0500 . ?
 N3 D3B 1.0500 . ?
 O11 C11 1.28(7) . ?
 C11 C12 1.56(2) 3_775 ?
 C11 C12 1.56(2) 2_755 ?
 C11 C12 1.56(2) . ?
 C12 D12A 1.0800 . ?
 C12 D12B 1.0800 . ?
 C12 D12C 1.0800 . ?
 OW1 DW1A 1.074(19) . ?
 OW1 DW1B 1.08(2) . ?
 OW1 HW1C 1.07(2) . ?
 OW2 DW2A 1.07(2) . ?
 OW2 DW2B 1.08(2) . ?
 OW2 DW2C 1.07(2) . ?
 OW2 DW2D 1.06(2) . ?
 OW3 DW3A 1.07(2) . ?
 OW3 DW3A 1.07(2) 4_756 ?
 OW3 DW3B 1.07(2) 4_756 ?
 OW3 DW3B 1.07(2) . ?
 OW3 DW3B 1.07(2) 2_645 ?
 OW3 DW3B 1.07(2) 5_666 ?
 OW3 DW3B 1.07(2) 3_765 ?
 OW3 DW3B 1.07(2) 6_546 ?

loop_
  _geom_angle_atom_site_label_1
  _geom_angle_atom_site_label_2
  _geom_angle_atom_site_label_3
  _geom_angle
  _geom_angle_site_symmetry_1
  _geom_angle_site_symmetry_3
  _geom_angle_publ_flag
 O1 U1 O3 77.0(5) . . ?
 O1 U1 N1 64.7(4) . . ?
 O2 U1 O1 86.4(6) . . ?
 O2 U1 O3 88.9(7) . . ?
 O2 U1 O4 175.9(8) . . ?
 O2 U1 O5 88.5(7) . . ?
 O2 U1 O6 87.3(7) . . ?
 O2 U1 N1 88.1(6) . . ?
 O3 U1 N1 141.7(5) . . ?
 O4 U1 O1 91.2(6) . . ?
 O4 U1 O3 93.8(7) . . ?
 O4 U1 O5 90.5(7) . . ?
 O4 U1 O6 96.4(7) . . ?
 O4 U1 N1 87.9(6) . . ?
 O5 U1 O1 128.7(6) . . ?
 O5 U1 O3 153.8(6) . . ?
 O5 U1 N1 64.2(4) . . ?
 O6 U1 O1 151.6(6) . . ?
 O6 U1 O3 75.2(5) . . ?
 O6 U1 O5 78.7(6) . . ?
 O6 U1 N1 142.6(6) . . ?
 C1 O1 U1 125.2(10) . . ?
 C5 O3 U1 129.7(10) . . ?
 C2 O5 U1 127.0(10) . . ?
 C6 O6 U1 130.7(11) . . ?
 O1 C1 C4 116.6(11) . . ?
 O7 C1 O1 123.1(13) . . ?
 O7 C1 C4 120.2(11) . . ?
 O5 C2 C3 114.6(11) . . ?
 O8 C2 O5 127.1(13) . . ?
 O8 C2 C3 118.2(12) . . ?
 H3A C3 C2 109.4 . . ?
 H3A C3 N1 109.4 . . ?
 H3B C3 C2 109.4 . . ?
 H3B C3 H3A 108.0 . . ?
 H3B C3 N1 109.4 . . ?
 N1 C3 C2 111.1(9) . . ?
 H4A C4 C1 109.6 . . ?
 H4A C4 N1 109.6 . . ?
 H4B C4 C1 109.6 . . ?
 H4B C4 H4A 108.1 . . ?
 H4B C4 N1 109.6 . . ?
 N1 C4 C1 110.1(8) . . ?
 C3 N1 U1 113.3(6) . . ?
 C3 N1 C4 113.3(8) . . ?
 C4 N1 U1 113.5(6) . . ?
 D1 N1 U1 105.2 . . ?
 D1 N1 C3 105.2 . . ?
 D1 N1 C4 105.2 . . ?
 O3 C5 C7 114.0(11) . . ?
 O9 C5 O3 127.6(13) . . ?
 O9 C5 C7 118.4(11) . . ?
 O6 C6 C8 115.1(11) . . ?
 O10 C6 O6 123.9(13) . . ?
 O10 C6 C8 120.9(12) . . ?
 H7A C7 C5 109.4 . . ?
 H7A C7 N2 109.4 . 6_547 ?
 H7B C7 C5 109.4 . . ?
 H7B C7 H7A 108.0 . . ?
 H7B C7 N2 109.4 . 6_547 ?
 N2 C7 C5 111.3(8) 6_547 . ?
 H8A C8 C6 109.9 . . ?
 H8A C8 H8B 108.3 . . ?
 H8A C8 N2 109.9 . . ?
 H8B C8 C6 109.9 . . ?
 H8B C8 N2 109.9 . . ?
 N2 C8 C6 109.0(8) . . ?
 C8 N2 C7 112.3(7) . 5_667 ?
 D2A N2 C7 109.1 . 5_667 ?
 D2A N2 C8 109.1 . . ?
 D2A N2 D2B 107.9 . . ?
 D2B N2 C7 109.1 . 5_667 ?
 D2B N2 C8 109.1 . . ?
 D9A C9 C10 109.4 . . ?
 D9A C9 N3 109.4 . 4_766 ?
 D9B C9 D9A 108.0 . . ?
 D9B C9 C10 109.4 . . ?
 D9B C9 N3 109.4 . 4_766 ?
 N3 C9 C10 111.0(7) 4_766 . ?
 D10A C10 C9 109.5 . . ?
 D10A C10 D10B 108.1 . . ?
 D10A C10 N3 109.5 . . ?
 D10B C10 C9 109.5 . . ?
 D10B C10 N3 109.5 . . ?
 N3 C10 C9 110.8(6) . . ?
 C9 N3 C10 111.1(6) 4_766 . ?
 D3A N3 C9 109.4 . 4_766 ?
 D3A N3 C10 109.4 . . ?
 D3A N3 D3B 108.0 . . ?
 D3B N3 C9 109.4 . 4_766 ?
 D3B N3 C10 109.4 . . ?
 O11 C11 C12 115(2) . 3_775 ?
 O11 C11 C12 115(2) . 2_755 ?
 O11 C11 C12 115(2) . . ?
 C12 C11 C12 103(3) . 3_775 ?
 C12 C11 C12 103(3) 2_755 3_775 ?
 C12 C11 C12 103(3) . 2_755 ?
 D12A C12 C11 109.5 . . ?
 D12A C12 D12B 109.5 . . ?
 D12B C12 C11 109.5 . . ?
 D12C C12 C11 109.5 . . ?
 D12C C12 D12A 109.5 . . ?
 D12C C12 D12B 109.5 . . ?
 DW1A OW1 DW1B 108(6) . . ?
 HW1C OW1 DW1A 10(6) . . ?
 HW1C OW1 DW1B 99(9) . . ?
 DW2A OW2 DW2B 79(5) . . ?
 DW2D OW2 DW2C 121(6) . . ?
 DW3A OW3 DW3A 180.0 . 4_756 ?
 DW3B OW3 DW3A 108(8) . . ?
 DW3B OW3 DW3A 72(8) 5_666 . ?
 DW3B OW3 DW3A 72(8) . 4_756 ?
 DW3B OW3 DW3A 108(8) 3_765 . ?
 DW3B OW3 DW3A 108(8) 6_546 4_756 ?
 DW3B OW3 DW3A 108(8) 5_666 4_756 ?
 DW3B OW3 DW3A 108(8) 4_756 4_756 ?
 DW3B OW3 DW3A 72(8) 3_765 4_756 ?
 DW3B OW3 DW3A 72(8) 4_756 . ?
 DW3B OW3 DW3A 72(8) 2_645 4_756 ?
 DW3B OW3 DW3A 108(8) 2_645 . ?
 DW3B OW3 DW3A 72(8) 6_546 . ?
 DW3B OW3 DW3B 69(7) 4_756 2_645 ?
 DW3B OW3 DW3B 111(7) 4_756 5_666 ?
 DW3B OW3 DW3B 69(7) . 5_666 ?
 DW3B OW3 DW3B 69(7) 3_765 5_666 ?
 DW3B OW3 DW3B 69(7) . 6_546 ?
 DW3B OW3 DW3B 111(7) . 3_765 ?
 DW3B OW3 DW3B 111(7) 3_765 2_645 ?
 DW3B OW3 DW3B 180(10) 5_666 2_645 ?
 DW3B OW3 DW3B 111(7) 6_546 4_756 ?
 DW3B OW3 DW3B 111(7) . 2_645 ?
 DW3B OW3 DW3B 69(7) 3_765 4_756 ?
 DW3B OW3 DW3B 180(10) 6_546 3_765 ?
 DW3B OW3 DW3B 69(7) 6_546 2_645 ?
 DW3B OW3 DW3B 111(7) 6_546 5_666 ?
 DW3B OW3 DW3B 180(10) . 4_756 ?

loop_
  _geom_torsion_atom_site_label_1
  _geom_torsion_atom_site_label_2
  _geom_torsion_atom_site_label_3
  _geom_torsion_atom_site_label_4
  _geom_torsion
  _geom_torsion_site_symmetry_1
  _geom_torsion_site_symmetry_2
  _geom_torsion_site_symmetry_3
  _geom_torsion_site_symmetry_4
  _geom_torsion_publ_flag
 U1 O1 C1 O7 -164.4(12) . . . . ?
 U1 O1 C1 C4 18.7(18) . . . . ?
 U1 O3 C5 O9 23(2) . . . . ?
 U1 O3 C5 C7 -155.6(9) . . . . ?
 U1 O5 C2 O8 158.5(14) . . . . ?
 U1 O5 C2 C3 -20.9(18) . . . . ?
 U1 O6 C6 O10 -24(2) . . . . ?
 U1 O6 C6 C8 152.9(10) . . . . ?
 O1 C1 C4 H4A 129.6 . . . . ?
 O1 C1 C4 H4B -111.8 . . . . ?
 O1 C1 C4 N1 8.9(16) . . . . ?
 O3 C5 C7 H7A -54.8 . . . . ?
 O3 C5 C7 H7B 63.3 . . . . ?
 O3 C5 C7 N2 -175.8(10) . . . 6_547 ?
 O5 C2 C3 H3A 113.7 . . . . ?
 O5 C2 C3 H3B -128.1 . . . . ?
 O5 C2 C3 N1 -7.2(16) . . . . ?
 O6 C6 C8 H8A -67.9 . . . . ?
 O6 C6 C8 H8B 51.2 . . . . ?
 O6 C6 C8 N2 171.6(11) . . . . ?
 O7 C1 C4 H4A -47.4 . . . . ?
 O7 C1 C4 H4B 71.2 . . . . ?
 O7 C1 C4 N1 -168.1(12) . . . . ?
 O8 C2 C3 H3A -65.7 . . . . ?
 O8 C2 C3 H3B 52.5 . . . . ?
 O8 C2 C3 N1 173.4(13) . . . . ?
 C1 C4 N1 U1 -27.9(11) . . . . ?
 C1 C4 N1 C3 -159.1(10) . . . . ?
 C1 C4 N1 D1 86.5 . . . . ?
 C2 C3 N1 U1 26.6(11) . . . . ?
 C2 C3 N1 C4 157.8(10) . . . . ?
 C2 C3 N1 D1 -87.8 . . . . ?
 H3A C3 N1 U1 -94.3 . . . . ?
 H3A C3 N1 C4 36.8 . . . . ?
 H3A C3 N1 D1 151.3 . . . . ?
 H3B C3 N1 U1 147.5 . . . . ?
 H3B C3 N1 C4 -81.3 . . . . ?
 H3B C3 N1 D1 33.1 . . . . ?
 H4A C4 N1 U1 -148.7 . . . . ?
 H4A C4 N1 C3 80.2 . . . . ?
 H4A C4 N1 D1 -34.2 . . . . ?
 H4B C4 N1 U1 92.8 . . . . ?
 H4B C4 N1 C3 -38.3 . . . . ?
 H4B C4 N1 D1 -152.8 . . . . ?
 C6 C8 N2 C7 166.7(8) . . . 5_667 ?
 C6 C8 N2 D2A 45.5 . . . . ?
 C6 C8 N2 D2B -72.1 . . . . ?
 O9 C5 C7 H7A 126.6 . . . . ?
 O9 C5 C7 H7B -115.4 . . . . ?
 O9 C5 C7 N2 5.6(15) . . . 6_547 ?
 O10 C6 C8 H8A 109.1 . . . . ?
 O10 C6 C8 H8B -131.8 . . . . ?
 O10 C6 C8 N2 -11.3(16) . . . . ?
 H8A C8 N2 C7 46.2 . . . 5_667 ?
 H8A C8 N2 D2A -74.9 . . . . ?
 H8A C8 N2 D2B 167.4 . . . . ?
 H8B C8 N2 C7 -72.8 . . . 5_667 ?
 H8B C8 N2 D2A 166.0 . . . . ?
 H8B C8 N2 D2B 48.3 . . . . ?
 C9 C10 N3 C9 -56.1(9) . . . 4_766 ?
 C9 C10 N3 D3A 64.8 . . . . ?
 C9 C10 N3 D3B -177.0 . . . . ?
 D9A C9 C10 D10A -62.2 . . . . ?
 D9A C9 C10 D10B 56.1 . . . . ?
 D9A C9 C10 N3 176.9 . . . . ?
 D9B C9 C10 D10A 56.0 . . . . ?
 D9B C9 C10 D10B 174.3 . . . . ?
 D9B C9 C10 N3 -64.9 . . . . ?
 D10A C10 N3 C9 -176.9 . . . 4_766 ?
 D10A C10 N3 D3A -56.0 . . . . ?
 D10A C10 N3 D3B 62.2 . . . . ?
 D10B C10 N3 C9 64.8 . . . 4_766 ?
 D10B C10 N3 D3A -174.3 . . . . ?
 D10B C10 N3 D3B -56.2 . . . . ?
 N3 C9 C10 D10A 176.9 4_766 . . . ?
 N3 C9 C10 D10B -64.8 4_766 . . . ?
 N3 C9 C10 N3 56.0(9) 4_766 . . . ?
 O11 C11 C12 D12A 180.0 . . . . ?
 O11 C11 C12 D12B -60.0 . . . . ?
 O11 C11 C12 D12C 60.0 . . . . ?
 C12 C11 C12 D12A 53.3 2_755 . . . ?
 C12 C11 C12 D12A -53.3 3_775 . . . ?
 C12 C11 C12 D12B 173.3 2_755 . . . ?
 C12 C11 C12 D12B 66.7 3_775 . . . ?
 C12 C11 C12 D12C -173.3 3_775 . . . ?
 C12 C11 C12 D12C -66.7 2_755 . . . ?

_shelx_res_file
;
TITL umont-100k in P -3
    final.res
    created by SHELXL-2019/1 at 08:44:17 on 25-Jan-2023
CELL 0.71073 22.4461 22.4461 6.5835 90 90 120
ZERR 1 0.0015 0.0015 0.0015 0 0 0
LATT 1
SYMM -Y,+X-Y,+Z
SYMM +Y-X,-X,+Z
NEUT
SFAC  C 0.000 0 0 0 0 0 0 0 6.646 0 0 0.002 0.77 12.011
SFAC  H 0.000 0 0 0 0 0 0 0 -3.739 0 0 34.237 0.32 1.008
SFAC  D 0.000 0 0 0 0 0 0 0 6.671 0 0 2.05 0.32 2.014
SFAC  N 0.000 0 0 0 0 0 0 0 9.36 0 0 1.251 0.7 14.007
SFAC  O 0.000 0 0 0 0 0 0 0 5.803 0 0 0.001 0.66 15.999
SFAC  U 0.000 0 0 0 0 0 0 0 8.417 0 0 2.997 1.8 238.029
UNIT 66 52 87 18 74.5 6

DFIX 1.54 0.01 C11 C12
DFIX 1.07 0.01 OW1 DW1a OW1 DW1b OW1 HW1c
DANG 1.9 DW1a DW1b
DFIX 1.07 0.01 OW2 DW2a OW2 DW2b
DANG 1.44 DW2a DW2b
DFIX 1.07 0.01 OW2 DW2c OW2 DW2d
DANG 1.68 DW2c DW2d
DFIX 1.07 0.01 OW3 DW3a OW3 DW3b
DANG 1.7 DW3a DW3b
SIMU 0.02 0.04 2 O11 C11 C12 D12a D12b D12c
SIMU 0.02 0.04 2 OW1 DW1a DW1b HW1c
RIGU 0.001 0.001

L.S. 20
PLAN  5
SIZE 1 0.6 0.6
TEMP -173
CONF
BOND $H $D
HTAB
LIST 4
MORE -1
BOND $H
fmap -2
acta
MERG 0
REM <olex2.extras>
REM <HklSrc "%.\\UMONT_c3s_man_Hexagonal_P.hkl">
REM </olex2.extras>

WGHT    0.000000  306.090393
BASF   1.08056   1.07037   1.03532   1.04687   1.04857   1.04904   1.03755
BASF   1.02617   1.06564   1.04591   1.07113   1.05441   1.03967   1.06012
BASF   1.04152   1.08017   1.03214
FVAR       0.22450
U1    6    1.173016    0.379667    0.329045    11.00000    0.00794    0.01191 =
         0.01122    0.00050   -0.00149    0.00665
O1    5    1.084839    0.396065    0.195193    11.00000    0.01098    0.01182 =
         0.01633    0.00320   -0.00112    0.00626
O2    5    1.146202    0.311524    0.149508    11.00000    0.01728    0.01643 =
         0.00966    0.00077   -0.00107    0.00973
O3    5    1.076970    0.306523    0.532570    11.00000    0.01215    0.01621 =
         0.01174    0.00020   -0.00035    0.00885
O4    5    1.200467    0.451856    0.494194    11.00000    0.01505    0.01678 =
         0.01926   -0.00177   -0.00474    0.01069
O5    5    1.285749    0.423681    0.211762    11.00000    0.01094    0.01835 =
         0.01390    0.00311   -0.00142    0.00937
O6    5    1.210774    0.320518    0.531009    11.00000    0.01758    0.02130 =
         0.01187   -0.00128   -0.00482    0.01339
O7    5    1.048367    0.464136    0.065909    11.00000    0.01052    0.01272 =
         0.01490    0.00608    0.00216    0.00694
O8    5    1.384038    0.512595    0.106967    11.00000    0.01284    0.02574 =
         0.03396    0.00647    0.00196    0.01013
C1    1    1.094386    0.451037    0.096284    11.00000    0.00953    0.01265 =
         0.02356    0.00772    0.00016    0.00558
C2    1    1.323013    0.481346    0.119642    11.00000    0.01281    0.01811 =
         0.01694    0.00416    0.00077    0.00938
C3    1    1.282101    0.511832    0.018520    11.00000    0.01391    0.02175 =
         0.02310    0.00845    0.00188    0.01018
AFIX  23
H3A   2    1.293867    0.560337    0.096638    11.00000    0.04916    0.06154 =
         0.06897    0.00308   -0.00046    0.02784
H3B   2    1.298135    0.524184   -0.142623    11.00000    0.06208    0.06548 =
         0.06449    0.00820    0.00208    0.03576
AFIX   0
C4    1    1.166155    0.497447    0.008799    11.00000    0.00912    0.01423 =
         0.02329    0.00714    0.00125    0.00407
AFIX  23
H4A   2    1.161962    0.508075   -0.153655    11.00000    0.05605    0.06112 =
         0.06346    0.00867    0.00065    0.02618
H4B   2    1.191457    0.547222    0.091414    11.00000    0.05280    0.05897 =
         0.06474    0.00713    0.00141    0.02700
AFIX   0
N1    4    1.208353    0.463694    0.028003    11.00000    0.01512    0.02285 =
         0.02248    0.00804    0.00098    0.01129
AFIX  13
D1    3    1.196412    0.430864   -0.110965    11.00000    0.03177    0.03445 =
         0.02784   -0.00015   -0.00096    0.01776
AFIX   0
C5    1    1.050496    0.321277    0.683940    11.00000    0.00639    0.01315 =
         0.00942    0.00022   -0.00113    0.00466
C6    1    1.243745    0.337191    0.700857    11.00000    0.01383    0.01973 =
         0.00961    0.00003   -0.00275    0.01217
O9    5    1.055332    0.376737    0.723341    11.00000    0.02178    0.01505 =
         0.02135    0.00405    0.01304    0.00841
O10   5    1.279634    0.395683    0.757319    11.00000    0.03654    0.01940 =
         0.01157    0.00143   -0.01163    0.01230
C7    1    1.010206    0.261321    0.829819    11.00000    0.00918    0.01240 =
         0.01051    0.00079    0.00124    0.00487
AFIX  23
H7A   2    0.970354    0.216512    0.743890    11.00000    0.03074    0.03405 =
         0.03301   -0.00241   -0.00159    0.01485
H7B   2    1.045638    0.246104    0.899630    11.00000    0.02865    0.03109 =
         0.02883   -0.00057    0.00004    0.01432
AFIX   0
C8    1    1.231591    0.277096    0.834823    11.00000    0.01131    0.02045 =
         0.01028    0.00231    0.00074    0.01109
AFIX  23
H8A   2    1.177821    0.250332    0.891575    11.00000    0.03063    0.04086 =
         0.02537    0.00366   -0.00307    0.02045
H8B   2    1.239741    0.239758    0.745877    11.00000    0.04077    0.05069 =
         0.03960    0.00182    0.00337    0.02555
AFIX   0
N2    4    1.280092    0.303290    1.008093    11.00000    0.01407    0.02195 =
         0.01088    0.00203   -0.00170    0.01096
AFIX  23
D2A   3    1.280722    0.346856    1.068821    11.00000    0.02515    0.03011 =
         0.02308   -0.00414   -0.00573    0.01671
D2B   3    1.329864    0.318424    0.955801    11.00000    0.01846    0.04192 =
         0.02573   -0.00152   -0.00089    0.01631
AFIX   0

C9    1    0.943462    0.469693    0.361267    11.00000    0.01493    0.01475 =
         0.01369    0.00433    0.00294    0.00469
AFIX  23
D9A   3    0.921437    0.443034    0.215143    11.00000    0.02688    0.02466 =
         0.01788    0.00087   -0.00108    0.01188
D9B   3    0.903039    0.474890    0.442977    11.00000    0.02320    0.02868 =
         0.02125    0.00408    0.00508    0.01345
AFIX   0
C10   1    0.965162    0.426379    0.489996    11.00000    0.02103    0.01849 =
         0.01274    0.00257    0.00140    0.00889
AFIX  23
D10A  3    0.919218    0.375951    0.525508    11.00000    0.02674    0.01999 =
         0.02004    0.00366    0.00258    0.00730
D10B  3    1.001638    0.416668    0.401976    11.00000    0.02726    0.02314 =
         0.01689    0.00331    0.00426    0.01332
AFIX   0
N3    4    0.997836    0.461927    0.679162    11.00000    0.01830    0.01624 =
         0.01125    0.00322    0.00169    0.00877
AFIX  23
D3A   3    0.961738    0.466633    0.768926    11.00000    0.02580    0.03330 =
         0.01406    0.00183    0.00155    0.01749
D3B   3    1.014525    0.432739    0.760608    11.00000    0.03059    0.02996 =
         0.02039    0.00664   -0.00005    0.01928
AFIX   0

O11   5    1.333333    0.666667    0.251587    10.33333    0.11221    0.11221 =
         0.05723    0.00000    0.00000    0.05610
C11   1    1.333333    0.666667    0.445275    10.33333    0.15328    0.15328 =
         0.05717    0.00000    0.00000    0.07664
C12   1    1.366712    0.738992    0.547121    10.66666    0.16516    0.15610 =
         0.07439   -0.01365   -0.00930    0.07992
AFIX  33
D12A  3    1.364033    0.733186    0.710268    10.66666    0.16538    0.16877 =
         0.07463   -0.01275   -0.00820    0.08655
D12B  3    1.419868    0.768962    0.500828    10.66666    0.16641    0.15667 =
         0.07846   -0.01359   -0.00681    0.07992
D12C  3    1.339360    0.764934    0.500828    10.66666    0.17348    0.16551 =
         0.08322   -0.01157   -0.00994    0.08811
AFIX   0

OW1   5    0.920450    0.062140    0.975079    11.00000    0.10297
DW1A  3    0.913211    0.064787    0.814733    11.00000    0.08155
DW1B  3    0.900586    0.008575    1.014210    10.33333    0.10751
HW1C  2    0.914088    0.056657    0.813548    10.66666    0.06005
OW2   5    0.908775    0.078422    0.526286    11.00000    0.11381
PART 1
DW2A  3    0.854887    0.060454    0.508292    10.50000    0.13233
DW2B  3    0.909802    0.126569    0.504589    10.50000    0.10634
PART 2
DW2C  3    0.959989    0.103665    0.468560    10.50000    0.12663
DW2D  3    0.875136    0.025003    0.503375    10.50000    0.09711

PART 0
OW3   5    1.000000    0.000000    0.500000    10.08333    0.10531
DW3A  3    1.000000    0.000000    0.337636    10.08333    0.13655
DW3B  3    0.950465   -0.038983    0.551120    10.08333    0.05412
HKLF 2


REM  umont-100k in P -3
REM wR2 = 0.1640, GooF = S = 1.073, Restrained GooF = 1.073 for all data
REM R1 = 0.0716 for 4369 Fo > 4sig(Fo) and 0.0716 for all 4369 data
REM 412 parameters refined using 442 restraints

END

WGHT      0.0000    306.1841

REM Instructions for potential hydrogen bonds
HTAB C3 O11
EQIV $5 -x+y+2, -x+2, z
HTAB C4 O8_$5
EQIV $11 x, y, z-1
HTAB N1 O4_$11
HTAB N1 O10_$11
EQIV $10 x-y, x-1, -z+1
HTAB C7 O6_$10
EQIV $12 x, y, z+1
HTAB C7 O2_$12
HTAB C8 O2_$12
EQIV $8 y+1, -x+y+1, -z+1
HTAB C8 O3_$8
HTAB N2 O5_$12
HTAB N2 O1_$8
EQIV $13 x-y, x-1, -z
HTAB C9 O8_$13
HTAB C10 O5_$10
HTAB C10 O10_$10
HTAB C10 O1
HTAB C10 O7
EQIV $3 -x+2, -y+1, -z+1
HTAB N3 O7_$3
HTAB N3 O8_$10
HTAB N3 O7_$12
HTAB N3 O9
HTAB C12 O4_$5
HTAB OW1 OW2
EQIV $2 x-y, x-1, -z+2
HTAB OW1 OW1_$2
HTAB OW1 OW2
HTAB OW2 O3_$10
HTAB OW2 O6_$10
HTAB OW2 OW2_$8
HTAB OW2 OW2_$10
HTAB OW3 OW2_$10

REM Highest difference peak  1.818,  deepest hole -1.726,  1-sigma level  0.285
Q1    1   1.2188  0.4970  0.1290  11.00000  0.05    1.82
Q2    1   1.4013  0.7929  0.3599  11.00000  0.05    1.82
Q3    1   1.4378  0.7668  0.5711  11.00000  0.05    1.38
Q4    1   1.2217  0.5258  0.2419  11.00000  0.05    1.35
Q5    1   1.2126  0.4950  0.0117  11.00000  0.05   -1.26
;
_shelx_res_checksum                79393
_shelx_hkl_file
;
  -6   3   4  764.63   36.59   1 2.74031 0.04498   9550      1 0.9573  16  2.27878   1.5084
  -5   2   4  470.91   36.42   1 2.84747 0.04519   9550      2 0.9563  16  2.34321   1.5452
  -6   1   5  345.09   45.75   1 2.22532 0.04491   9550      6 0.9610  16  2.25394   1.2320
  -6   1   6  414.56   59.18   1 1.93350 0.04528   9550     10 0.9628  16  2.35359   1.0470
  -7   2   7  700.61   90.44   1 1.68291 0.04550   9550     11 0.9645  16  2.41252   0.9006
 -10   3   8  607.43  115.06   1 1.40494 0.04512   9550     13 0.9668  16  2.29727   0.7701
  -9   3   8  771.78  122.15   1 1.44939 0.04538   9550     14 0.9663  16  2.37508   0.7814
 -11   3   8  567.50  115.93   1 1.36329 0.04485   9550     15 0.9673  16  2.23035   0.7591
  -6   0   3 1956.13   56.66   1 2.81165 0.04230   9550     17 0.9593  17  1.76609   1.8194
  -4  -1   3 1464.74   44.21   1 3.21623 0.04335   9550     18 0.9555  17  1.93921   1.9500
  -5  -1   3 1181.80   39.85   1 2.89070 0.04239   9550     19 0.9586  17  1.78024   1.8598
  -6  -1   4  669.20   39.95   1 2.34102 0.04312   9550     21 0.9617  17  1.89801   1.4400
  -8  -2   5 1803.12   91.76   1 1.74553 0.04243   9550     22 0.9664  17  1.78953   1.1188
  -8  -1   4  746.70   42.31   1 1.98481 0.04167   9550     23 0.9654  17  1.67704   1.3345
  -7  -1   5  920.29   59.89   1 1.95790 0.04355   9550     24 0.9641  17  1.97261   1.1738
 -10   1   5  962.33   67.86   1 1.75818 0.04273   9550     25 0.9661  17  1.83670   1.1063
 -12   1   6 1300.71  118.79   1 1.45549 0.04265   9550     26 0.9683  17  1.82414   0.9203
 -10  -1   5  770.20   71.63   1 1.60712 0.04177   9550     27 0.9679  17  1.69252   1.0731
  -9  -2   6  550.73   92.04   1 1.53004 0.04292   9550     28 0.9675  17  1.86565   0.9523
  -9  -3   7  466.27  104.96   1 1.36499 0.04327   9550     30 0.9684  17  1.92000   0.8331
 -10  -4   7  781.38  129.23   1 1.25438 0.04242   9550     31 0.9698  17  1.78811   0.8045
 -12   0   7  625.93  117.96   1 1.32152 0.04313   9550     32 0.9688  17  1.89820   0.8128
 -13  -1   8 1535.38  191.06   1 1.15919 0.04311   9550     33 0.9700  17  1.89519   0.7138
  -5  -2   2 1152.35   34.18   1 2.66076 0.03889   9550     34 0.9634  18  1.25760   2.2619
  -7  -2   3 1180.80   46.22   1 2.08545 0.03975   9550     35 0.9663  18  1.40812   1.6108
  -8  -1   3  676.01   35.89   1 2.04185 0.03971   9550     36 0.9666  18  1.40291   1.5820
  -8  -2   3  848.62   45.22   1 1.85976 0.03913   9550     37 0.9683  18  1.30956   1.5269
 -10  -4   4 3927.84  154.46   1 1.33488 0.03881   9550     38 0.9718  18  1.26347   1.1302
  -9  -3   4 1105.20   73.71   1 1.56770 0.03970   9550     40 0.9697  18  1.40625   1.2123
 -11  -1   4  552.11   66.05   1 1.51064 0.03961   9550     41 0.9701  18  1.39526   1.1758
 -13  -1   4 1492.22  103.02   1 1.26044 0.03869   9550     42 0.9724  18  1.24466   1.0811
 -15  -1   5 2185.88  163.04   1 1.11786 0.03919   9550     43 0.9729  18  1.32889   0.9064
 -12  -1   4  354.02   72.80   1 1.38598 0.03914   9550     44 0.9713  18  1.31819   1.1316
 -11  -4   4  532.17   89.32   1 1.21551 0.03846   9550     45 0.9728  18  1.19058   1.0838
 -13  -2   5  402.06  103.63   1 1.22615 0.03965   9550     47 0.9719  18  1.40251   0.9502
 -16  -1   5 1635.95  157.14   1 1.04276 0.03881   9550     48 0.9737  18  1.26819   0.8800
 -14  -5   5  402.83  130.68   1 0.96129 0.03841   9550     49 0.9745  18  1.18427   0.8612
  -5   0   1 3985.87   99.66   1 2.91648 0.03868   9550     50 0.9620  19  0.90035   3.3513
  -5  -1   1  687.69   23.77   1 2.29339 0.04008   9550     51 0.9647  19  0.76157   3.0854
  -7   1   1  876.85   31.27   1 1.93298 0.04048   9550     52 0.9667  19  0.72711   2.7179
  -9  -1   2  643.52   49.37   1 1.52842 0.03851   9550     54 0.9708  19  0.91328   1.7332
 -10  -1   2  867.22   68.43   1 1.29209 0.03916   9550     55 0.9719  19  0.82980   1.6027
 -10   0   2  460.26   50.47   1 1.45044 0.03856   9550     56 0.9713  19  0.89903   1.6690
  -9  -2   2  416.02   53.44   1 1.34547 0.03908   9550     57 0.9716  19  0.83659   1.6561
 -12   1   2  710.86   75.44   1 1.17489 0.03945   9550     58 0.9724  19  0.80609   1.4977
 -11   1   2  390.95   53.75   1 1.38527 0.03859   9550     59 0.9717  19  0.88808   1.6123
 -10  -3   2 1065.63   86.40   1 1.01175 0.04079   9550     60 0.9726  19  0.69821   1.4789
 -17   2   3 2437.58  199.17   1 0.90333 0.03857   9550     61 0.9747  19  0.87959   1.0609
 -14  -3   3 3004.46  231.33   1 0.84715 0.03937   9550     63 0.9746  19  0.81071   1.0741
 -15   0   3  790.76  141.40   1 0.97701 0.03849   9550     64 0.9743  19  0.90470   1.1177
 -16   1   3 1469.59  165.20   1 0.93346 0.03855   9550     65 0.9745  19  0.88777   1.0868
 -17   1   3 1324.27  182.73   1 0.84740 0.03900   9550     66 0.9748  19  0.84042   1.0386
 -13  -4   3  968.06  154.38   1 0.86185 0.03938   9550     67 0.9745  19  0.81039   1.0932
 -19   4   3  950.09  186.08   1 0.82322 0.03885   9550     69 0.9750  19  0.85180   0.9963
  -1   7   3  446.10   29.03   1 3.18269 0.04480   9550     70 0.9543  23  2.24004   1.7679
  -1  11   4 2349.06   76.49   1 2.10561 0.04400   9550     71 0.9627  23  2.05506   1.2299
  -2   9   3 1231.25   40.85   1 2.74200 0.04381   9550     72 0.9583  23  2.02283   1.6175
  -1  10   4  947.17   51.07   1 2.25582 0.04445   9550     73 0.9612  23  2.15078   1.2820
  -3  12   4 1283.85   56.70   1 2.06058 0.04382   9550     74 0.9631  23  2.02272   1.2156
  -1  11   5  775.98   69.57   1 1.94660 0.04499   9550     75 0.9630  23  2.27054   1.0735
  -1   9   4  594.06   44.75   1 2.41089 0.04491   9550     76 0.9597  23  2.25758   1.3336
  -1  14   6  790.74  106.00   1 1.56036 0.04474   9550     77 0.9660  23  2.20942   0.8733
  -1  13   5  463.23   71.42   1 1.74600 0.04427   9550     78 0.9650  23  2.10555   1.0048
  -3  14   5  307.50   69.54   1 1.72100 0.04416   9550     79 0.9653  23  2.08350   0.9968
  -4  15   6  766.54  101.98   1 1.56327 0.04474   9550     80 0.9659  23  2.20933   0.8750
  -2  15   5  390.59   80.12   1 1.60010 0.04366   9550     81 0.9665  23  1.99168   0.9533
  -2  14   6  680.75   99.08   1 1.58922 0.04488   9550     82 0.9657  23  2.24021   0.8828
  -2  16   6  537.69  103.63   1 1.45418 0.04428   9550     83 0.9671  23  2.10498   0.8370
  -4  -1   4  647.47   34.29   1 2.69679 0.04440   9550     85 0.9581  26  2.14384   1.5355
  -5  -2   5  475.66   47.20   1 2.08681 0.04409   9550     86 0.9627  26  2.07127   1.2130
  -4  -2   5  364.95   42.09   1 2.18776 0.04451   9550     87 0.9616  26  2.16265   1.2394
  -5  -2   6  595.40   66.37   1 1.83868 0.04464   9550     88 0.9640  26  2.18838   1.0346
  -4  -4   6 1087.78   76.45   1 1.76487 0.04416   9550     89 0.9649  26  2.08260   1.0224
  -4  -3   6  824.37   74.49   1 1.83437 0.04455   9550     90 0.9641  26  2.16821   1.0377
  -5  -1   6  310.39   58.84   1 1.90213 0.04503   9550     91 0.9633  26  2.27941   1.0468
  -5  -1   7  728.27   88.67   1 1.67882 0.04530   9550     92 0.9647  26  2.35368   0.9090
  -7  -3   7  398.50  100.40   1 1.47751 0.04400   9550     93 0.9671  26  2.05236   0.8637
  -5  -4   8  738.97  126.46   1 1.38690 0.04465   9550     94 0.9673  26  2.18740   0.7806
  -6  -3   7 1082.73  107.12   1 1.53533 0.04435   9550     95 0.9664  26  2.12214   0.8795
  -5  -4   9  429.23  144.89   1 1.26881 0.04497   9550     97 0.9679  26  2.25717   0.7019
  -4  -4   3  507.77   31.06   1 2.36001 0.04043   9550     98 0.9640  27  1.50099   1.7302
  -5  -3   3  541.86   30.79   1 2.36676 0.04055   9550     99 0.9638  27  1.51782   1.7197
  -5  -5   4 1800.55   73.12   1 1.87043 0.04086   9550    100 0.9668  27  1.56406   1.3271
  -6  -4   4 2161.79   78.57   1 1.88362 0.04100   9550    101 0.9666  27  1.58355   1.3235
  -5  -7   5 1354.08   97.71   1 1.52863 0.04099   9550    103 0.9690  27  1.58426   1.0737
  -5  -8   6  835.94  104.93   1 1.36642 0.04159   9550    106 0.9696  27  1.66777   0.9226
  -8  -5   5  703.89   87.81   1 1.45442 0.04072   9550    107 0.9697  27  1.54707   1.0408
  -8  -7   6 1389.79  147.23   1 1.25227 0.04088   9550    108 0.9709  27  1.57022   0.8857
  -9  -7   6  896.76  139.90   1 1.18459 0.04047   9550    109 0.9716  27  1.51437   0.8623
  -6  -8   6  760.81  118.71   1 1.30441 0.04117   9550    110 0.9703  27  1.61064   0.9045
  -6 -11   7  897.80  158.44   1 1.06758 0.04074   9550    111 0.9722  27  1.55282   0.7618
  -9  -8   7  545.18  160.65   1 1.09559 0.04106   9550    112 0.9718  27  1.59672   0.7648
  -3  -2   1  883.12   23.00   1 3.24380 0.03868   9550    113 0.9600  28  0.90906   3.6942
  -6  -4   2 1528.99   56.71   1 1.62610 0.03853   9550    114 0.9702  28  0.90979   1.8505
  -6  -3   2  637.13   33.34   1 1.91462 0.03821   9550    115 0.9687  28  1.01506   1.9697
  -3  -6   2  502.94   34.61   1 1.79090 0.03844   9550    116 0.9693  28  0.94306   1.9713
  -6  -6   3  405.58   56.10   1 1.48975 0.03823   9550    118 0.9713  28  1.10385   1.4206
  -5  -7   3  340.00   53.24   1 1.46292 0.03815   9550    119 0.9715  28  1.08038   1.4222
  -7  -5   3  591.82   52.19   1 1.50034 0.03827   9550    120 0.9712  28  1.11818   1.4143
  -6  -8   3 1624.93  105.82   1 1.16069 0.03842   9550    121 0.9732  28  0.93271   1.2907
  -8  -5   3  492.93   68.54   1 1.34838 0.03805   9550    122 0.9723  28  1.04627   1.3495
 -12  -6   4 1575.88  165.70   1 0.95509 0.03811   9550    123 0.9747  28  1.01576   0.9819
 -12  -7   4 2435.04  208.76   1 0.88134 0.03829   9550    124 0.9750  28  0.96256   0.9520
  -7  -9   4  771.61  122.14   1 1.10284 0.03814   9550    125 0.9738  28  1.08805   1.0654
  -6 -12   4 1859.13  181.14   1 0.88634 0.03836   9550    127 0.9750  28  0.94031   0.9783
  -8  -8   4  893.59  113.79   1 1.11574 0.03819   9550    128 0.9736  28  1.10465   1.0633
 -10  -8   4  783.51  136.12   1 0.95160 0.03815   9550    129 0.9747  28  1.00333   0.9894
  -5  -3   1 2257.59   72.98   1 1.33092 0.04473   9550    130 0.9676  29  0.52748   2.5526
  -5  -4   1 1487.20   77.24   1 0.98889 0.04774   9550    131 0.9681  29  0.42881   2.3239
 -10   2   1 1364.23   79.59   1 1.05454 0.04473   9550    132 0.9696  29  0.52765   2.0219
  -9   0   1 1396.78   89.74   1 0.96937 0.04632   9550    133 0.9692  29  0.47499   2.0601
  -8   0   1  631.20   45.59   1 1.22546 0.04431   9550    134 0.9687  29  0.54591   2.2729
 -11   2   1 1297.84  112.19   1 0.84615 0.04659   9550    135 0.9700  29  0.46647   1.8305
 -12   1   1 1000.37  215.55   1 0.59627 0.04968   9550    137 0.9700  29  0.36704   1.6337
 -13   3   1  690.17  170.00   1 0.66010 0.04828   9550    138 0.9704  29  0.41233   1.6123
   1   7   2  540.71   22.90   1 3.03120 0.04177   9550    141 0.9583  33  1.68752   2.0285
   0   9   3  731.77   35.27   1 2.53144 0.04328   9550    142 0.9603  33  1.92459   1.5426
   3  11   4 1312.37   80.37   1 1.78505 0.04279   9550    143 0.9659  33  1.84511   1.1196
   1  10   4  601.56   50.80   1 2.10093 0.04395   9550    144 0.9627  33  2.04659   1.2303
   2  12   4 1637.23   86.59   1 1.75053 0.04270   9550    145 0.9662  33  1.83067   1.1041
   3  10   4  512.46   55.21   1 1.91286 0.04327   9550    147 0.9646  33  1.92176   1.1668
  -1  16   5 2144.71  143.93   1 1.46995 0.04305   9550    148 0.9679  33  1.88684   0.9079
  -1  13   4  476.46   59.32   1 1.82921 0.04301   9550    149 0.9654  33  1.87966   1.1327
   2  13   4  707.87   80.20   1 1.62660 0.04221   9550    150 0.9674  33  1.75423   1.0577
   2  13   5 1272.36  105.20   1 1.59162 0.04357   9550    151 0.9666  33  1.97488   0.9535
   1  12   5  397.86   69.09   1 1.74550 0.04423   9550    152 0.9650  33  2.09675   1.0071
   1  13   4  552.27   70.18   1 1.70030 0.04253   9550    153 0.9667  33  1.80455   1.0834
  -1  17   5 1769.72  135.16   1 1.38976 0.04268   9550    154 0.9687  33  1.82832   0.8773
   3  14   5  562.14  102.55   1 1.44752 0.04289   9550    155 0.9681  33  1.86159   0.9023
   1  15   5  456.75  100.10   1 1.46909 0.04304   9550    156 0.9679  33  1.88455   0.9081
   5  15   6  659.86  135.25   1 1.25271 0.04313   9550    157 0.9693  33  1.89804   0.7706
   2  18   5 1176.61  157.73   1 1.20005 0.04166   9550    158 0.9707  33  1.67914   0.8061
   1  18   6  670.04  146.54   1 1.23125 0.04309   9550    159 0.9695  33  1.89199   0.7590
  -1   0   6  760.58   66.38   1 2.14404 0.04618   9550    160 0.9606  36  2.71501   1.0969
   0  -2   6 1621.38   76.74   1 2.09066 0.04585   9550    161 0.9612  36  2.55249   1.0924
   0  -3   7 1433.50  101.88   1 1.76247 0.04570   9550    163 0.9638  36  2.48203   0.9314
  -3  -2   7 1212.13  100.26   1 1.71895 0.04549   9550    164 0.9642  36  2.41051   0.9203
  -1  -3   6  804.07   66.53   1 1.99516 0.04537   9550    165 0.9623  36  2.38139   1.0742
  -2  -4   7 1010.35   89.94   1 1.66213 0.04509   9550    166 0.9650  36  2.29292   0.9119
  -2   0   7  633.52   81.52   1 1.82122 0.04613   9550    167 0.9630  36  2.66740   0.9368
   0  -2   7  920.55   85.02   1 1.79981 0.04596   9550    168 0.9633  36  2.58576   0.9358
  -3  -1   7  399.58   82.63   1 1.75852 0.04574   9550    169 0.9638  36  2.49662   0.9270
  -3   0   9  763.00  126.47   1 1.40862 0.04612   9550    171 0.9661  36  2.64163   0.7269
  -2  -5   4 1427.07   49.98   1 2.29450 0.04261   9550    173 0.9625  37  1.81654   1.4551
   0  -6   4  778.15   37.27   1 2.33254 0.04273   9550    174 0.9621  37  1.83562   1.4684
  -3  -5   5 1656.98   71.31   1 1.94978 0.04326   9550    175 0.9644  37  1.91993   1.1901
  -1  -6   4  527.85   36.81   1 2.22483 0.04231   9550    176 0.9632  37  1.76882   1.4381
  -2  -4   4  475.71   31.64   1 2.48686 0.04345   9550    177 0.9604  37  1.95624   1.4991
  -3  -7   5 1959.23   85.94   1 1.69985 0.04190   9550    178 0.9671  37  1.71048   1.1261
   0  -7   5  779.69   55.64   1 1.93057 0.04307   9550    179 0.9646  37  1.88991   1.1910
  -3  -4   4  242.26   31.24   1 2.35070 0.04290   9550    180 0.9619  37  1.86313   1.4645
  -1  -6   5  504.02   51.37   1 1.98806 0.04340   9550    181 0.9640  37  1.94570   1.2027
  -4  -5   5 1610.34   73.41   1 1.84632 0.04270   9550    182 0.9655  37  1.83212   1.1638
  -1  -7   5  591.51   56.47   1 1.86182 0.04274   9550    183 0.9654  37  1.83720   1.1713
  -2  -6   5  568.52   52.29   1 1.91866 0.04303   9550    184 0.9648  37  1.88380   1.1863
  -2  -8   5  414.89   57.75   1 1.66037 0.04164   9550    185 0.9676  37  1.67397   1.1179
  -2  -9   6  452.48   89.81   1 1.45645 0.04213   9550    186 0.9686  37  1.74311   0.9515
  -3  -9   7 1328.56  137.19   1 1.32093 0.04268   9550    188 0.9692  37  1.82891   0.8337
  -1  -9   7  630.64  109.10   1 1.39526 0.04323   9550    189 0.9683  37  1.91420   0.8533
  -5  -8   8  965.47  160.62   1 1.21009 0.04320   9550    190 0.9696  37  1.90893   0.7415
  -4  -7   7  568.27  105.50   1 1.40020 0.04333   9550    191 0.9681  37  1.93135   0.8513
  -3  -7   8  784.73  128.52   1 1.32694 0.04412   9550    192 0.9681  37  2.07364   0.7708
  -5  -7   8 1134.68  150.38   1 1.25734 0.04357   9550    193 0.9690  37  1.97465   0.7533
  -1  -5   2 2273.66   53.64   1 2.84068 0.03896   9550    194 0.9622  38  1.26723   2.3990
  -1  -6   2  601.15   27.57   1 2.31313 0.03831   9550    195 0.9661  38  1.10463   2.2044
  -2  -6   3  836.31   35.38   1 2.22109 0.03987   9550    196 0.9654  38  1.42398   1.6998
  -1  -8   3 1049.10   50.86   1 1.83026 0.03871   9550    197 0.9688  38  1.23960   1.5754
  -3  -7   3  585.24   46.27   1 1.77340 0.03859   9550    198 0.9692  38  1.21922   1.5487
  -3  -8   3  736.57   56.45   1 1.55177 0.03827   9550    199 0.9709  38  1.11600   1.4653
  -3  -8   4  267.92   59.08   1 1.62755 0.03966   9550    200 0.9693  38  1.40068   1.2627
  -5  -8   4  595.70   75.90   1 1.41547 0.03890   9550    201 0.9713  38  1.27783   1.1868
   1 -14   5  880.80  127.56   1 1.16180 0.03893   9550    203 0.9728  38  1.28576   0.9690
  -9 -11   6 1308.55  191.38   1 0.92743 0.03881   9550    204 0.9744  38  1.26858   0.7825
  -1  -5   1 1967.65   45.86   1 1.86730 0.04273   9550    205 0.9653  39  0.61459   3.0866
  -2  -4   1  437.32   17.99   1 2.13070 0.04132   9550    206 0.9647  39  0.67694   3.2084
   0  -6   1  688.33   32.47   1 1.54498 0.04446   9550    207 0.9663  39  0.53904   2.9012
  -3  -4   1  611.09   27.11   1 1.62929 0.04359   9550    208 0.9663  39  0.57698   2.8634
  -2  -5   1  376.77   29.99   1 1.49735 0.04446   9550    209 0.9666  39  0.53885   2.8127
  -3 -10   2 3438.40  170.39   1 0.83463 0.04369   9550    211 0.9719  39  0.57266   1.4776
   0 -10   2  719.57   70.10   1 1.14350 0.04082   9550    212 0.9717  39  0.69730   1.6736
  -2 -10   2  728.04   97.05   1 0.93891 0.04265   9550    213 0.9718  39  0.61786   1.5441
  -1 -11   2 1330.01  112.70   1 0.85583 0.04352   9550    214 0.9718  39  0.58001   1.4964
  -4  -9   2  413.14   92.26   1 0.89934 0.04296   9550    217 0.9719  39  0.60427   1.5112
  -3 -12   3  771.48  130.71   1 0.90866 0.03968   9550    218 0.9740  39  0.78629   1.1859
   1 -12   2  750.92   99.30   1 0.84991 0.04363   9550    219 0.9718  39  0.57542   1.4976
  -4 -12   3  801.99  156.56   1 0.83893 0.04011   9550    222 0.9741  39  0.75204   1.1423
  -6 -11   3 1035.10  164.26   1 0.80984 0.04028   9550    223 0.9742  39  0.73849   1.1219
  -1 -14   3  803.00  162.97   1 0.81747 0.04035   9550    225 0.9741  39  0.73286   1.1408
  -5 -12   3  537.91  162.55   1 0.77286 0.04058   9550    227 0.9743  39  0.71385   1.1060
  -4 -13   3  726.74  182.00   1 0.74235 0.04093   9550    230 0.9743  39  0.69179   1.0948
  -1 -16   3 1438.14  287.78   1 0.62533 0.04272   9550    232 0.9740  39  0.61461   1.0336
   0  -5   6  817.55   69.15   1 1.89304 0.04480   9550    234 0.9635  46  2.22472   1.0555
   2  -6   5  231.32   43.69   1 2.14366 0.04417   9550    236 0.9622  46  2.08797   1.2399
   0  -5   5  499.34   45.52   1 2.17584 0.04434   9550    237 0.9619  46  2.12368   1.2458
   3  -7   7  718.61   93.11   1 1.61322 0.04475   9550    240 0.9656  46  2.21185   0.9024
   2  -7   6  279.04   64.39   1 1.79474 0.04423   9550    241 0.9647  46  2.09678   1.0355
   2  -6   7  503.74   87.02   1 1.65281 0.04503   9550    243 0.9651  46  2.27706   0.9101
   0  -6   7  536.19   86.23   1 1.61393 0.04475   9550    244 0.9656  46  2.21079   0.9030
   1  -7   8  626.87  115.60   1 1.42663 0.04486   9550    245 0.9668  46  2.23306   0.7938
   1  -6   3  297.64   25.06   1 2.72499 0.04147   9550    248 0.9606  47  1.64510   1.8591
   0  -6   3  355.38   26.31   1 2.57817 0.04100   9550    249 0.9620  47  1.57931   1.8153
   1  -8   4  380.75   42.73   1 2.02418 0.04138   9550    250 0.9654  47  1.63574   1.3870
   0  -9   5 1129.14   73.86   1 1.67035 0.04167   9550    251 0.9675  47  1.67827   1.1225
   0  -9   4  622.86   48.04   1 1.75179 0.04014   9550    252 0.9682  47  1.46585   1.3092
   0 -13   6  677.65  119.09   1 1.20537 0.04039   9550    254 0.9716  47  1.50381   0.8824
   1 -14   8 1057.52  175.90   1 1.08554 0.04203   9550    255 0.9712  47  1.73022   0.7131
   1  -7   2 2776.45   65.76   1 2.29045 0.03828   9550    256 0.9663  48  1.09499   2.2000
   1  -8   2  462.57   31.95   1 1.86964 0.03839   9550    257 0.9688  48  0.95872   2.0269
   2  -9   2 1077.11   48.16   1 1.64450 0.03863   9550    258 0.9700  48  0.88081   1.9288
   1  -9   2  891.04   44.99   1 1.53296 0.03901   9550    260 0.9704  48  0.84400   1.8714
   4 -13   3 1925.09  108.30   1 1.20885 0.03839   9550    261 0.9729  48  0.94044   1.3340
   1 -14   4 1176.58  127.66   1 1.09494 0.03807   9550    263 0.9738  48  1.06430   1.0790
   4 -17   4 1333.28  157.76   1 0.90518 0.03837   9550    264 0.9748  48  0.93973   0.9996
   6 -19   5 1179.17  195.20   1 0.88969 0.03809   9550    265 0.9751  48  1.07931   0.8657
   6 -17   4  654.14  139.94   1 0.95421 0.03824   9550    266 0.9746  48  0.97778   1.0159
   3  -7   1 1215.77   41.37   1 1.54751 0.04423   9550    268 0.9664  49  0.54901   2.8544
   6  -7   1  930.81   34.11   1 1.54311 0.04349   9550    269 0.9670  49  0.58144   2.6917
   4  -7   1  783.88   28.17   1 1.63640 0.04363   9550    270 0.9663  49  0.57533   2.8839
   2  -8   1  806.59   58.41   1 1.00067 0.04846   9550    271 0.9676  49  0.40526   2.4862
   9  -9   1 1378.84   99.89   1 0.82545 0.04840   9550    272 0.9690  49  0.40774   2.0385
   8 -14   2 1152.28  122.96   1 0.81797 0.04360   9550    274 0.9721  49  0.57673   1.4381
   5 -13   2 1324.72  107.35   1 0.89416 0.04300   9550    275 0.9719  49  0.60272   1.5062
   8 -10   1 1452.59  136.02   1 0.69087 0.05027   9550    276 0.9689  49  0.34748   1.9982
   7 -14   2 1529.83  148.52   1 0.80171 0.04393   9550    277 0.9720  49  0.56238   1.4445
   5 -14   2 1344.61  168.71   1 0.74603 0.04467   9550    279 0.9719  49  0.53065   1.4225
  13 -15   2  603.34  205.75   1 0.66370 0.04467   9550    282 0.9725  49  0.53072   1.2654
  11 -15   2  989.75  193.41   1 0.69535 0.04461   9550    283 0.9723  49  0.53311   1.3199
   2  -6   2 3897.53   92.23   1 2.98637 0.03925   9550    284 0.9610  58  1.31446   2.4441
   3  -6   2  721.89   25.05   1 3.10681 0.03949   9550    285 0.9600  58  1.35551   2.4773
   3  -7   2  705.44   25.03   1 2.55370 0.03856   9550    286 0.9644  58  1.18497   2.2865
   6 -10   3 1182.00   51.60   1 1.83764 0.03882   9550    287 0.9687  58  1.25802   1.5617
   4 -10   3  758.82   45.81   1 1.80582 0.03866   9550    288 0.9690  58  1.23114   1.5637
   5  -9   3  679.39   37.98   1 2.06555 0.03945   9550    289 0.9667  58  1.36040   1.6421
   5 -10   3  580.27   41.62   1 1.83156 0.03874   9550    290 0.9688  58  1.24544   1.5701
   7 -14   4 1026.07   91.06   1 1.29085 0.03849   9550    291 0.9723  58  1.19920   1.1437
   7 -13   4  607.18   72.82   1 1.42525 0.03892   9550    292 0.9712  58  1.28093   1.1925
   8 -14   4 1023.87   95.84   1 1.29418 0.03850   9550    293 0.9723  58  1.20293   1.1436
   7 -14   5  297.54   89.86   1 1.32085 0.03976   9550    294 0.9712  58  1.41778   1.0145
   9 -15   5  730.29  110.65   1 1.24761 0.03944   9550    295 0.9719  58  1.36951   0.9863
   7 -16   5  680.94  121.97   1 1.14378 0.03890   9550    296 0.9730  58  1.28048   0.9573
   7 -17   5  777.78  133.46   1 1.06188 0.03853   9550    297 0.9737  58  1.21888   0.9276
  11 -20   6 1307.42  185.11   1 0.92259 0.03874   9550    298 0.9745  58  1.25811   0.7840
  12 -19   6  928.57  169.81   1 0.97451 0.03908   9550    299 0.9739  58  1.31366   0.7980
  -6  11   2  934.53   38.97   2 3.18842 0.04509   9551    301 0.9539  16  2.32187   1.7382
 -11  19   3 1534.43   84.74   2 1.88190 0.04502   9551    303 0.9634  16  2.27557   1.0366
  -8  13   2  569.33   33.13   2 2.71271 0.04466   9551    304 0.9578  16  2.20175   1.5213
  -9  16   3  490.63   51.85   2 2.14571 0.04503   9551    306 0.9615  16  2.28507   1.1794
 -12  20   3  453.62   71.95   2 1.78287 0.04482   9551    308 0.9643  16  2.22900   0.9930
 -12  24   5 1121.66  136.38   2 1.41192 0.04537   9551    309 0.9666  16  2.36990   0.7620
 -12  20   4  343.67   76.80   2 1.65045 0.04475   9551    310 0.9653  16  2.21196   0.9232
 -11  22   4  606.42   98.96   2 1.62211 0.04551   9551    311 0.9649  16  2.41487   0.8677
 -14  27   4  745.07  129.25   2 1.38485 0.04549   9551    312 0.9667  16  2.40299   0.7425
 -16  27   4  349.29  111.13   2 1.33320 0.04494   9551    313 0.9675  16  2.25076   0.7387
  -7   8   2  587.08   24.05   2 3.06745 0.04197   9551    315 0.9579  17  1.71687   2.0265
  -8  11   3  731.70   41.23   2 2.39260 0.04320   9551    318 0.9613  17  1.91123   1.4649
 -11  14   4  987.92   74.88   2 1.76870 0.04266   9551    319 0.9661  17  1.82516   1.1179
 -12  17   4  427.71   75.72   2 1.70104 0.04365   9551    320 0.9658  17  1.99049   1.0139
 -13  17   5  720.36  106.87   2 1.44678 0.04272   9551    322 0.9683  17  1.83507   0.9110
 -13  18   5  569.94  104.17   2 1.46256 0.04329   9551    323 0.9677  17  1.92489   0.8912
 -15  18   5  440.20  113.03   2 1.34261 0.04223   9551    324 0.9693  17  1.75920   0.8713
 -15  20   6  958.78  146.84   2 1.22828 0.04283   9551    325 0.9697  17  1.85213   0.7684
  -7   6   2 2866.99   70.05   2 2.71212 0.03930   9551    326 0.9627  18  1.32757   2.2010
  -9   7   3 2693.47   77.96   2 1.83658 0.03858   9551    327 0.9689  18  1.21322   1.6108
  -9   8   2  907.39   31.63   2 2.36625 0.03951   9551    328 0.9647  18  1.36709   1.8734
  -8   7   2  482.73   24.80   2 2.55488 0.03945   9551    331 0.9636  18  1.35571   2.0370
 -14  13   4 1180.75   97.16   2 1.42181 0.03988   9551    332 0.9705  18  1.43230   1.0829
 -13  10   4  588.57   79.32   2 1.31917 0.03851   9551    333 0.9721  18  1.20495   1.1639
 -17  13   4 1086.14  124.69   2 1.11655 0.03841   9551    334 0.9735  18  1.17875   1.0044
 -16  14   5 1061.07  132.38   2 1.15348 0.03936   9551    335 0.9726  18  1.35662   0.9191
 -18  14   6  789.02  162.21   2 0.91807 0.03849   9551    336 0.9747  18  1.21299   0.8053
 -18  15   5  647.87  133.84   2 1.05294 0.03899   9551    337 0.9735  18  1.29784   0.8712
 -20  15   5  789.30  156.15   2 0.91667 0.03834   9551    338 0.9748  18  1.16182   0.8352
  -6   4   1 2175.96   55.97   2 2.92636 0.03853   9551    340 0.9621  19  0.94707   3.2085
  -7   4   1 1312.39   38.91   2 2.03875 0.04048   9551    341 0.9660  19  0.72731   2.8659
 -10   6   2 1300.59   61.16   2 1.55635 0.03869   9551    342 0.9705  19  0.86962   1.8474
 -11   7   2  673.58   53.17   2 1.51026 0.03852   9551    344 0.9709  19  0.91195   1.7149
 -13   8   2 1256.38   84.85   2 1.23180 0.03913   9551    345 0.9723  19  0.83189   1.5243
 -14   9   2 1242.29   95.64   2 1.19630 0.03867   9551    346 0.9728  19  0.86892   1.4210
 -18  12   2 2497.76  185.18   2 0.96231 0.03873   9551    347 0.9742  19  0.86250   1.1511
 -14   8   3 1238.36  113.15   2 1.04996 0.03910   9551    348 0.9734  19  0.83377   1.2965
 -14   7   3 1740.05  144.57   2 0.88230 0.04079   9551    349 0.9734  19  0.69810   1.2899
 -16  10   2 1034.70  114.40   2 1.00188 0.03948   9551    350 0.9735  19  0.80258   1.2825
 -19  12   2  920.62  166.26   2 0.83488 0.03979   9551    353 0.9744  19  0.77699   1.1020
  -1  12   0 1368.82   45.81   2 3.06379 0.04495   9551    355 0.9550  23  2.27705   1.6871
  -2  13   0  400.99   32.72   2 2.91670 0.04497   9551    356 0.9560  23  2.27862   1.6055
  -1  19   0 1023.96   71.63   2 1.90389 0.04497   9551    357 0.9633  23  2.26380   1.0516
  -1  17   0  989.97   58.16   2 2.13644 0.04498   9551    358 0.9616  23  2.27054   1.1782
  -3  20   0  936.61   75.43   2 1.89275 0.04503   9551    359 0.9633  23  2.27902   1.0418
  -3  17   0  318.73   47.84   2 2.25644 0.04502   9551    360 0.9607  23  2.28362   1.2406
  -2  18   0  714.18   61.25   2 2.06543 0.04500   9551    362 0.9621  23  2.27511   1.1378
  -3  23  -1 1821.38  134.23   2 1.50469 0.04378   9551    363 0.9671  23  2.01301   0.8904
  -2  20   0  454.64   69.32   2 1.85589 0.04503   9551    364 0.9636  23  2.28055   1.0211
  -1  18   0  463.02   57.63   2 2.01312 0.04498   9551    365 0.9625  23  2.26718   1.1111
  -2  21   0  357.31   76.92   2 1.76392 0.04503   9551    366 0.9643  23  2.27702   0.9713
  -3  24   0  865.57  111.21   2 1.56146 0.04505   9551    367 0.9657  23  2.27937   0.8594
  -5  28   0  981.93  147.07   2 1.36811 0.04506   9551    368 0.9671  23  2.27994   0.7529
  -2  24   0  609.13  106.15   2 1.53256 0.04504   9551    369 0.9659  23  2.27705   0.8439
  -2  23  -1  504.86  103.36   2 1.47457 0.04376   9551    371 0.9673  23  2.00816   0.8739
  -3  29  -1  544.29  152.27   2 1.20297 0.04408   9551    374 0.9690  23  2.06576   0.7004
  -5  10   3 1182.07   43.54   2 2.77945 0.04453   9551    375 0.9574  26  2.17369   1.5700
  -7  12   3  477.91   34.83   2 2.51165 0.04450   9551    376 0.9593  26  2.16465   1.4221
  -6  13   4  744.04   53.77   2 2.12804 0.04472   9551    377 0.9619  26  2.20994   1.1909
  -8  16   4  615.42   62.65   2 1.94290 0.04505   9551    379 0.9630  26  2.28747   1.0673
  -8  14   4 1119.36   68.16   2 1.99771 0.04431   9551    380 0.9632  26  2.11598   1.1463
  -8  13   4  602.65   53.37   2 2.00717 0.04378   9551    381 0.9635  26  2.01437   1.1872
  -9  16   4  630.67   65.52   2 1.90223 0.04469   9551    382 0.9635  26  2.20140   1.0668
  -8  15   4  643.46   60.45   2 1.97164 0.04470   9551    383 0.9630  26  2.20322   1.1053
  -8  16   5  784.85   85.64   2 1.68676 0.04446   9551    384 0.9653  26  2.14815   0.9593
  -8  17   5  547.74   84.25   2 1.67275 0.04481   9551    385 0.9651  26  2.22486   0.9326
 -11  20   6 1323.11  151.39   2 1.36687 0.04435   9551    386 0.9676  26  2.12045   0.7833
 -10  18   5  697.75   93.57   2 1.59424 0.04449   9551    387 0.9659  26  2.15406   0.9053
 -10  20   5  413.46  101.76   2 1.55620 0.04508   9551    388 0.9657  26  2.29038   0.8543
  -9  20   6  637.84  113.90   2 1.41023 0.04488   9551    389 0.9669  26  2.23850   0.7837
  -9  19   6  857.94  122.60   2 1.42607 0.04460   9551    390 0.9670  26  2.17678   0.8049
  -6   8   3  876.79   32.40   2 2.63228 0.04232   9551    391 0.9605  27  1.77043   1.7003
  -8   8   3  661.58   32.37   2 2.22353 0.04043   9551    392 0.9649  27  1.50201   1.6293
  -6   6   3  380.05   27.98   2 2.39089 0.03993   9551    393 0.9642  27  1.43049   1.8229
  -9   9   4  414.75   54.23   2 1.74403 0.04010   9551    394 0.9683  27  1.45972   1.3078
 -10  10   5  491.65   83.65   2 1.43242 0.03989   9551    395 0.9704  27  1.43349   1.0902
 -12  12   5  822.97  106.99   2 1.37207 0.04017   9551    396 0.9706  27  1.47315   1.0213
 -10  13   6  664.54  117.21   2 1.34291 0.04149   9551    397 0.9699  27  1.65491   0.9120
 -13  13   6  627.92  127.66   2 1.17708 0.04003   9551    398 0.9720  27  1.45458   0.8852
  -6   4   2 3856.74   83.60   2 2.46617 0.03818   9551    399 0.9653  28  1.05482   2.4500
  -4   2   2  839.68   24.63   2 2.37696 0.03884   9551    400 0.9653  28  0.86288   2.8420
  -6   3   2  746.93   29.31   2 1.93398 0.03949   9551    401 0.9675  28  0.80728   2.4620
  -5   3   2  245.87   17.42   2 2.48795 0.03839   9551    402 0.9650  28  0.97763   2.6491
  -7   4   2  663.42   27.38   2 1.99148 0.03862   9551    403 0.9679  28  0.89537   2.3003
  -6   4   3  395.34   30.83   2 1.90171 0.03814   9551    404 0.9688  28  1.06005   1.8808
  -5   3   3  328.53   26.18   2 1.86728 0.03830   9551    405 0.9689  28  0.98608   1.9726
  -8   5   3  596.45   44.57   2 1.65817 0.03822   9551    406 0.9703  28  1.00567   1.7204
  -7   5   3  243.79   31.28   2 1.91979 0.03834   9551    407 0.9685  28  1.12921   1.7939
 -10   6   3  626.80   57.74   2 1.41834 0.03841   9551    408 0.9716  28  0.94230   1.5624
  -7   4   4  568.37   62.90   2 1.33902 0.03837   9551    409 0.9721  28  0.95183   1.4613
  -8   4   4 1049.33   78.99   2 1.18480 0.03877   9551    410 0.9728  28  0.86046   1.4204
 -12   7   4  427.01   91.02   2 1.11079 0.03841   9551    411 0.9735  28  0.93223   1.2358
 -11   7   5  555.54  114.77   2 1.08485 0.03808   9551    412 0.9739  28  1.02974   1.1015
 -11   6   6  522.88  149.31   2 0.86405 0.03840   9551    413 0.9751  28  0.92823   0.9651
 -17   9   7 1693.48  335.17   2 0.65047 0.03855   9551    414 0.9763  28  0.87980   0.7637
  -5   2   1  733.74   23.94   2 1.84680 0.04537   9551    415 0.9634  29  0.50496   3.6964
  -7   3   1  774.99   43.61   2 1.26825 0.04713   9551    416 0.9664  29  0.44816   2.8537
 -10   5   1  488.85   60.95   2 1.07017 0.04539   9551    417 0.9691  29  0.50517   2.1411
  -7   2   2  589.24   66.73   2 0.97072 0.04766   9551    418 0.9683  29  0.43130   2.2682
 -15   7   2 1099.20  200.45   2 0.68497 0.04533   9551    423 0.9720  29  0.50772   1.3637
 -14   6   2 1046.97  216.41   2 0.63126 0.04726   9551    424 0.9712  29  0.44530   1.4294
   1  11  -1  850.24   34.19   2 2.47774 0.04198   9551    427 0.9618  33  1.71974   1.6349
   2  12  -1  631.28   41.32   2 2.21886 0.04212   9551    430 0.9634  33  1.74034   1.4513
   2  11  -1  411.66   32.00   2 2.35073 0.04186   9551    431 0.9628  33  1.70324   1.5623
   4  16  -1 2515.49  118.87   2 1.64473 0.04254   9551    433 0.9670  33  1.80598   1.0474
   2  15  -1  913.58   62.19   2 1.88983 0.04272   9551    434 0.9652  33  1.83513   1.1899
   1  17  -1  982.08   79.12   2 1.78494 0.04315   9551    435 0.9656  33  1.90145   1.0966
   0  16  -1  656.52   58.13   2 1.93881 0.04308   9551    436 0.9646  33  1.89169   1.1953
   2  18  -1  983.96   94.33   2 1.63818 0.04311   9551    437 0.9666  33  1.89595   1.0084
   3  16  -1  870.73   78.00   2 1.72291 0.04269   9551    438 0.9664  33  1.83019   1.0868
   0  18  -1  459.91   72.81   2 1.75140 0.04329   9551    439 0.9657  33  1.92441   1.0673
   3  18  -1  492.57   85.21   2 1.57855 0.04298   9551    440 0.9672  33  1.87596   0.9788
  -2  10   3  849.15   40.40   2 2.87821 0.04556   9551    442 0.9557  36  2.46068   1.5267
  -4  14   4 3832.97  113.35   2 2.12981 0.04558   9551    443 0.9612  36  2.44695   1.1325
  -3  11   3  257.54   34.10   2 2.78538 0.04566   9551    444 0.9563  36  2.49801   1.4680
  -5  13   3  314.78   38.58   2 2.56812 0.04570   9551    445 0.9578  36  2.50736   1.3514
  -6  18   4 1502.37   90.21   2 1.89419 0.04600   9551    446 0.9626  36  2.60267   0.9826
  -3  15   4  329.35   59.17   2 2.06026 0.04592   9551    449 0.9614  36  2.57696   1.0726
  -5  19   5  519.68   94.82   2 1.64686 0.04586   9551    451 0.9645  36  2.54182   0.8619
  -5  17   5  523.43   83.75   2 1.71656 0.04547   9551    452 0.9643  36  2.40621   0.9198
  -5  21   5  567.36  119.04   2 1.56699 0.04612   9551    453 0.9649  36  2.65233   0.8075
  -3   6   3  449.77   25.40   2 2.97486 0.04255   9551    454 0.9579  37  1.80678   1.8938
  -4   8   3  536.64   27.91   2 2.92696 0.04378   9551    455 0.9571  37  2.01911   1.7287
  -4  10   4 2214.14   67.66   2 2.26029 0.04396   9551    456 0.9616  37  2.04856   1.3228
  -5  10   4 1809.69   63.58   2 2.21638 0.04356   9551    457 0.9622  37  1.97453   1.3279
  -3   7   3  289.24   25.22   2 3.02287 0.04355   9551    458 0.9566  37  1.97631   1.8101
  -3   8   4 1123.63   47.01   2 2.28535 0.04302   9551    459 0.9622  37  1.88217   1.4139
  -7  11   4 1335.56   56.65   2 2.07704 0.04315   9551    460 0.9636  37  1.90189   1.2759
  -6  10   5 1333.07   79.53   2 1.72937 0.04210   9551    462 0.9668  37  1.73770   1.1324
  -5   8   4  547.49   40.19   2 2.14544 0.04200   9551    463 0.9641  37  1.72261   1.4139
  -7  12   5 1242.93   85.32   2 1.72556 0.04292   9551    464 0.9662  37  1.86599   1.0739
  -4  11   5  469.42   61.26   2 1.83347 0.04351   9551    466 0.9650  37  1.96440   1.1022
  -4  10   5  275.54   57.08   2 1.81898 0.04291   9551    467 0.9655  37  1.86475   1.1326
  -7  16   6  936.25  112.89   2 1.48504 0.04411   9551    469 0.9670  37  2.07275   0.8628
  -8  14   6  570.09  105.68   2 1.45083 0.04290   9551    470 0.9681  37  1.86231   0.9042
  -8  13   6  638.91   98.82   2 1.43239 0.04235   9551    471 0.9686  37  1.77723   0.9227
  -7  11   6  572.75   88.88   2 1.42286 0.04155   9551    472 0.9693  37  1.66243   0.9630
  -7  15   6  936.89  118.73   2 1.48500 0.04370   9551    473 0.9673  37  1.99760   0.8831
  -9  16   7  591.33  128.67   2 1.24750 0.04283   9551    475 0.9696  37  1.85162   0.7806
 -11  17   7  806.77  142.76   2 1.20558 0.04263   9551    476 0.9700  37  1.82153   0.7630
 -10  17   7  484.47  133.74   2 1.23202 0.04298   9551    477 0.9696  37  1.87461   0.7643
  -5   5   4 1067.22   54.52   2 1.81840 0.03900   9551    480 0.9686  38  1.28784   1.5145
  -5   4   3  454.05   28.47   2 2.17196 0.03853   9551    481 0.9668  38  1.18482   1.9449
  -3   4   4  833.42   45.27   2 1.90186 0.03907   9551    482 0.9680  38  1.29991   1.5714
  -6   5   3  362.80   22.77   2 2.17240 0.03879   9551    483 0.9666  38  1.24773   1.8594
  -6   6   4  809.86   51.21   2 1.82148 0.03932   9551    484 0.9684  38  1.34200   1.4648
  -4   4   4  550.50   46.21   2 1.79140 0.03860   9551    485 0.9691  38  1.22205   1.5612
  -7   7   5 1048.91   89.08   2 1.46082 0.03918   9551    486 0.9708  38  1.32414   1.1881
  -5   5   5  622.09   76.54   2 1.42834 0.03856   9551    488 0.9714  38  1.21870   1.2478
  -6   7   5  584.78   75.28   2 1.54292 0.03960   9551    489 0.9699  38  1.39190   1.2033
  -8   7   5  627.88   85.92   2 1.36869 0.03872   9551    490 0.9717  38  1.24729   1.1718
  -4   5   6  553.87  105.47   2 1.21846 0.03856   9551    491 0.9727  38  1.22344   1.0609
  -5   5   6  867.27  120.79   2 1.15895 0.03838   9551    492 0.9732  38  1.16733   1.0515
  -4   6   7  928.40  149.97   2 1.07489 0.03881   9551    493 0.9735  38  1.26753   0.9076
 -10   8   6 1274.63  146.24   2 1.08118 0.03841   9551    494 0.9737  38  1.17949   0.9720
  -1   0   2 1226.31   29.11   2 2.29135 0.04060   9551    495 0.9643  39  0.71901   3.2565
  -4   1   2  733.16   32.20   2 1.60220 0.04362   9551    496 0.9665  39  0.57557   2.8225
  -4   1   3 2030.13   72.93   2 1.35354 0.04117   9551    497 0.9700  39  0.68236   2.0226
  -3   1   3  737.10   38.40   2 1.61400 0.03969   9551    498 0.9694  39  0.78945   2.0985
  -4   0   3 2322.14  100.71   2 0.94549 0.04629   9551    499 0.9694  39  0.47596   2.0054
   0  -1   3  494.76   35.10   2 1.36141 0.04223   9551    500 0.9692  39  0.63619   2.1765
  -6   2   3  761.46   58.86   2 1.25013 0.04131   9551    501 0.9706  39  0.67608   1.8848
  -5   2   3  521.13   36.67   2 1.50577 0.03975   9551    502 0.9701  39  0.78435   1.9699
  -8   3   3  749.37   64.47   2 1.09616 0.04191   9551    504 0.9712  39  0.64967   1.7173
  -4   0   5 2409.81  182.75   2 0.78785 0.04230   9551    505 0.9731  39  0.63260   1.2664
  -8   3   5 1511.51  157.84   2 0.89128 0.03993   9551    506 0.9739  39  0.76597   1.1925
  -8   3   4  784.16   95.17   2 1.01106 0.04043   9551    507 0.9728  39  0.72714   1.4216
  -9   3   4 1080.34  123.45   2 0.86967 0.04200   9551    508 0.9727  39  0.64556   1.3708
  -4   0   6 2064.01  259.23   2 0.70402 0.04140   9551    512 0.9742  39  0.67145   1.0685
   0  -2   6 1975.81  234.59   2 0.67753 0.04222   9551    515 0.9739  39  0.63610   1.0833
  -5   1   6 1288.51  215.24   2 0.76084 0.04032   9551    516 0.9745  39  0.73494   1.0589
  -4  -1   4  692.58  148.95   2 0.63753 0.04811   9551    517 0.9706  39  0.41769   1.5375
 -11   4   4  584.05  118.60   2 0.78593 0.04245   9551    518 0.9730  39  0.62636   1.2755
  -1  11   4 2485.55   80.40   2 2.25032 0.04513   9551    522 0.9607  46  2.31423   1.2288
  -1   7   3  467.83   28.88   2 3.09161 0.04434   9551    523 0.9554  46  2.13237   1.7659
  -1  10   4  824.39   50.64   2 2.29257 0.04475   9551    524 0.9607  46  2.21777   1.2805
  -1   9   4  631.95   45.48   2 2.32101 0.04429   9551    525 0.9609  46  2.11332   1.3328
  -2  10   4  740.91   46.99   2 2.31012 0.04458   9551    526 0.9607  46  2.18033   1.3026
  -2  10   5 1902.36   80.31   2 1.86195 0.04353   9551    527 0.9648  46  1.96802   1.1180
  -1  11   5  754.80   68.21   2 1.86150 0.04425   9551    528 0.9642  46  2.10066   1.0728
  -4  15   6  870.14  111.14   2 1.53342 0.04444   9551    530 0.9664  46  2.14150   0.8737
  -1  13   5  483.66   72.41   2 1.81452 0.04495   9551    531 0.9640  46  2.25907   1.0034
  -4  14   5  313.38   70.79   2 1.80524 0.04485   9551    532 0.9641  46  2.23511   1.0040
  -2  14   6  581.89  100.14   2 1.54309 0.04440   9551    533 0.9663  46  2.13129   0.8817
  -2  15   5  523.46   83.30   2 1.76780 0.04540   9551    534 0.9640  46  2.38713   0.9508
  -1  14   6  587.04  110.31   2 1.53797 0.04451   9551    535 0.9663  46  2.15644   0.8727
   0   3   3  723.54   26.56   2 2.84192 0.04051   9551    537 0.9608  47  1.50774   2.0760
  -1   4   3 1142.15   36.43   2 2.94518 0.04134   9551    538 0.9593  47  1.62586   2.0275
  -1   5   4  725.02   40.64   2 2.19859 0.04112   9551    540 0.9644  47  1.59839   1.5336
  -5   8   5 1732.77   82.89   2 1.69066 0.04097   9551    541 0.9679  47  1.57987   1.1901
  -2   7   5  547.16   61.77   2 1.78266 0.04148   9551    542 0.9669  47  1.65127   1.2127
  -3   8   5  426.53   58.54   2 1.79342 0.04189   9551    543 0.9665  47  1.70933   1.1887
  -2   7   6  732.44   97.41   2 1.43609 0.04060   9551    544 0.9699  47  1.53104   1.0363
  -4   8   6 1152.94  113.71   2 1.41325 0.04060   9551    545 0.9700  47  1.53086   1.0199
  -3   7   6  773.97  101.77   2 1.40066 0.04025   9551    546 0.9704  47  1.48336   1.0367
  -2   8   6  496.36   90.65   2 1.47245 0.04128   9551    547 0.9691  47  1.62485   1.0141
  -3   9   7  884.49  139.59   2 1.24658 0.04092   9551    548 0.9709  47  1.57573   0.8793
  -3  10   7  652.20  132.78   2 1.27185 0.04150   9551    549 0.9703  47  1.65630   0.8632
  -7  12   8  929.35  175.09   2 1.06563 0.04088   9551    550 0.9721  47  1.57107   0.7534
  -4   9   8  892.64  173.42   2 1.04010 0.04002   9551    551 0.9729  47  1.45527   0.7819
   0   0   2 2982.42   65.49   2 2.73579 0.03893   9551    552 0.9629  48  0.85788   3.2889
  -1   1   2  420.37   14.92   2 3.24893 0.03824   9551    553 0.9604  48  1.05174   3.2362
   0   0   4 5620.49  154.93   2 1.37188 0.03882   9551    554 0.9716  48  0.85820   1.6487
  -1   1   3  540.85   28.80   2 2.06548 0.03831   9551    556 0.9676  48  0.98855   2.1770
   1   0   3  502.96   29.40   2 1.96277 0.03847   9551    557 0.9682  48  0.93703   2.1733
   0   0   6 4240.47  226.08   2 0.90721 0.03881   9551    558 0.9745  48  0.85562   1.0933
   2   0   6 1596.41  148.73   2 0.98521 0.03838   9551    559 0.9743  48  0.93964   1.0881
  -2   2   6 1688.01  144.79   2 1.03976 0.03820   9551    560 0.9741  48  0.99256   1.0918
   0   1   6 1000.20  131.56   2 1.02025 0.03828   9551    561 0.9742  48  0.96964   1.0946
   1   1   6  440.43  120.28   2 1.05166 0.03814   9551    563 0.9741  48  1.00965   1.0872
  -3   3   7 1275.79  184.47   2 0.91942 0.03805   9551    564 0.9749  48  1.03212   0.9316
   2   0   7 1319.17  183.78   2 0.83802 0.03840   9551    565 0.9752  48  0.92872   0.9356
   1  -1   6  996.23  155.21   2 0.84343 0.03963   9551    566 0.9744  48  0.79015   1.0957
   3   0   7 1840.40  204.42   2 0.85576 0.03829   9551    567 0.9752  48  0.96001   0.9266
  -1   0   6  987.22  142.37   2 0.86176 0.03941   9551    568 0.9744  48  0.80742   1.0968
  -2   2   7 1117.03  179.57   2 0.86553 0.03827   9551    569 0.9751  48  0.96616   0.9317
   0   2   7  512.57  161.16   2 0.93728 0.03802   9551    570 0.9749  48  1.05233   0.9331
   3  -2   2  300.12   23.75   2 1.55476 0.04475   9551    572 0.9660  49  0.52603   2.9900
   4  -3   3 1180.28   83.54   2 0.99779 0.04554   9551    573 0.9695  49  0.50028   2.0154
   3  -3   3  714.82   80.71   2 0.89664 0.04755   9551    575 0.9690  49  0.43532   2.0761
   4  -4   3 1931.71  196.54   2 0.59971 0.05159   9551    576 0.9689  49  0.30080   2.0012
   5  -4   3 1386.67  136.17   2 0.70239 0.04978   9551    577 0.9691  49  0.36347   1.9431
   8  -4   3  544.83   99.44   2 0.87904 0.04514   9551    578 0.9706  49  0.51348   1.7309
  10  -5   4 1679.79  221.31   2 0.70085 0.04456   9551    579 0.9723  49  0.53551   1.3245
   4  -4   5 1951.38  270.94   2 0.65457 0.04484   9551    581 0.9725  49  0.52341   1.2650
   5  -4   4  665.67  137.11   2 0.73731 0.04597   9551    582 0.9712  49  0.48692   1.5293
   4  -4   6 1952.68  354.76   2 0.60998 0.04356   9551    585 0.9736  49  0.57840   1.0694
   1   2   3  767.91   29.76   2 2.65685 0.03952   9551    586 0.9629  58  1.36608   2.1048
   2   3   4  669.38   40.27   2 2.03755 0.03999   9551    587 0.9664  58  1.44195   1.5433
   3   2   4  515.38   40.33   2 1.90410 0.03925   9551    588 0.9679  58  1.32879   1.5441
   2   2   4  575.92   41.00   2 1.90112 0.03903   9551    589 0.9681  58  1.29294   1.5780
   0   4   6 2380.26  137.25   2 1.28939 0.03901   9551    590 0.9720  58  1.29686   1.0675
   1   4   6 1346.51  114.60   2 1.31835 0.03926   9551    591 0.9716  58  1.33794   1.0629
   2   2   5  676.00   66.70   2 1.46276 0.03855   9551    594 0.9712  58  1.21321   1.2829
   2   5   6  605.21   97.91   2 1.38200 0.04011   9551    595 0.9706  58  1.46468   1.0335
   1   5   6  494.51   80.14   2 1.38364 0.03994   9551    596 0.9707  58  1.44138   1.0484
   2   5   7 1004.92  133.25   2 1.15132 0.03955   9551    597 0.9725  58  1.38890   0.8995
   4   3   7  770.17  140.74   2 1.06024 0.03877   9551    598 0.9736  58  1.26005   0.8998
   3   6   8  903.82  173.55   2 1.01776 0.03978   9551    599 0.9732  58  1.42203   0.7798
  11 -12   1 1565.49   55.10   3 3.04678 0.04536   9552    601 0.9547  16  2.39850   1.6349
   9 -11   1 1439.92   44.30   3 3.28690 0.04465   9552    602 0.9537  16  2.20697   1.8408
  13 -15   1  924.06   47.58   3 2.46635 0.04506   9552    604 0.9592  16  2.29882   1.3514
  15 -16   1  599.33   53.77   3 2.30588 0.04549   9552    605 0.9599  16  2.42262   1.2317
  15 -18   1  431.89   54.21   3 2.05236 0.04478   9552    607 0.9624  16  2.22265   1.1449
  15 -17   1  417.75   51.15   3 2.18413 0.04515   9552    608 0.9611  16  2.31915   1.1914
  21 -23   2 1324.44  120.93   3 1.58184 0.04542   9552    609 0.9653  16  2.38771   0.8506
  18 -20   2  422.37   76.99   3 1.79907 0.04531   9552    610 0.9638  16  2.35941   0.9730
  20 -21   2  945.67   98.37   3 1.71319 0.04563   9552    611 0.9642  16  2.45387   0.9099
  18 -22   1  579.03   73.04   3 1.67994 0.04461   9552    612 0.9652  16  2.18140   0.9470
  23 -24   2  423.82  119.73   3 1.51248 0.04568   9552    613 0.9656  16  2.46763   0.8013
  24 -26   2  720.07  120.51   3 1.40942 0.04550   9552    614 0.9665  16  2.40649   0.7551
  23 -27   2  778.26  130.17   3 1.36261 0.04505   9552    615 0.9672  16  2.27866   0.7500
  26 -28   2  458.68  131.08   3 1.31149 0.04552   9552    616 0.9672  16  2.41159   0.7020
  11 -16   0 2407.86   79.58   3 2.17051 0.04267   9552    617 0.9633  17  1.82703   1.3709
   8 -13   0 1490.19   46.58   3 2.54128 0.04168   9552    618 0.9617  17  1.67562   1.7097
   8 -12   0  801.51   34.19   3 2.87289 0.04243   9552    619 0.9587  17  1.78727   1.8431
  10 -14   0  738.04   38.42   3 2.50940 0.04301   9552    620 0.9607  17  1.87998   1.5537
  12 -18   0 2014.24   84.65   3 1.90215 0.04238   9552    621 0.9654  17  1.78058   1.2236
  11 -18   0 1178.64   65.10   3 1.83358 0.04161   9552    622 0.9665  17  1.66893   1.2373
  13 -18   0  529.48   56.01   3 1.96269 0.04312   9552    623 0.9644  17  1.89756   1.2075
  11 -17   0  304.97   44.52   3 1.99403 0.04215   9552    624 0.9650  17  1.74438   1.3020
  14 -22   1 2313.53  130.50   3 1.56158 0.04253   9552    625 0.9676  17  1.80459   0.9950
  16 -23   1 2584.74  140.12   3 1.54435 0.04331   9552    626 0.9672  17  1.92734   0.9402
  16 -22   0  741.06   89.73   3 1.60984 0.04319   9552    628 0.9668  17  1.90730   0.9870
  13 -20   0  480.47   71.15   3 1.69739 0.04217   9552    629 0.9670  17  1.74791   1.1067
  15 -22   1 1072.19   87.11   3 1.61297 0.04318   9552    630 0.9668  17  1.90680   0.9891
  14 -21   1  636.22   68.15   3 1.67431 0.04297   9552    631 0.9665  17  1.87428   1.0388
  17 -25   1  852.86  116.29   3 1.41178 0.04308   9552    632 0.9682  17  1.89101   0.8706
  15 -23   0  771.91  102.75   3 1.47310 0.04218   9552    633 0.9685  17  1.75044   0.9594
  17 -25   0  907.46  120.54   3 1.38149 0.04257   9552    635 0.9688  17  1.81200   0.8776
  18 -27   1  680.46  129.58   3 1.29971 0.04290   9552    636 0.9692  17  1.86327   0.8097
   5 -10   0  751.75   27.17   3 2.93133 0.03993   9552    637 0.9607  18  1.42552   2.2413
   6 -13   0  914.12   39.27   3 2.14448 0.03934   9552    638 0.9663  18  1.34103   1.7255
   4 -11   0  439.74   24.32   3 2.16639 0.03838   9552    640 0.9670  18  1.13351   2.0175
   6 -15   0  884.54   52.63   3 1.69116 0.03855   9552    642 0.9698  18  1.20783   1.4890
   6 -14   0  354.57   36.61   3 1.89653 0.03889   9552    643 0.9682  18  1.26973   1.5989
   7 -18   0 1645.76   93.10   3 1.38154 0.03845   9552    644 0.9718  18  1.18505   1.2369
   7 -17   0  824.55   66.27   3 1.51930 0.03866   9552    645 0.9708  18  1.23554   1.3115
  10 -21   0 1228.48  104.14   3 1.35071 0.03945   9552    646 0.9713  18  1.36949   1.0678
   6 -16   0  379.33   52.98   3 1.50959 0.03837   9552    647 0.9711  18  1.15154   1.3863
  10 -23   0  667.25  113.29   3 1.16734 0.03892   9552    649 0.9728  18  1.28386   0.9748
  12 -24  -1  507.16  111.32   3 1.13649 0.03916   9552    651 0.9728  18  1.32404   0.9244
   2  -7   0 1269.83   34.41   3 2.88868 0.03848   9552    653 0.9624  19  0.96073   3.1256
   1  -6   0 1994.00   49.78   3 2.48932 0.04055   9552    654 0.9630  19  0.72315   3.5185
   1  -7   0  864.09   29.51   3 1.96805 0.04131   9552    655 0.9658  19  0.67740   2.9616
   2 -10   0  596.37   41.95   3 1.61237 0.03980   9552    657 0.9693  19  0.78087   2.1182
   1 -12   1  683.34   73.54   3 1.06483 0.04154   9552    658 0.9717  19  0.66602   1.6287
   5 -21   1 1569.85  191.09   3 0.90703 0.03840   9552    659 0.9748  19  0.93048   1.0109
   3 -18   1  812.19  150.06   3 0.87919 0.03962   9552    660 0.9742  19  0.79106   1.1409
   2 -18   1  956.59  184.71   3 0.76528 0.04093   9552    661 0.9741  19  0.69188   1.1285
  14  -6   3 1761.04   66.58   3 2.30563 0.04465   9552    662 0.9607  23  2.19587   1.2949
  12  -6   3  458.67   36.44   3 2.50177 0.04437   9552    663 0.9595  23  2.13444   1.4282
  12  -5   3  417.79   38.45   3 2.43613 0.04401   9552    664 0.9603  23  2.05992   1.4209
  11  -6   3  458.26   29.61   3 2.58218 0.04413   9552    665 0.9592  23  2.08240   1.4960
  15  -7   4  644.29   63.65   3 1.89310 0.04397   9552    666 0.9642  23  2.04873   1.1079
  16  -8   4  636.87   68.07   3 1.87199 0.04439   9552    668 0.9640  23  2.13371   1.0689
  15  -6   3  211.57   52.29   3 2.19846 0.04472   9552    669 0.9614  23  2.21029   1.2302
  16  -7   4  829.43   70.18   3 1.84536 0.04416   9552    670 0.9644  23  2.08296   1.0690
  18 -10   4  615.16   72.97   3 1.80297 0.04502   9552    671 0.9640  23  2.27434   0.9934
  20 -10   5  587.44  109.10   3 1.49571 0.04439   9552    674 0.9667  23  2.12953   0.8550
  20  -9   5  279.61  103.80   3 1.47850 0.04422   9552    676 0.9669  23  2.09237   0.8541
  24 -12   5 1043.07  139.43   3 1.39006 0.04508   9552    677 0.9670  23  2.28720   0.7637
  19  -8   5  429.72  102.91   3 1.48759 0.04383   9552    678 0.9672  23  2.02207   0.8778
  24  -9   5  490.80  130.97   3 1.33398 0.04449   9552    679 0.9678  23  2.15081   0.7581
  12 -13   0  742.36   37.69   3 2.80370 0.04488   9552    682 0.9569  26  2.25502   1.5518
  10 -12   0  352.01   28.18   3 3.03914 0.04424   9552    683 0.9558  26  2.10826   1.7477
  15 -16   0  471.06   46.59   3 2.27576 0.04501   9552    684 0.9606  26  2.27943   1.2525
  16 -19   0 1252.13   74.00   3 1.91574 0.04434   9552    685 0.9637  26  2.12284   1.0972
  15 -17   0  342.16   47.32   3 2.15174 0.04464   9552    686 0.9618  26  2.19239   1.2096
  20 -21   0  982.03   84.77   3 1.73277 0.04512   9552    687 0.9644  26  2.30497   0.9481
  19 -24   0 1048.46  106.97   3 1.50624 0.04388   9552    688 0.9670  26  2.03117   0.8862
  20 -23   0  652.28  100.80   3 1.58470 0.04456   9552    689 0.9659  26  2.16795   0.8965
  19 -22   0 1007.20   99.17   3 1.65611 0.04450   9552    690 0.9655  26  2.15588   0.9399
  23 -25   0  494.13  115.82   3 1.45641 0.04494   9552    691 0.9666  26  2.25089   0.8069
   8 -11  -1  867.43   29.83   3 2.69922 0.04106   9552    692 0.9612  27  1.58682   1.8935
   9 -15  -1 1646.14   65.59   3 1.91503 0.04001   9552    693 0.9672  27  1.44549   1.4476
  12 -18  -1 1197.48   78.79   3 1.73616 0.04121   9552    694 0.9674  27  1.61292   1.2026
  12 -17  -1 1139.00   66.34   3 1.86887 0.04164   9552    695 0.9662  27  1.67338   1.2586
   9 -14  -1  885.70   44.09   3 2.10049 0.04048   9552    696 0.9656  27  1.50916   1.5332
  10 -17  -1  475.82   59.19   3 1.70654 0.04001   9552    698 0.9686  27  1.44853   1.2878
  14 -20  -1  742.63   83.63   3 1.61624 0.04180   9552    699 0.9678  27  1.69677   1.0772
  17 -24  -1  761.59  113.12   3 1.37896 0.04214   9552    700 0.9692  27  1.74478   0.9003
   3  -8  -1 2555.70   59.53   3 2.10885 0.03902   9552    701 0.9668  28  0.84692   2.5660
   4  -9  -1 1475.48   41.07   3 2.25564 0.03826   9552    702 0.9665  28  1.01064   2.3298
   3  -7  -1  246.57   14.51   3 2.48425 0.03867   9552    703 0.9647  28  0.89284   2.8770
   6 -13  -1 2069.76   66.54   3 1.80858 0.03838   9552    704 0.9692  28  1.14613   1.6678
   5 -11  -1  933.03   39.25   3 2.01255 0.03823   9552    705 0.9680  28  1.08982   1.9413
   4 -11  -1 1350.84   52.64   3 1.69950 0.03853   9552    706 0.9698  28  0.91446   1.9248
   5 -13  -1 1127.05   58.83   3 1.57834 0.03825   9552    707 0.9707  28  0.99439   1.6546
   5 -12  -1  456.70   39.82   3 1.77702 0.03812   9552    708 0.9696  28  1.03829   1.7909
   7 -16  -2 1212.46   98.33   3 1.18675 0.03833   9552    710 0.9731  28  0.95789   1.2876
   7 -16  -1  677.18   59.26   3 1.47008 0.03831   9552    711 0.9713  28  1.13345   1.3691
   8 -17  -2  515.96   85.42   3 1.21833 0.03806   9552    712 0.9731  28  1.04029   1.2257
   8 -21  -1 1413.08  141.76   3 1.05293 0.03804   9552    713 0.9741  28  1.05685   1.0442
   6 -18  -1  398.95   96.28   3 1.09298 0.03837   9552    714 0.9737  28  0.94402   1.2019
  12 -25  -2  772.50  169.77   3 0.95932 0.03838   9552    716 0.9745  28  1.17326   0.8665
  10 -23  -2  621.90  150.62   3 0.94633 0.03805   9552    717 0.9748  28  1.06391   0.9329
   0  -3   0  217.14    6.83   3 2.70995 0.04788   9552    720 0.9548  29  0.41939   6.5092
   0  -5   0  899.39   30.93   3 1.61306 0.04810   9552    721 0.9631  29  0.41537   3.9115
   1 -12   0 1476.38  100.02   3 0.93688 0.04397   9552    723 0.9710  29  0.56067   1.6931
  10  -3   2  990.86   33.78   3 3.14333 0.04409   9552    727 0.9552  33  2.07821   1.8234
   8  -1   2  483.72   25.86   3 3.12663 0.04220   9552    728 0.9572  33  1.74996   2.0368
  11  -3   3  740.12   41.88   3 2.35156 0.04286   9552    729 0.9619  33  1.85600   1.4690
  14  -3   4  946.13   70.07   3 1.73368 0.04230   9552    731 0.9666  33  1.76907   1.1205
  14  -2   3  500.31   54.93   3 1.95348 0.04272   9552    732 0.9648  33  1.83495   1.2300
  16  -3   3  539.74   61.77   3 1.87201 0.04341   9552    733 0.9648  33  1.94637   1.1322
  15  -3   3  769.58   60.96   3 1.96196 0.04336   9552    734 0.9642  33  1.93813   1.1900
  17  -5   4  336.60   78.64   3 1.69505 0.04358   9552    735 0.9659  33  1.97680   1.0148
  20  -5   4  972.40  118.36   3 1.52459 0.04377   9552    736 0.9669  33  2.01024   0.9030
  21  -4   4  871.21  125.26   3 1.42260 0.04342   9552    737 0.9679  33  1.94807   0.8599
  18  -5   5  590.58  106.78   3 1.42175 0.04281   9552    738 0.9684  33  1.84902   0.8905
  23  -5   5  422.56  134.15   3 1.24899 0.04332   9552    740 0.9692  33  1.92962   0.7598
  12 -11   0 1517.01   47.72   3 3.18818 0.04559   9552    741 0.9534  36  2.48017   1.6854
  17 -16   0  809.85   56.84   3 2.21247 0.04558   9552    743 0.9606  36  2.44836   1.1762
  15 -14   0  376.74   38.63   3 2.52203 0.04559   9552    744 0.9583  36  2.46195   1.3375
  18 -16   0  856.92   61.42   3 2.16414 0.04576   9552    746 0.9608  36  2.51944   1.1366
  19 -18   0  687.42   69.84   3 1.97193 0.04557   9552    747 0.9623  36  2.43999   1.0499
  20 -17   0  792.61   71.28   3 1.99590 0.04588   9552    748 0.9619  36  2.56146   1.0415
  21 -17   0  722.52   68.02   3 1.94455 0.04600   9552    750 0.9622  36  2.60546   1.0083
  20 -18   0  444.21   67.23   3 1.93246 0.04573   9552    751 0.9625  36  2.50110   1.0180
  25 -24   0  796.22  122.38   3 1.48435 0.04554   9552    752 0.9659  36  2.42173   0.7930
  24 -22   0  539.27  106.04   3 1.59348 0.04570   9552    753 0.9650  36  2.47797   0.8427
  24 -21   0  823.14  109.07   3 1.63535 0.04583   9552    754 0.9646  36  2.52840   0.8577
  28 -23   0  914.28  126.70   3 1.44826 0.04602   9552    755 0.9658  36  2.59564   0.7520
  27 -27   0 1411.05  168.37   3 1.33421 0.04538   9552    757 0.9672  36  2.37021   0.7200
  29 -25   0 1020.05  152.93   3 1.36536 0.04590   9552    758 0.9665  36  2.54812   0.7139
  28 -25   0  382.26  128.74   3 1.38590 0.04579   9552    759 0.9665  36  2.50738   0.7293
  28 -26   0  456.55  134.77   3 1.35528 0.04568   9552    760 0.9668  36  2.46446   0.7184
   9 -11  -1 1799.54   48.55   3 2.80287 0.04208   9552    761 0.9595  37  1.73238   1.8395
  11 -12  -1  761.60   35.12   3 2.66136 0.04317   9552    762 0.9595  37  1.90580   1.6325
  10 -13  -1  688.13   30.92   3 2.41920 0.04195   9552    763 0.9622  37  1.71466   1.5998
  10 -11  -1  664.57   31.36   3 2.85435 0.04291   9552    764 0.9584  37  1.86483   1.7772
  12 -14  -1  715.96   40.51   3 2.33171 0.04298   9552    765 0.9619  37  1.87504   1.4463
  11 -13  -1  415.29   30.84   3 2.47666 0.04272   9552    766 0.9612  37  1.83445   1.5598
  15 -19  -1 2055.71   97.36   3 1.75709 0.04278   9552    767 0.9661  37  1.84433   1.1024
  15 -17  -1  758.53   59.64   3 1.97951 0.04353   9552    768 0.9639  37  1.96805   1.1886
  17 -18  -1 1118.93   72.39   3 1.87600 0.04405   9552    769 0.9642  37  2.06412   1.0928
  16 -20  -1 2564.70  112.42   3 1.68868 0.04297   9552    770 0.9664  37  1.87399   1.0478
  18 -20  -1 1157.93   87.07   3 1.70892 0.04386   9552    771 0.9656  37  2.02754   1.0066
  16 -19  -1  736.63   73.65   3 1.78716 0.04335   9552    772 0.9654  37  1.93491   1.0852
  18 -19  -2 1120.95   92.50   3 1.59031 0.04277   9552    773 0.9672  37  1.84305   0.9983
  18 -21  -1  427.20   83.31   3 1.62650 0.04356   9552    774 0.9664  37  1.97383   0.9747
  19 -20  -2  343.84   81.29   3 1.53628 0.04297   9552    775 0.9675  37  1.87422   0.9532
  22 -27  -2 1179.46  162.02   3 1.19152 0.04250   9552    776 0.9702  37  1.80130   0.7602
  20 -26  -2  412.34  113.80   3 1.20933 0.04193   9552    777 0.9705  37  1.71568   0.7994
   4  -7  -1  622.38   21.11   3 3.09536 0.03847   9552    778 0.9611  38  1.13459   2.8802
   6 -10  -1  428.23   22.54   3 2.60981 0.03930   9552    779 0.9634  38  1.32918   2.1158
   9 -14  -2  925.67   63.87   3 1.66777 0.03876   9552    780 0.9698  38  1.24965   1.4255
   8 -13  -2  357.33   49.89   3 1.67885 0.03844   9552    781 0.9700  38  1.16906   1.5212
   9 -13  -2  431.02   46.96   3 1.79366 0.03898   9552    782 0.9688  38  1.28559   1.4961
  12 -18  -2 1099.10   92.78   3 1.48506 0.03971   9552    783 0.9702  38  1.40916   1.1464
   8 -15  -2  996.59   70.73   3 1.41919 0.03821   9552    784 0.9717  38  1.10035   1.3572
  12 -15  -3  865.27   69.97   3 1.40100 0.03882   9552    785 0.9714  38  1.26405   1.1857
  10 -15  -2  524.81   62.17   3 1.64777 0.03919   9552    786 0.9696  38  1.32277   1.3414
  12 -16  -3  867.52   95.15   3 1.33826 0.03870   9552    787 0.9719  38  1.24587   1.1469
  10 -17  -2  354.37   78.94   3 1.42598 0.03874   9552    788 0.9713  38  1.24973   1.2188
  13 -17  -3  821.78   95.82   3 1.32961 0.03908   9552    789 0.9717  38  1.30797   1.0928
  11 -17  -3 1275.39  118.04   3 1.19902 0.03829   9552    790 0.9731  38  1.13494   1.1154
  11 -18  -2  533.11   83.99   3 1.41279 0.03912   9552    791 0.9711  38  1.31492   1.1559
  12 -19  -2  876.67   99.29   3 1.38616 0.03943   9552    792 0.9711  38  1.36686   1.0976
  11 -19  -3 1505.71  146.10   3 1.07773 0.03816   9552    793 0.9739  38  1.09359   1.0364
  12 -18  -3 1121.42  126.98   3 1.20107 0.03848   9552    794 0.9729  38  1.19976   1.0638
  12 -17  -3  585.36   97.77   3 1.27711 0.03858   9552    795 0.9724  38  1.22559   1.1102
  12 -20  -3  417.42  133.51   3 1.08479 0.03834   9552    796 0.9737  38  1.15483   0.9937
   2  -4  -1 1673.04   35.54   3 2.93797 0.04080   9552    799 0.9598  39  0.70444   4.2582
   2  -5  -1  885.26   22.06   3 2.49152 0.04107   9552    800 0.9625  39  0.68891   3.6891
   4 -10  -2 1392.03   70.04   3 1.25047 0.04104   9552    802 0.9708  39  0.68786   1.8542
   4 -13  -2 1854.93  118.36   3 0.96238 0.04181   9552    803 0.9722  39  0.65397   1.4982
   3  -9  -2  766.36   68.71   3 1.04154 0.04451   9552    804 0.9699  39  0.53720   1.9623
   5 -10  -3 1293.20  105.01   3 0.91150 0.04329   9552    805 0.9716  39  0.58995   1.5677
   3 -13  -2  853.80  121.82   3 0.76828 0.04471   9552    807 0.9717  39  0.52867   1.4703
   7 -11  -4 1923.20  165.13   3 0.75525 0.04295   9552    808 0.9729  39  0.60465   1.2683
   8 -14  -4  752.69  171.28   3 0.79357 0.04066   9552    809 0.9741  39  0.70812   1.1444
   5 -13  -3  583.58  132.72   3 0.78337 0.04335   9552    810 0.9725  39  0.58761   1.3525
   8 -15  -4  743.74  170.51   3 0.76293 0.04068   9552    811 0.9743  39  0.70605   1.1033
   8 -13  -4  602.68  123.74   3 0.82440 0.04067   9552    812 0.9739  39  0.70722   1.1903
   7 -19  -4 2034.96  393.48   3 0.57239 0.04277   9552    816 0.9743  39  0.61239   0.9495
   8 -16  -4  698.44  202.65   3 0.73419 0.04072   9552    817 0.9744  39  0.70281   1.0665
   5 -18  -3 1623.33  300.76   3 0.60057 0.04359   9552    819 0.9736  39  0.57711   1.0552
  12 -11  -1  625.03   34.11   3 2.81285 0.04403   9552    820 0.9576  46  2.06579   1.6377
  14 -13  -1  638.39   40.84   3 2.44411 0.04430   9552    821 0.9600  46  2.11637   1.4023
  15 -14  -1 1203.07   56.03   3 2.29391 0.04439   9552    822 0.9610  46  2.13624   1.3089
  17 -15  -1  646.28   55.25   3 2.12788 0.04474   9552    823 0.9619  46  2.21508   1.1893
  18 -15  -1 1261.56   67.51   3 2.08182 0.04497   9552    824 0.9620  46  2.26695   1.1490
  18 -16  -1 1076.01   69.47   3 2.01176 0.04480   9552    825 0.9627  46  2.22733   1.1210
  23 -20  -1 2053.43  128.66   3 1.62771 0.04515   9552    826 0.9652  46  2.31098   0.8895
  19 -16  -1  373.34   61.24   3 1.97060 0.04502   9552    827 0.9628  46  2.27720   1.0851
  19 -18  -1  720.30   72.26   3 1.84846 0.04469   9552    829 0.9639  46  2.20110   1.0368
  18 -17  -1  620.31   64.31   3 1.93903 0.04462   9552    830 0.9633  46  2.18448   1.0922
  23 -19  -1  962.86  100.33   3 1.66449 0.04525   9552    831 0.9648  46  2.33898   0.9041
  22 -21  -1  331.52   84.61   3 1.60361 0.04481   9552    832 0.9656  46  2.22385   0.8943
  23 -18  -2  720.82   87.33   3 1.54841 0.04425   9552    833 0.9664  46  2.09833   0.8930
  21 -19  -2  679.26   94.90   3 1.56921 0.04375   9552    834 0.9666  46  2.00748   0.9302
  23 -21  -2  922.25  122.23   3 1.45128 0.04395   9552    835 0.9673  46  2.04395   0.8505
  24 -21  -2  523.73  107.77   3 1.43669 0.04419   9552    837 0.9673  46  2.08691   0.8313
  25 -20  -2  629.34  114.92   3 1.44250 0.04443   9552    838 0.9670  46  2.13796   0.8227
  28 -26  -2  890.19  151.84   3 1.22399 0.04434   9552    839 0.9687  46  2.11702   0.7021
  10 -12  -2  917.41   46.52   3 2.02627 0.03994   9552    840 0.9666  47  1.43549   1.5405
  11 -12  -2  953.78   47.45   3 2.08817 0.04069   9552    841 0.9655  47  1.53908   1.5005
  10 -10  -2  934.61   37.99   3 2.27765 0.04037   9552    842 0.9646  47  1.49337   1.6767
  12 -15  -2  982.45   62.03   3 1.79253 0.04058   9552    843 0.9676  47  1.52503   1.2975
  14 -15  -3 1052.99   82.41   3 1.48662 0.03980   9552    846 0.9701  47  1.42086   1.1398
  16 -15  -3  751.62   85.62   3 1.52233 0.04076   9552    847 0.9692  47  1.55215   1.0866
  16 -17  -3 1390.13  113.03   3 1.43269 0.04057   9552    848 0.9699  47  1.52702   1.0360
  18 -18  -3  759.44  110.78   3 1.41240 0.04135   9552    849 0.9695  47  1.63405   0.9686
  19 -22  -3  925.95  141.60   3 1.24111 0.04111   9552    850 0.9708  47  1.60173   0.8643
  17 -20  -3  523.21  119.07   3 1.29350 0.04053   9552    852 0.9709  47  1.52175   0.9379
  20 -21  -3 1117.69  141.22   3 1.29776 0.04168   9552    853 0.9700  47  1.68161   0.8708
  16 -20  -3  676.62  108.01   3 1.27382 0.04008   9552    854 0.9713  47  1.46089   0.9546
  18 -21  -3  645.39  131.64   3 1.26499 0.04081   9552    855 0.9709  47  1.56123   0.8988
   5  -6  -2 2401.33   59.90   3 2.03256 0.03868   9552    856 0.9676  48  0.87819   2.3906
   6  -7  -2  612.48   29.79   3 2.17381 0.03816   9552    857 0.9671  48  1.03763   2.1920
   6  -9  -2  548.15   33.49   3 1.90177 0.03822   9552    858 0.9687  48  1.01112   1.9634
   6  -8  -2  377.56   28.89   3 2.04499 0.03818   9552    859 0.9679  48  1.02727   2.0810
   8  -9  -3  951.70   63.39   3 1.42480 0.03844   9552    861 0.9715  48  0.93338   1.5833
   8 -11  -3  766.65   72.38   3 1.31204 0.03844   9552    862 0.9722  48  0.93010   1.4628
   8 -14  -3 1916.56  109.31   3 1.12372 0.03852   9552    863 0.9734  48  0.90192   1.2892
   7  -9  -3  453.26   59.12   3 1.28465 0.03929   9552    864 0.9718  48  0.81959   1.6122
   7 -10  -3  452.26   63.21   3 1.24274 0.03920   9552    865 0.9721  48  0.82698   1.5464
  12 -18  -4 1904.82  185.77   3 0.94895 0.03814   9552    866 0.9747  48  1.00847   0.9821
  11 -14  -4  818.77  129.56   3 1.03489 0.03830   9552    867 0.9741  48  0.96206   1.1183
  11 -12  -4  423.22   98.82   3 1.08351 0.03832   9552    868 0.9737  48  0.95759   1.1759
   9 -13  -4  792.99  109.95   3 0.91041 0.03957   9552    869 0.9740  48  0.79503   1.1758
  11 -16  -4  552.27  133.72   3 0.95927 0.03835   9552    870 0.9745  48  0.94694   1.0519
  13 -15  -5  649.68  162.35   3 0.83353 0.03847   9552    871 0.9752  48  0.90697   0.9513
   3  -3  -2 1124.56   50.36   3 1.23490 0.04790   9552    873 0.9661  49  0.42283   2.9424
   4  -2  -2  897.00   33.61   3 1.55682 0.04394   9552    874 0.9666  49  0.56150   2.8093
   4  -1  -2  597.30   36.66   3 1.39497 0.04554   9552    875 0.9666  49  0.49997   2.8194
   6  -2  -3  741.00   87.37   3 0.95595 0.04502   9552    877 0.9702  49  0.51737   1.8685
   8  -4  -4 1092.56  148.24   3 0.77848 0.04399   9552    880 0.9721  49  0.56010   1.4082
   8  -3  -4  625.64  155.22   3 0.74349 0.04461   9552    881 0.9720  49  0.53310   1.4113
   7  -3  -4 2010.44  243.53   3 0.62705 0.04763   9552    882 0.9710  49  0.43347   1.4580
   7  -5  -4  779.36  175.36   3 0.70034 0.04580   9552    883 0.9716  49  0.49230   1.4370
  10  -3  -5 1941.89  373.43   3 0.57541 0.04514   9552    884 0.9729  49  0.51371   1.1325
   5 -10  -4 2350.26  385.89   3 0.51356 0.04893   9552    886 0.9711  49  0.39172   1.3195
   7  -6  -2 2931.66   71.63   3 2.43568 0.03852   9552    887 0.9652  58  1.17318   2.2002
   9  -7  -2 1180.94   37.12   3 2.49356 0.03978   9552    888 0.9637  58  1.40947   1.9245
   9  -8  -2  875.95   35.25   3 2.43674 0.03982   9552    889 0.9640  58  1.41494   1.8747
   8  -7  -2  508.27   27.71   3 2.45181 0.03912   9552    890 0.9645  58  1.30007   2.0256
  13  -9  -3 2009.96   80.66   3 1.67642 0.03940   9552    892 0.9692  58  1.35780   1.3349
  13 -10  -3  191.70   52.95   3 1.67017 0.03949   9552    893 0.9692  58  1.37290   1.3176
  14 -13  -4 1220.65  117.40   3 1.19824 0.03842   9552    894 0.9730  58  1.17827   1.0783
  17 -13  -4 1121.60  119.16   3 1.25272 0.03934   9552    895 0.9720  58  1.35247   1.0008
  16 -15  -4  575.10  112.89   3 1.20870 0.03904   9552    896 0.9725  58  1.30419   0.9959
  17 -17  -4  492.56  119.35   3 1.17618 0.03934   9552    897 0.9725  58  1.35443   0.9385
  15 -15  -4  529.34  107.75   3 1.18013 0.03867   9552    898 0.9729  58  1.24218   1.0140
  17 -16  -4  485.60  115.17   3 1.20031 0.03937   9552    899 0.9723  58  1.35892   0.9551
  -3 -10   2 3352.76   88.22   4 2.64994 0.04479   9553    901 0.9581  16  2.23139   1.4751
  -3 -12   2  799.05   48.80   4 2.35234 0.04495   9553    903 0.9601  16  2.26574   1.2987
  -3 -11   2  760.45   43.21   4 2.49437 0.04487   9553    904 0.9591  16  2.24822   1.3829
  -4 -13   2  796.10   50.55   4 2.09189 0.04459   9553    905 0.9623  16  2.17983   1.1797
  -4 -16   3  705.95   82.61   4 1.73669 0.04505   9553    908 0.9645  16  2.28396   0.9548
  -3 -19   3 1074.13  110.37   4 1.60540 0.04538   9553    909 0.9652  16  2.37709   0.8651
  -3 -17   3  862.21   86.09   4 1.74479 0.04536   9553    910 0.9642  16  2.37399   0.9408
  -2 -16   2  276.07   58.88   4 1.99209 0.04532   9553    911 0.9624  16  2.36616   1.0759
  -3 -18   3  508.71   89.97   4 1.67338 0.04538   9553    912 0.9647  16  2.37732   0.9017
  -3 -23   3  714.67  131.69   4 1.37526 0.04537   9553    913 0.9669  16  2.37023   0.7421
  -5  -9   1  768.22   37.80   4 2.45192 0.04276   9553    914 0.9613  17  1.84024   1.5408
  -5 -12   1 1030.22   59.15   4 2.06138 0.04322   9553    915 0.9636  17  1.91408   1.2608
  -6  -9   1 1736.44   59.30   4 2.21583 0.04212   9553    916 0.9635  17  1.73999   1.4495
  -6 -12   1 1209.30   66.86   4 1.90678 0.04270   9553    917 0.9651  17  1.83103   1.2024
  -5 -13   1  438.82   54.74   4 1.95375 0.04332   9553    918 0.9643  17  1.93005   1.1883
  -7 -17   1  539.55  106.29   4 1.43959 0.04285   9553    919 0.9682  17  1.85434   0.8998
  -9 -19   2  607.93  141.92   4 1.24192 0.04316   9553    920 0.9694  17  1.90301   0.7626
  -5  -5   0  817.04   28.92   4 2.73699 0.03921   9553    922 0.9627  18  1.31112   2.2449
  -5  -4   0  324.33   19.47   4 2.82327 0.03865   9553    923 0.9626  18  1.20645   2.4883
  -7  -6   0  804.19   39.68   4 1.99895 0.03872   9553    924 0.9677  18  1.23811   1.7224
  -9 -11   0 4599.51  162.86   4 1.44196 0.03966   9553    925 0.9705  18  1.40244   1.1175
  -6  -7   0  269.96   26.78   4 2.20670 0.03961   9553    926 0.9657  18  1.38609   1.7270
  -9  -6   0 1024.79   53.81   4 1.57797 0.03829   9553    927 0.9707  18  1.12157   1.4835
  -7  -8   0  437.10   39.60   4 1.89227 0.03951   9553    928 0.9678  18  1.37257   1.4931
  -8  -6   0  322.81   37.45   4 1.77989 0.03847   9553    930 0.9693  18  1.17784   1.6022
 -12 -10   1 1516.75  111.96   4 1.28897 0.03956   9553    931 0.9716  18  1.38909   1.0069
 -10  -7   0  694.14   65.29   4 1.41311 0.03833   9553    932 0.9717  18  1.14028   1.3090
 -11 -10   0 1272.09  106.94   4 1.25996 0.03881   9553    933 0.9723  18  1.26443   1.0661
 -11  -8   0  297.02   73.31   4 1.29104 0.03838   9553    935 0.9724  18  1.16303   1.1752
 -14 -11   1  780.38  135.44   4 1.10238 0.03925   9553    936 0.9730  18  1.33993   0.8876
  -5  -1   0 1946.38   49.84   4 2.34256 0.04115   9553    938 0.9635  19  0.68513   3.4869
  -5  -2   0 1228.08   33.80   4 2.72100 0.03865   9553    939 0.9633  19  0.90443   3.1136
  -8  -2   0  621.09   43.18   4 1.53917 0.04023   9553    940 0.9695  19  0.74520   2.1140
 -14  -6   0  653.51  139.61   4 0.98069 0.03840   9553    941 0.9743  19  0.93125   1.0921
 -15  -1   1  897.77  134.70   4 0.81729 0.04122   9553    942 0.9736  19  0.67936   1.2265
 -17  -2   1 1020.80  186.20   4 0.76202 0.04036   9553    943 0.9745  19  0.73158   1.0652
   5  -8   3  798.12   32.40   4 3.01793 0.04432   9553    945 0.9559  23  2.12738   1.7262
   6 -10   4  848.80   49.12   4 2.29354 0.04418   9553    946 0.9612  23  2.09012   1.3258
   5 -11   4  427.75   45.99   4 2.32289 0.04497   9553    948 0.9603  23  2.26971   1.2813
   5 -12   4  605.16   49.20   4 2.28516 0.04531   9553    949 0.9603  23  2.36959   1.2333
   5 -11   5  238.42   57.12   4 1.90600 0.04409   9553    951 0.9640  23  2.07188   1.1077
   4 -11   5  555.75   58.14   4 1.91542 0.04426   9553    952 0.9638  23  2.10361   1.1029
   8 -14   6  667.79   97.21   4 1.55218 0.04403   9553    953 0.9666  23  2.05742   0.9060
   7 -14   5  250.63   69.59   4 1.84350 0.04495   9553    955 0.9638  23  2.25817   1.0196
   8 -17   7 1762.00  161.26   4 1.35076 0.04450   9553    956 0.9677  23  2.15297   0.7672
   5 -13   6  536.56   81.80   4 1.59621 0.04417   9553    957 0.9661  23  2.08315   0.9246
   8 -16   7  816.97  129.60   4 1.34816 0.04414   9553    958 0.9679  23  2.07640   0.7825
   9 -21   7  378.09  151.67   4 1.30697 0.04535   9553    961 0.9674  23  2.36315   0.7063
  10 -20   7  442.07  139.77   4 1.31205 0.04505   9553    962 0.9675  23  2.27578   0.7227
  -1 -11   1  650.41   35.66   4 2.99795 0.04511   9553    963 0.9553  26  2.32438   1.6334
  -4 -15   1 2062.74   84.32   4 1.87928 0.04387   9553    965 0.9644  26  2.03024   1.1061
  -2 -12   1  728.25   38.58   4 2.58650 0.04467   9553    966 0.9586  26  2.20307   1.4500
  -2 -15   1  713.23   53.80   4 2.11331 0.04464   9553    967 0.9621  26  2.19083   1.1884
  -4 -16   1 2389.49  106.94   4 1.78457 0.04390   9553    968 0.9650  26  2.03623   1.0484
  -1 -17   1 1021.41   69.07   4 1.97836 0.04492   9553    969 0.9628  26  2.25362   1.0954
  -3 -16   1  962.14   71.28   4 1.88162 0.04427   9553    970 0.9640  26  2.10505   1.0830
  -2 -18   1 1033.37   84.00   4 1.78138 0.04458   9553    971 0.9645  26  2.17544   1.0058
  -5 -22   2  999.31  150.61   4 1.33640 0.04448   9553    972 0.9678  26  2.14753   0.7602
  -1 -21   1  269.48   87.83   4 1.60281 0.04479   9553    973 0.9656  26  2.21930   0.8949
  -5 -24   1  733.61  141.08   4 1.21469 0.04377   9553    974 0.9691  26  2.00992   0.7195
  -5  -8   0 1312.92   44.73   4 2.35569 0.04058   9553    975 0.9639  27  1.52198   1.7079
  -4  -8   0  763.44   32.42   4 2.64569 0.04122   9553    976 0.9614  27  1.60996   1.8352
  -3  -9   0  818.57   32.54   4 2.75763 0.04218   9553    977 0.9597  27  1.74675   1.7988
  -4 -10   0  716.66   38.96   4 2.32536 0.04176   9553    978 0.9630  27  1.68793   1.5559
  -5 -11   0 2369.32   80.30   4 2.01133 0.04147   9553    979 0.9654  27  1.64853   1.3700
  -6 -12   0 2172.41   92.21   4 1.76112 0.04118   9553    980 0.9673  27  1.60894   1.2222
  -7 -11   0 1144.64   71.00   4 1.70355 0.04052   9553    982 0.9682  27  1.51793   1.2377
  -5 -13   0  514.69   58.99   4 1.81813 0.04185   9553    983 0.9664  27  1.70300   1.2084
  -5 -15   0  614.74   73.84   4 1.64918 0.04212   9553    984 0.9673  27  1.74181   1.0780
  -7 -16  -1 2103.58  158.97   4 1.25228 0.04000   9553    985 0.9715  27  1.45085   0.9438
  -7 -13   0  467.28   73.63   4 1.57635 0.04100   9553    986 0.9687  27  1.58558   1.1065
  -6 -18   0  786.01  113.61   4 1.37650 0.04215   9553    988 0.9692  27  1.74577   0.8983
  -6 -16   0  619.62   95.44   4 1.48819 0.04189   9553    989 0.9686  27  1.70900   0.9865
  -8 -17   0 1063.86  139.63   4 1.28393 0.04135   9553    991 0.9704  27  1.63534   0.8799
  -8 -17  -1  792.76  142.40   4 1.15582 0.03998   9553    992 0.9722  27  1.44869   0.8721
  -7  -7  -1 1671.56   75.78   4 1.50579 0.03818   9553    993 0.9712  28  1.01086   1.5550
  -5  -5  -1  593.32   33.42   4 1.81061 0.03864   9553    994 0.9690  28  0.88268   2.1194
  -9  -5  -1 1314.05   78.59   4 1.15296 0.03991   9553    995 0.9722  28  0.76930   1.5363
  -7  -8  -1  362.13   58.59   4 1.50628 0.03818   9553    996 0.9712  28  1.08753   1.4557
  -8  -9  -1  698.77   77.13   4 1.37032 0.03824   9553    998 0.9720  28  1.11407   1.2960
 -11  -6  -1  503.39   92.83   4 1.00618 0.03940   9553    999 0.9735  28  0.80943   1.2777
 -10 -10  -1  758.55  108.40   4 1.16391 0.03820   9553   1000 0.9733  28  1.10600   1.1080
 -10  -8  -1  981.04   99.23   4 1.14332 0.03826   9553   1001 0.9734  28  0.97758   1.2174
 -13 -12  -1 1640.59  188.63   4 0.94057 0.03820   9553   1002 0.9747  28  1.11356   0.8899
 -12 -10  -2 1318.88  181.07   4 0.80450 0.03885   9553   1003 0.9752  28  0.85201   0.9734
 -10 -11  -2  938.48  146.90   4 0.92592 0.03835   9553   1004 0.9747  28  0.94606   1.0162
 -12 -11  -1  748.40  143.87   4 1.00531 0.03816   9553   1005 0.9743  28  1.09659   0.9644
 -11 -14  -2  820.18  188.65   4 0.87769 0.03805   9553   1006 0.9752  28  1.06627   0.8635
  -3   0   0  217.65    6.76   4 2.66102 0.04810   9553   1007 0.9550  29  0.41212   6.5029
  -5   0   0  870.20   30.46   4 1.59378 0.04824   9553   1008 0.9631  29  0.41069   3.9082
  -6  -2  -1  748.12   50.57   4 1.02633 0.04832   9553   1009 0.9675  29  0.40979   2.5221
  -8  -2  -1 1167.72  100.41   4 0.83127 0.04816   9553   1010 0.9691  29  0.41547   2.0152
 -10   2   1 1233.64  131.70   4 0.71432 0.05004   9553   1011 0.9688  29  0.35488   2.0235
 -11  -1   0 1140.98  114.81   4 0.89386 0.04446   9553   1012 0.9710  29  0.53967   1.6766
 -12   1   1 1113.85  125.89   4 0.82406 0.04533   9553   1013 0.9709  29  0.50742   1.6416
 -11   2   1 1129.21  155.17   4 0.66847 0.04981   9553   1014 0.9694  29  0.36251   1.8541
   6  -6   3 2055.48   51.89   4 2.70930 0.04168   9553   1015 0.9605  33  1.67597   1.8225
   5  -6   3  630.02   25.40   4 2.90161 0.04241   9553   1016 0.9585  33  1.78481   1.8634
   7 -10   5 3292.43  108.35   4 1.81900 0.04294   9553   1017 0.9655  33  1.86863   1.1309
   6  -8   4  664.70   39.17   4 2.23966 0.04275   9553   1019 0.9628  33  1.83957   1.4078
   7  -7   3  395.26   25.43   4 2.62535 0.04205   9553   1020 0.9608  33  1.72948   1.7251
   9 -11   4  484.94   50.31   4 2.07671 0.04348   9553   1022 0.9633  33  1.96075   1.2500
   8 -10   4  532.81   46.59   4 2.13959 0.04332   9553   1023 0.9630  33  1.93034   1.3012
   9 -10   5  897.18   72.46   4 1.69711 0.04214   9553   1024 0.9670  33  1.74363   1.1085
  10 -11   4  574.48   55.05   4 1.98450 0.04297   9553   1025 0.9643  33  1.87451   1.2312
  10 -10   4  833.70   51.66   4 1.93267 0.04218   9553   1026 0.9653  33  1.75014   1.2589
  13 -15   5 1445.41  109.55   4 1.57903 0.04343   9553   1027 0.9668  33  1.94976   0.9539
  11 -12   6 1159.32  119.42   4 1.40314 0.04205   9553   1028 0.9691  33  1.73212   0.9210
  11 -15   6 1552.23  138.34   4 1.46686 0.04365   9553   1029 0.9674  33  1.98825   0.8749
  11 -12   5  305.02   76.80   4 1.63534 0.04258   9553   1030 0.9671  33  1.81234   1.0388
  12 -13   5  456.28   82.43   4 1.59597 0.04272   9553   1031 0.9672  33  1.83532   1.0048
  14 -15   5  497.63   94.64   4 1.51064 0.04295   9553   1032 0.9677  33  1.87081   0.9385
  13 -13   6  263.36  110.78   4 1.33347 0.04186   9553   1034 0.9697  33  1.70643   0.8850
  10 -14   7  659.27  128.21   4 1.29406 0.04289   9553   1035 0.9692  33  1.86100   0.8069
  14 -14   6  552.81  121.50   4 1.31171 0.04203   9553   1036 0.9697  33  1.72946   0.8619
  12 -16   7  942.14  151.57   4 1.26659 0.04326   9553   1037 0.9691  33  1.91876   0.7734
   1 -12   1  634.52   36.06   4 3.11739 0.04573   9553   1038 0.9538  36  2.53648   1.6329
   1 -14   1  707.02   40.51   4 2.65073 0.04560   9553   1039 0.9573  36  2.46967   1.4038
   3 -18   1 1203.03   64.46   4 2.17163 0.04569   9553   1040 0.9608  36  2.49056   1.1460
   2 -15   1  291.23   36.88   4 2.57007 0.04573   9553   1041 0.9578  36  2.51800   1.3501
   1 -15   1 1099.65   49.63   4 2.46120 0.04554   9553   1042 0.9588  36  2.44012   1.3104
   2 -18   1 1199.46   66.53   4 2.10093 0.04554   9553   1043 0.9614  36  2.43222   1.1202
   1 -19   1  813.54   72.12   4 1.91569 0.04527   9553   1044 0.9630  36  2.35197   1.0377
   1 -18   1  691.18   61.31   4 2.03131 0.04535   9553   1045 0.9621  36  2.37680   1.0947
   2 -17   1  696.48   53.78   4 2.23508 0.04559   9553   1046 0.9604  36  2.45503   1.1868
   3 -19   1  620.00   62.76   4 2.04226 0.04562   9553   1047 0.9618  36  2.45955   1.0835
   3 -23   1 2219.01  127.13   4 1.65348 0.04541   9553   1048 0.9648  36  2.38552   0.8895
   2 -23   2 1059.77  111.01   4 1.63016 0.04591   9553   1049 0.9646  36  2.55876   0.8510
   2 -23   1  372.08   91.74   4 1.60993 0.04528   9553   1051 0.9652  36  2.34701   0.8730
   2 -28   2  656.50  148.90   4 1.32460 0.04569   9553   1053 0.9670  36  2.46762   0.7018
  -1 -12   0  808.95   36.32   4 2.58130 0.04350   9553   1054 0.9597  37  1.96459   1.5517
   0 -13   0  728.00   34.95   4 2.54673 0.04388   9553   1055 0.9596  37  2.03664   1.4959
  -1 -11   0  377.72   28.49   4 2.79575 0.04346   9553   1056 0.9583  37  1.95791   1.6844
  -2 -10   0  457.36   28.04   4 2.79467 0.04287   9553   1057 0.9588  37  1.85891   1.7438
  -3 -16   0 1228.14   77.50   4 1.76626 0.04294   9553   1058 0.9659  37  1.86924   1.0979
   0 -19   0 1315.53   89.88   4 1.74243 0.04391   9553   1059 0.9653  37  2.03793   1.0231
  -1 -15   0  523.58   48.24   4 2.08724 0.04358   9553   1060 0.9631  37  1.97795   1.2492
  -3 -19   0 1031.65  105.75   4 1.53014 0.04313   9553   1061 0.9674  37  1.89794   0.9413
  -1 -20   0  806.54   97.72   4 1.59204 0.04369   9553   1062 0.9665  37  1.99764   0.9467
  -2 -17   0  350.89   64.20   4 1.76948 0.04334   9553   1063 0.9655  37  1.93421   1.0747
  -1 -22  -1  795.33  113.93   4 1.32406 0.04230   9553   1064 0.9694  37  1.77015   0.8554
  -3 -20   0  567.28   97.87   4 1.46483 0.04318   9553   1065 0.9678  37  1.90693   0.8982
   0 -27   0 1045.28  162.10   4 1.22690 0.04394   9553   1067 0.9689  37  2.04105   0.7197
  -2  -8  -1 1412.75   41.04   4 2.45434 0.03917   9553   1069 0.9645  38  1.30802   2.0171
  -2  -9  -1 1261.47   42.63   4 2.33578 0.03955   9553   1071 0.9649  38  1.37514   1.8402
  -2  -7  -1  375.92   22.84   4 2.55974 0.03868   9553   1073 0.9643  38  1.22301   2.2293
  -4  -7  -1  894.90   33.41   4 2.06461 0.03836   9553   1074 0.9676  38  1.13142   1.9259
  -3 -10  -1  747.92   42.08   4 2.04456 0.03960   9553   1075 0.9667  38  1.38653   1.5997
  -6 -10  -1 1086.90   69.14   4 1.59391 0.03877   9553   1076 0.9702  38  1.25341   1.3589
  -4 -11  -1  681.82   51.87   4 1.80116 0.03959   9553   1077 0.9683  38  1.38804   1.4080
  -3 -11  -1  326.82   40.04   4 1.95322 0.03994   9553   1078 0.9670  38  1.43663   1.4839
  -4 -11  -2  938.25   75.44   4 1.34141 0.03810   9553   1079 0.9723  38  1.06571   1.3203
  -6 -12  -2 1857.42  130.35   4 1.18206 0.03813   9553   1081 0.9733  38  1.08234   1.1473
  -3 -14  -2 1003.58   96.50   4 1.35372 0.03872   9553   1082 0.9718  38  1.24842   1.1581
  -2 -13  -2  454.03   65.72   4 1.45651 0.03858   9553   1083 0.9712  38  1.22304   1.2685
  -5 -13  -2 1506.82  124.31   4 1.23926 0.03835   9553   1084 0.9728  38  1.15485   1.1351
  -6 -16  -2  805.26  142.11   4 1.11337 0.03878   9553   1086 0.9732  38  1.26175   0.9438
  -7 -13  -2  596.22  111.62   4 1.10636 0.03821   9553   1087 0.9737  38  1.11195   1.0481
  -5 -18  -3  658.74  175.76   4 0.92282 0.03828   9553   1090 0.9748  38  1.14044   0.8548
  -1  -3  -1  305.16   11.73   4 2.50059 0.04287   9553   1091 0.9609  39  0.60895   4.1705
  -2  -3  -1  794.35   22.03   4 2.22881 0.04274   9553   1092 0.9629  39  0.61446   3.6850
  -2  -4  -1  354.54   13.62   4 2.58820 0.03927   9553   1093 0.9635  39  0.82950   3.2115
  -3  -4  -1  850.67   23.79   4 2.27210 0.03945   9553   1094 0.9654  39  0.81273   2.8741
  -4  -3  -1 1182.15   36.68   4 1.71517 0.04296   9553   1095 0.9662  39  0.60476   2.8798
  -3  -3  -1  191.74   18.45   4 1.95739 0.04283   9553   1096 0.9647  39  0.61054   3.2564
  -1  -6  -2 2186.34   70.54   4 1.29216 0.04315   9553   1097 0.9690  39  0.59600   2.2005
  -2  -6  -2  567.82   50.14   4 1.24285 0.04287   9553   1099 0.9696  39  0.60849   2.0744
  -6  -8  -2 1279.83   90.88   4 1.13453 0.03938   9553   1100 0.9727  39  0.81163   1.4370
  -3  -6  -2  580.97   56.04   4 1.19257 0.04266   9553   1101 0.9701  39  0.61765   1.9619
  -7  -7  -2 1542.80  116.00   4 0.99104 0.04069   9553   1103 0.9728  39  0.70638   1.4326
  -5  -6  -2  643.43   74.99   4 1.05261 0.04265   9553   1104 0.9710  39  0.61786   1.7310
  -8  -5  -2 1239.07  120.57   4 0.75163 0.04553   9553   1105 0.9713  39  0.50106   1.5159
  -8  -9  -3 1921.77  236.24   4 0.68461 0.04269   9553   1109 0.9736  39  0.61589   1.1293
  -9 -10  -3 1744.13  263.83   4 0.69732 0.04111   9553   1110 0.9744  39  0.68375   1.0400
  -9  -6  -2  404.48  116.64   4 0.80380 0.04299   9553   1111 0.9725  39  0.60280   1.3539
  -8  -8  -3 1987.83  262.31   4 0.62379 0.04456   9553   1112 0.9729  39  0.53527   1.1794
  -4 -11  -4 1958.76  317.72   4 0.57348 0.04452   9553   1113 0.9733  39  0.53728   1.0803
  -6 -10  -3  683.94  158.77   4 0.80191 0.04080   9553   1114 0.9739  39  0.69735   1.1736
  -7  -7  -3 1211.57  255.08   4 0.57497 0.04723   9553   1115 0.9716  39  0.44622   1.2993
 -12  -7  -2 1194.50  194.99   4 0.70526 0.04179   9553   1116 0.9740  39  0.65452   1.0970
  -2 -12  -4 1100.88  215.34   4 0.65059 0.04312   9553   1117 0.9735  39  0.59732   1.1056
  -4 -14  -4  705.68  209.09   4 0.69315 0.04028   9553   1118 0.9750  39  0.73754   0.9615
   1 -12   0 1406.94   43.40   4 2.92496 0.04421   9553   1119 0.9567  46  2.10192   1.6851
   2 -13   0  426.08   31.69   4 2.81523 0.04441   9553   1120 0.9573  46  2.14591   1.6021
   2 -18   0  856.70   63.40   4 1.98382 0.04434   9553   1121 0.9632  46  2.12265   1.1362
   3 -20   0  784.17   73.59   4 1.82792 0.04444   9553   1122 0.9643  46  2.14469   1.0406
   3 -17   0  329.26   45.43   4 2.18554 0.04450   9553   1123 0.9617  46  2.16109   1.2387
   4 -21   0  657.25   80.82   4 1.77691 0.04453   9553   1127 0.9646  46  2.16291   1.0066
   3 -24   0  913.68  112.97   4 1.49973 0.04439   9553   1128 0.9667  46  2.13066   0.8570
   4 -23   0  386.20   87.62   4 1.61321 0.04452   9553   1129 0.9658  46  2.15921   0.9148
   5 -28   0 1101.16  141.00   4 1.32603 0.04453   9553   1130 0.9678  46  2.16017   0.7517
   2 -24   0  457.06  105.00   4 1.46023 0.04426   9553   1131 0.9670  46  2.09938   0.8419
   4 -29   0  971.49  161.39   4 1.25153 0.04442   9553   1132 0.9684  46  2.13438   0.7145
   0  -9  -1 1599.87   45.63   4 2.73015 0.04013   9553   1133 0.9618  47  1.45624   2.0513
   0  -8  -1  670.91   23.83   4 2.90826 0.03966   9553   1134 0.9611  47  1.38602   2.2761
  -1 -11  -1 1504.31   51.66   4 2.25136 0.04058   9553   1135 0.9645  47  1.52290   1.6315
   1 -10  -1  592.56   28.47   4 2.70512 0.04071   9553   1136 0.9615  47  1.53747   1.9455
   1 -16  -1  915.79   63.14   4 1.87862 0.04210   9553   1138 0.9658  47  1.73802   1.2300
   1 -14  -1  540.44   42.79   4 2.09539 0.04176   9553   1139 0.9646  47  1.68884   1.4014
   3 -22  -2 1072.06  125.69   4 1.29481 0.04108   9553   1141 0.9705  47  1.59745   0.9036
   0 -18  -2  843.75  105.75   4 1.36000 0.04003   9553   1142 0.9708  47  1.45324   1.0236
  -1 -20  -2 1034.76  139.31   4 1.23166 0.04029   9553   1143 0.9714  47  1.49054   0.9081
  -2 -21  -2 1335.17  149.90   4 1.16149 0.04036   9553   1144 0.9719  47  1.49989   0.8520
  -2 -24  -2  611.48  158.73   4 1.06148 0.04080   9553   1145 0.9722  47  1.56111   0.7542
   0  -4  -1  571.28   16.52   4 3.20570 0.03911   9553   1147 0.9598  48  0.84630   3.9033
  -1  -4  -1  385.19   14.27   4 2.94775 0.03901   9553   1148 0.9615  48  0.85288   3.5632
  -1  -9  -2 1680.45   65.87   4 1.58566 0.03839   9553   1149 0.9706  48  0.95160   1.7309
   1 -10  -2  575.23   43.24   4 1.72371 0.03809   9553   1150 0.9699  48  1.04397   1.7285
   0  -9  -2  559.81   42.28   4 1.66135 0.03838   9553   1151 0.9701  48  0.95663   1.8047
  -1 -10  -2  540.94   48.74   4 1.59854 0.03810   9553   1153 0.9707  48  1.03925   1.6096
  -1 -11  -2  762.53   56.65   4 1.59083 0.03827   9553   1154 0.9706  48  1.11484   1.5036
  -3  -9  -2 1031.55   61.45   4 1.41370 0.03844   9553   1155 0.9716  48  0.93279   1.5719
  -2 -15  -3 1950.06  161.55   4 1.04693 0.03805   9553   1156 0.9742  48  1.03693   1.0563
  -1 -15  -3 1353.71  136.36   4 1.07719 0.03804   9553   1157 0.9740  48  1.03934   1.0846
   0 -15  -3 1025.76  124.61   4 1.11335 0.03802   9553   1158 0.9738  48  1.04618   1.1143
   2 -15  -3  756.22  102.61   4 1.15961 0.03804   9553   1159 0.9735  48  1.04224   1.1646
  -1 -16  -3 1201.95  142.82   4 1.07399 0.03815   9553   1160 0.9739  48  1.09209   1.0340
   1 -16  -3  676.22  114.65   4 1.13180 0.03817   9553   1161 0.9735  48  1.09826   1.0842
  -1 -13  -3  671.71  107.14   4 1.06989 0.03843   9553   1162 0.9738  48  0.92507   1.1988
  -1 -17  -3  757.32  142.11   4 1.06735 0.03829   9553   1163 0.9739  48  1.13914   0.9896
  -2 -13  -3  736.37  109.31   4 1.02826 0.03845   9553   1164 0.9740  48  0.91798   1.1604
  -4 -14  -3  433.45  122.38   4 0.96751 0.03829   9553   1166 0.9745  48  0.96458   1.0430
  -4 -13  -3  455.68  121.31   4 0.96583 0.03846   9553   1168 0.9744  48  0.91329   1.0952
   1 -18  -4  814.52  174.07   4 0.84609 0.03831   9553   1169 0.9752  48  0.95423   0.9212
   1  -3  -1  603.27   16.02   4 2.45308 0.04523   9553   1170 0.9591  49  0.50862   4.8754
   2  -3  -1 1072.97   28.50   4 1.89606 0.04868   9553   1171 0.9604  49  0.39515   4.8297
   2  -6  -2 1552.03   66.99   4 1.20657 0.04546   9553   1172 0.9680  49  0.50275   2.4254
   5  -6  -2 2343.43  118.95   4 0.79750 0.05052   9553   1173 0.9679  49  0.33814   2.3697
   5 -10  -3 1060.85  114.44   4 0.86452 0.04402   9553   1174 0.9715  49  0.55842   1.5684
   2  -9  -3 1422.92  130.45   4 0.84205 0.04460   9553   1176 0.9713  49  0.53375   1.5965
   1  -9  -3  727.14  111.96   4 0.86889 0.04402   9553   1177 0.9714  49  0.55871   1.5756
   8 -11  -3  777.32  130.10   4 0.80220 0.04406   9553   1178 0.9719  49  0.55678   1.4596
   7 -10  -3  585.43  141.63   4 0.74444 0.04598   9553   1179 0.9711  49  0.48650   1.5454
   1 -11  -4 2362.31  352.86   4 0.57382 0.04639   9553   1180 0.9721  49  0.47364   1.2229
   3 -12  -4 1408.56  277.89   4 0.63160 0.04473   9553   1181 0.9727  49  0.52832   1.2095
   8 -14  -4 1467.44  234.97   4 0.65028 0.04363   9553   1183 0.9732  49  0.57547   1.1457
   1  -7  -1  618.27   21.40   4 3.29682 0.03927   9553   1186 0.9591  58  1.31501   2.6972
   4 -13  -2 1790.34   70.17   4 1.74380 0.03871   9553   1187 0.9693  58  1.24097   1.4996
   3 -13  -2  873.06   54.96   4 1.72251 0.03877   9553   1188 0.9694  58  1.25094   1.4710
   2 -14  -2 1037.19   66.05   4 1.64129 0.03912   9553   1190 0.9697  58  1.31102   1.3463
   5 -17  -2 1144.68   77.47   4 1.57345 0.03993   9553   1191 0.9695  58  1.43843   1.1942
   4 -16  -2  421.87   62.93   4 1.61111 0.03971   9553   1192 0.9694  58  1.40790   1.2446
   5 -18  -3 1544.23  126.45   4 1.17730 0.03842   9553   1194 0.9731  58  1.18038   1.0577
   2 -15  -2  444.97   57.62   4 1.59839 0.03943   9553   1195 0.9697  58  1.36265   1.2689
   7 -21  -3  921.68  137.24   4 1.13853 0.03897   9553   1196 0.9730  58  1.29208   0.9456
   3 -18  -3  891.94  114.02   4 1.15685 0.03847   9553   1197 0.9732  58  1.19612   1.0273
   4 -17  -3  935.48  104.26   4 1.17143 0.03829   9553   1198 0.9732  58  1.13580   1.0890
   8 -24  -3  478.51  150.37   4 1.08830 0.03957   9553   1199 0.9729  58  1.39268   0.8484
   6 -22  -4  685.06  165.89   4 0.88657 0.03816   9553   1200 0.9751  58  1.10246   0.8464
 -11   3   2  584.54   35.38   5 3.06526 0.04490   9554   1202 0.9550  16  2.26319   1.6933
 -13   4   2  465.76   37.03   5 2.70153 0.04480   9554   1203 0.9577  16  2.23480   1.5026
 -13   4   3  384.56   45.52   5 2.50352 0.04546   9554   1204 0.9585  16  2.41856   1.3383
 -12   4   2  147.55   34.00   5 2.93705 0.04508   9554   1205 0.9557  16  2.31188   1.6046
 -16   6   3  407.33   53.99   5 2.20649 0.04557   9554   1207 0.9606  16  2.44542   1.1736
 -16   4   3  988.14   62.82   5 2.06203 0.04482   9554   1209 0.9623  16  2.23286   1.1474
 -18   5   3  636.40   64.85   5 1.89660 0.04479   9554   1210 0.9635  16  2.22257   1.0581
 -16   5   3  375.39   51.87   5 2.14113 0.04523   9554   1211 0.9614  16  2.34214   1.1622
 -17   4   3  822.32   58.37   5 1.94386 0.04459   9554   1212 0.9633  16  2.17976   1.0963
 -20   5   4  613.18   95.99   5 1.63095 0.04497   9554   1214 0.9653  16  2.26143   0.9014
 -21   7   4  678.14   98.35   5 1.64104 0.04538   9554   1215 0.9649  16  2.37765   0.8842
 -24   6   4  530.50   99.40   5 1.39857 0.04464   9554   1218 0.9672  16  2.18356   0.7880
 -24   7   5  724.17  132.10   5 1.38124 0.04532   9554   1219 0.9668  16  2.35393   0.7479
 -10   1   2 1819.10   53.40   5 2.93989 0.04378   9554   1220 0.9570  17  2.01956   1.7361
  -9   0   2  640.12   31.74   5 2.94249 0.04315   9554   1221 0.9576  17  1.90422   1.8060
  -9  -1   2  606.80   32.60   5 2.65632 0.04218   9554   1222 0.9604  17  1.74708   1.7325
 -10  -1   2  966.71   40.58   5 2.44413 0.04197   9554   1223 0.9621  17  1.71801   1.6139
 -14   1   3  790.81   56.56   5 2.02684 0.04370   9554   1224 0.9635  17  1.99972   1.2045
 -16   1   3 1363.72   86.00   5 1.78223 0.04329   9554   1225 0.9655  17  1.92405   1.0863
 -15   0   3  899.73   73.44   5 1.78735 0.04287   9554   1226 0.9658  17  1.85764   1.1158
 -17   1   3 1271.28   91.44   5 1.68549 0.04312   9554   1227 0.9663  17  1.89780   1.0369
 -15  -1   3  741.99   80.05   5 1.67745 0.04225   9554   1228 0.9670  17  1.76148   1.0875
 -13  -2   3  546.67   57.05   5 1.75370 0.04185   9554   1229 0.9668  17  1.70305   1.1656
 -18   1   3  930.43   95.20   5 1.58241 0.04284   9554   1230 0.9672  17  1.85410   0.9892
 -19   1   3  867.23   99.25   5 1.50282 0.04271   9554   1231 0.9679  17  1.83263   0.9471
 -17   0   3  666.15   86.58   5 1.59059 0.04252   9554   1232 0.9674  17  1.80308   1.0140
  -9  -4   2 1866.95   66.92   5 1.85722 0.03929   9554   1234 0.9682  18  1.33738   1.4979
  -6  -3   1  282.00   19.04   5 2.52238 0.03849   9554   1235 0.9647  18  1.15968   2.3019
 -10  -3   2  926.10   47.27   5 1.96120 0.04007   9554   1236 0.9669  18  1.45449   1.4750
  -8  -2   1  416.35   24.16   5 2.49528 0.03928   9554   1237 0.9641  18  1.32598   2.0271
 -14  -5   2 1294.87  110.39   5 1.26232 0.03873   9554   1239 0.9723  18  1.25146   1.0776
 -12  -5   2  969.96   81.51   5 1.39620 0.03871   9554   1241 0.9715  18  1.24544   1.1969
 -12  -4   2  423.71   62.76   5 1.55485 0.03931   9554   1242 0.9701  18  1.34375   1.2490
 -16  -5   2 1234.55  128.22   5 1.14756 0.03872   9554   1244 0.9731  18  1.25187   0.9794
 -12  -7   3  786.56  101.64   5 1.20873 0.03874   9554   1245 0.9727  18  1.25329   1.0306
 -14  -7   3 1020.63  134.01   5 1.11350 0.03877   9554   1246 0.9733  18  1.25944   0.9454
 -19  -5   3  456.75  147.50   5 1.05031 0.03953   9554   1247 0.9731  18  1.38731   0.8214
  -5  -1   0 1997.41   52.56   5 3.13371 0.03860   9554   1248 0.9608  19  0.92956   3.4957
  -5  -2   0 1198.91   34.90   5 2.31494 0.04008   9554   1249 0.9646  19  0.76099   3.1167
  -8  -2   0  607.93   36.96   5 1.80797 0.03864   9554   1250 0.9690  19  0.88284   2.1160
 -13  -8   1 1102.61  186.68   5 0.84221 0.03914   9554   1252 0.9747  19  0.82935   1.0452
 -14  -6   0  591.48  175.32   5 0.78931 0.04027   9554   1254 0.9744  19  0.73889   1.0929
 -11  12   1  719.71   35.46   5 2.75830 0.04371   9554   1255 0.9583  23  2.00534   1.6362
 -10  11   1  580.16   31.16   5 3.02879 0.04386   9554   1256 0.9563  23  2.03362   1.7807
 -15  15   2  837.00   57.71   5 2.19844 0.04505   9554   1257 0.9611  23  2.29032   1.2069
 -18  17   2 1790.65   86.38   5 1.89452 0.04488   9554   1258 0.9634  23  2.24299   1.0516
 -18  19   2 1133.26   89.25   5 1.75514 0.04441   9554   1259 0.9648  23  2.13726   1.0012
 -16  18   2  121.90   60.52   5 1.87937 0.04433   9554   1262 0.9640  23  2.11939   1.0774
 -23  22   3 1214.41  144.42   5 1.48062 0.04523   9554   1263 0.9662  23  2.33066   0.8056
 -19  18   2  369.59   72.02   5 1.78862 0.04473   9554   1264 0.9643  23  2.20942   1.0011
 -19  20   2  323.68   85.81   5 1.66019 0.04430   9554   1265 0.9656  23  2.11021   0.9542
 -22  21   3  307.04  117.33   5 1.54279 0.04530   9554   1266 0.9657  23  2.35214   0.8357
 -23  25   3  656.52  140.06   5 1.34907 0.04465   9554   1268 0.9676  23  2.18705   0.7594
 -15   4   4 2509.93   93.68   5 2.01812 0.04536   9554   1271 0.9622  26  2.38008   1.0869
 -14   2   4 1711.06   81.57   5 1.96694 0.04469   9554   1272 0.9631  26  2.20087   1.1033
 -14   3   4 1432.16   74.48   5 2.04605 0.04513   9554   1273 0.9621  26  2.31257   1.1177
 -14   1   4  875.52   69.17   5 1.87813 0.04423   9554   1274 0.9641  26  2.09652   1.0837
 -15   2   4  727.07   69.83   5 1.86845 0.04456   9554   1275 0.9639  26  2.17183   1.0559
 -15   2   5 1365.28   99.36   5 1.69947 0.04474   9554   1276 0.9650  26  2.20954   0.9512
 -17   3   4  808.83   79.64   5 1.76407 0.04470   9554   1277 0.9645  26  2.20158   0.9893
 -20   2   5 1129.26  133.40   5 1.40015 0.04427   9554   1279 0.9675  26  2.10273   0.8064
  -5  -2   2 1298.71   37.96   5 3.28480 0.04136   9554   1280 0.9570  27  1.62756   2.2595
  -6  -3   2  694.72   30.03   5 2.63227 0.04021   9554   1281 0.9624  27  1.46762   1.9653
 -10  -4   4 3994.74  146.03   5 1.64656 0.04134   9554   1282 0.9679  27  1.63160   1.1305
  -8  -3   3  244.40   37.67   5 2.13355 0.04133   9554   1283 0.9647  27  1.62886   1.4667
 -12  -6   4 1732.42  139.84   5 1.31127 0.04011   9554   1284 0.9711  27  1.46560   0.9801
 -12  -7   4 2260.06  167.07   5 1.22269 0.03957   9554   1285 0.9720  27  1.39175   0.9537
 -14  -6   4  773.54  132.55   5 1.22011 0.04015   9554   1286 0.9716  27  1.47111   0.9092
 -14  -5   4  327.67  111.87   5 1.30703 0.04070   9554   1287 0.9707  27  1.54494   0.9364
  -4  -4   1  582.74   24.85   5 2.32312 0.03852   9554   1288 0.9659  28  0.93274   2.5833
  -5  -4   1 1334.28   39.28   5 2.19335 0.03834   9554   1289 0.9668  28  0.98227   2.3253
  -4  -3   1  330.88   14.54   5 3.03066 0.03838   9554   1290 0.9616  28  1.10835   2.8795
  -3  -4   1  575.47   21.15   5 2.43856 0.03875   9554   1291 0.9650  28  0.87121   2.8896
  -5  -6   2  953.76   49.17   5 1.70697 0.03813   9554   1293 0.9700  28  1.03103   1.7313
  -3  -6   2  585.58   31.35   5 1.77748 0.03847   9554   1294 0.9693  28  0.93431   1.9735
  -9  -7   2 1199.19   93.16   5 1.27996 0.03806   9554   1295 0.9727  28  1.04046   1.2875
  -5  -8   2  471.07   59.78   5 1.22862 0.03915   9554   1296 0.9723  28  0.83095   1.5220
  -7  -8   2  715.95   84.78   5 1.19775 0.03850   9554   1297 0.9729  28  0.90817   1.3653
  -7  -9   3  648.70   97.41   5 1.14513 0.03814   9554   1298 0.9735  28  1.01455   1.1786
  -6 -12   4 1726.31  174.85   5 0.88628 0.03838   9554   1300 0.9749  28  0.93525   0.9831
  -8 -11   3 1292.76  162.26   5 0.91349 0.03846   9554   1301 0.9747  28  0.91157   1.0377
 -12 -10   4  691.03  154.32   5 0.96442 0.03840   9554   1302 0.9744  28  1.18027   0.8666
 -12 -11   3  815.56  192.83   5 0.84650 0.03818   9554   1303 0.9753  28  0.99350   0.8881
  -2  -2   0  804.78   20.14   5 2.31779 0.04813   9554   1304 0.9576  29  0.41226   5.6622
  -3  -4   0 1216.53   66.27   5 0.90508 0.05196   9554   1307 0.9661  29  0.28564   3.1794
  -4  -5   0 1786.73  102.18   5 0.79869 0.05103   9554   1308 0.9675  29  0.31952   2.5103
  -5  -5   0  744.46   76.44   5 0.91755 0.04826   9554   1309 0.9684  29  0.41214   2.2421
  -3  -8   1  882.15  102.11   5 0.77656 0.04825   9554   1310 0.9695  29  0.41292   1.8941
  -7  -6   0  975.55  126.84   5 0.81005 0.04635   9554   1311 0.9704  29  0.47443   1.7235
  -6  -9   1 1489.96  175.47   5 0.75277 0.04474   9554   1313 0.9718  29  0.52753   1.4436
  -5  -9   1  877.36  148.90   5 0.72335 0.04632   9554   1314 0.9711  29  0.47537   1.5361
  -8  -4  -1 1261.59  326.93   5 0.50421 0.05198   9554   1316 0.9694  29  0.28720   1.7617
  -9  11   1 1961.75   50.71   5 3.06430 0.04348   9554   1321 0.9564  33  1.96278   1.8431
  -8  11   1  812.30   31.92   5 3.03783 0.04287   9554   1322 0.9572  33  1.85874   1.8957
  -9  12   1  506.83   30.85   5 2.78058 0.04284   9554   1323 0.9590  33  1.85323   1.7387
 -10  13   1  611.97   34.33   5 2.55869 0.04281   9554   1324 0.9605  33  1.84828   1.6030
  -9  14   1  970.96   39.29   5 2.26447 0.04152   9554   1325 0.9637  33  1.65528   1.5377
 -12  18   2 1092.52   74.35   5 1.84734 0.04294   9554   1327 0.9653  33  1.86949   1.1482
 -12  19   2  879.33   75.41   5 1.72248 0.04246   9554   1328 0.9666  33  1.79441   1.1019
 -13  17   2  820.07   62.02   5 2.00399 0.04381   9554   1329 0.9635  33  2.02117   1.1828
 -14  19   2  646.05   77.53   5 1.78275 0.04337   9554   1330 0.9654  33  1.93938   1.0808
 -15  20   2  791.35   82.06   5 1.69375 0.04335   9554   1331 0.9661  33  1.93569   1.0282
 -22  27   2 1278.73  164.57   5 1.22654 0.04298   9554   1332 0.9696  33  1.87529   0.7607
 -16  25   2  660.57  120.48   5 1.28968 0.04184   9554   1333 0.9700  33  1.70318   0.8571
  -9   4   3  751.32   38.93   5 3.19146 0.04596   9554   1334 0.9530  36  2.64230   1.6468
  -8   3   3  736.88   32.92   5 3.28122 0.04567   9554   1335 0.9527  36  2.51878   1.7235
 -10   4   3 1070.10   45.51   5 3.03017 0.04591   9554   1336 0.9543  36  2.60659   1.5710
 -10   3   4 1344.19   52.40   5 2.45501 0.04539   9554   1337 0.9589  36  2.39734   1.3177
 -10   3   3  557.51   35.64   5 2.92264 0.04554   9554   1338 0.9554  36  2.45197   1.5527
 -10   4   4  905.96   47.55   5 2.51626 0.04571   9554   1339 0.9582  36  2.50779   1.3241
 -11   4   4  458.42   44.84   5 2.42313 0.04571   9554   1340 0.9589  36  2.50754   1.2751
 -13   6   4  358.90   56.55   5 2.32284 0.04613   9554   1341 0.9593  36  2.69712   1.1907
 -12   4   4  304.04   46.59   5 2.32464 0.04569   9554   1342 0.9596  36  2.49513   1.2258
 -15   6   5  721.37   76.89   5 1.89556 0.04596   9554   1344 0.9626  36  2.58893   0.9852
 -12   5   5  255.34   56.67   5 2.04435 0.04574   9554   1346 0.9617  36  2.50569   1.0761
 -15   5   6  537.33   96.83   5 1.65142 0.04557   9554   1348 0.9647  36  2.43315   0.8804
 -18   6   6  614.17  114.15   5 1.54855 0.04574   9554   1349 0.9653  36  2.49178   0.8170
 -19   7   6  593.95  120.80   5 1.52878 0.04589   9554   1350 0.9653  36  2.54997   0.7991
 -20   9   6 1133.14  138.80   5 1.52740 0.04618   9554   1351 0.9651  36  2.68420   0.7841
 -20   7   6  347.08  114.27   5 1.48707 0.04585   9554   1352 0.9657  36  2.53165   0.7795
  -5  -1   3 1311.37   36.88   5 2.98351 0.04291   9554   1353 0.9575  37  1.86509   1.8574
  -6  -1   3  511.16   29.28   5 2.86213 0.04308   9554   1354 0.9582  37  1.89161   1.7646
  -7  -2   3 1416.97   44.31   5 2.49053 0.04229   9554   1355 0.9615  37  1.76518   1.6122
 -10  -1   4 2382.13   83.22   5 2.02218 0.04336   9554   1356 0.9638  37  1.93783   1.2266
  -8   0   3  812.97   31.59   5 2.78232 0.04395   9554   1357 0.9579  37  2.04979   1.6277
  -8  -1   3  705.28   35.34   5 2.57515 0.04315   9554   1358 0.9601  37  1.90268   1.5814
  -7   0   3  364.69   26.43   5 2.95169 0.04396   9554   1359 0.9567  37  2.05337   1.7250
  -9  -3   4 1143.86   66.56   5 1.84198 0.04200   9554   1360 0.9661  37  1.72342   1.2135
  -9  -1   4  949.42   53.76   5 2.10897 0.04334   9554   1361 0.9632  37  1.93433   1.2808
 -10   0   4  771.20   51.25   5 2.14365 0.04395   9554   1362 0.9624  37  2.04700   1.2552
  -8  -2   4  744.58   49.87   5 2.04696 0.04259   9554   1363 0.9642  37  1.81345   1.2997
  -8  -1   4  661.57   45.35   5 2.19216 0.04333   9554   1364 0.9626  37  1.93360   1.3317
 -11  -1   4  707.37   58.87   5 1.94146 0.04334   9554   1365 0.9643  37  1.93370   1.1794
 -10  -1   5  888.89   77.77   5 1.77109 0.04342   9554   1366 0.9655  37  1.94847   1.0704
 -11  -2   4  347.94   56.05   5 1.82237 0.04269   9554   1369 0.9657  37  1.82934   1.1500
 -12  -1   5  416.53   79.04   5 1.66822 0.04351   9554   1371 0.9661  37  1.96369   1.0031
 -13  -1   6  962.76  111.76   5 1.45604 0.04359   9554   1372 0.9676  37  1.97743   0.8715
 -11  -4   6  783.98  116.61   5 1.33032 0.04205   9554   1374 0.9695  37  1.73202   0.8732
 -12  -2   6  764.43  108.99   5 1.43481 0.04313   9554   1375 0.9680  37  1.89805   0.8826
 -14  -2   6  677.63  120.59   5 1.35610 0.04314   9554   1376 0.9686  37  1.90013   0.8335
  -2  -3   2  877.70   25.45   5 3.20876 0.03918   9554   1377 0.9597  38  1.30019   2.6507
  -5  -5   3 1225.86   53.68   5 1.93799 0.03927   9554   1378 0.9677  38  1.33250   1.5678
  -3  -4   2  199.43   21.07   5 2.60812 0.03864   9554   1379 0.9640  38  1.21027   2.2924
  -3  -5   3  395.69   36.21   5 2.01960 0.03881   9554   1380 0.9675  38  1.25364   1.7215
  -4  -7   4 1466.49   91.02   5 1.46159 0.03857   9554   1382 0.9712  38  1.22034   1.2754
  -7  -6   4  604.98   79.02   5 1.53880 0.03969   9554   1383 0.9699  38  1.40581   1.1902
  -5  -7   3  548.09   62.53   5 1.51731 0.03830   9554   1384 0.9711  38  1.12983   1.4171
  -6  -8   4  906.90  103.49   5 1.29539 0.03850   9554   1385 0.9723  38  1.20264   1.1449
  -7  -8   4  665.20  103.68   5 1.27721 0.03863   9554   1386 0.9723  38  1.23370   1.1040
  -7  -9   4  759.43  114.22   5 1.16363 0.03835   9554   1388 0.9732  38  1.15613   1.0648
  -8  -8   5  724.41  128.46   5 1.20166 0.03935   9554   1389 0.9723  38  1.35533   0.9583
  -9 -11   6 1126.54  222.47   5 0.92459 0.03877   9554   1390 0.9744  38  1.26274   0.7832
 -10  -9   6  774.08  183.61   5 1.02653 0.03956   9554   1392 0.9733  38  1.39194   0.8006
   0  -3   1  361.58   10.81   5 3.12158 0.04111   9554   1393 0.9583  39  0.68827   4.6262
  -1  -5   1 2234.93   56.64   5 1.55001 0.04532   9554   1394 0.9656  39  0.50689   3.0908
  -2  -5   1  387.68   25.54   5 1.73356 0.04244   9554   1395 0.9665  39  0.62735   2.8091
  -1  -6   2  628.44   32.21   5 1.68624 0.03975   9554   1397 0.9689  39  0.78501   2.2042
   1  -8   3 2140.30   90.93   5 1.12437 0.04112   9554   1400 0.9716  39  0.68424   1.6757
  -1  -7   2  505.64   48.61   5 1.35899 0.04116   9554   1401 0.9700  39  0.68272   2.0297
  -3 -10   2 3230.13  167.64   5 0.83093 0.04375   9554   1402 0.9719  39  0.57012   1.4774
  -2 -10   2  836.76  115.08   5 0.77918 0.04528   9554   1403 0.9713  39  0.50903   1.5474
  -4 -12   3  840.62  164.17   5 0.79302 0.04069   9554   1404 0.9741  39  0.70559   1.1476
  -6 -12   2 1326.25  190.97   5 0.67724 0.04311   9554   1406 0.9734  39  0.59794   1.1497
  -5 -12   3  653.71  152.44   5 0.81444 0.04011   9554   1407 0.9743  39  0.75170   1.1094
  -3 -12   3  934.46  168.25   5 0.77808 0.04150   9554   1408 0.9737  39  0.66699   1.1885
  -3 -11   2  634.78  140.29   5 0.69905 0.04525   9554   1409 0.9719  39  0.51024   1.3850
  -4 -13   3  671.47  207.75   5 0.70355 0.04178   9554   1410 0.9740  39  0.65505   1.0935
 -10   3   5 3293.51  105.98   5 2.05908 0.04510   9554   1411 0.9621  46  2.30204   1.1274
  -6   1   3  564.96   27.22   5 3.29709 0.04456   9554   1412 0.9537  46  2.18486   1.8570
  -8   2   4  678.76   40.71   5 2.54239 0.04491   9554   1413 0.9587  46  2.25908   1.4059
 -10   1   5  767.51   64.60   5 1.93088 0.04435   9554   1415 0.9636  46  2.12391   1.1055
 -12   1   6 1188.69  108.97   5 1.60224 0.04432   9554   1416 0.9660  46  2.11555   0.9195
 -13   4   6  631.60   88.94   5 1.69768 0.04529   9554   1417 0.9646  46  2.35160   0.9197
 -12   1   7 1231.07  130.53   5 1.41398 0.04413   9554   1418 0.9675  46  2.07523   0.8209
 -14   2   6  615.80   98.45   5 1.57307 0.04472   9554   1419 0.9659  46  2.20490   0.8815
 -11   2   7  567.12  101.18   5 1.46289 0.04428   9554   1420 0.9670  46  2.10550   0.8419
 -12   0   7  555.68  118.38   5 1.37530 0.04380   9554   1421 0.9680  46  2.01624   0.8130
 -14   1   8  932.71  157.27   5 1.23137 0.04414   9554   1424 0.9688  46  2.07577   0.7148
  -3  -3   3  466.29   28.55   5 2.56659 0.04035   9554   1425 0.9627  47  1.48742   1.8955
  -3  -2   3  680.78   30.42   5 2.85119 0.04126   9554   1426 0.9600  47  1.61471   1.9732
  -6  -4   4 2195.83   83.62   5 1.86608 0.04086   9554   1427 0.9669  47  1.56311   1.3246
  -5  -3   3  599.01   27.34   5 2.45792 0.04104   9554   1428 0.9628  47  1.58489   1.7259
  -4  -3   3  343.21   27.80   5 2.52269 0.04076   9554   1429 0.9626  47  1.54602   1.8063
  -5  -3   4 1243.62   56.35   5 2.06489 0.04139   9554   1430 0.9651  47  1.63690   1.4141
  -4  -5   5 1649.83   97.36   5 1.53765 0.03999   9554   1432 0.9697  47  1.44671   1.1615
  -4  -3   4  381.78   40.14   5 2.08777 0.04104   9554   1433 0.9652  47  1.58823   1.4636
  -6  -3   4  859.87   50.62   5 2.03347 0.04165   9554   1434 0.9651  47  1.67355   1.3694
  -3  -4   4  329.25   34.01   5 1.93115 0.03997   9554   1435 0.9671  47  1.43990   1.4644
  -4  -6   5 1373.21   92.19   5 1.43664 0.03950   9554   1436 0.9707  47  1.37635   1.1310
  -5  -4   5 1063.06   83.46   5 1.63763 0.04085   9554   1437 0.9684  47  1.56374   1.1621
  -6  -5   5  504.41   79.30   5 1.52669 0.04056   9554   1439 0.9693  47  1.52477   1.1053
  -6  -4   5  362.95   71.93   5 1.62816 0.04112   9554   1440 0.9682  47  1.60122   1.1342
  -8  -5   5  686.12   90.13   5 1.48460 0.04097   9554   1441 0.9693  47  1.58103   1.0444
  -8  -7   6 1258.03  148.74   5 1.19093 0.04021   9554   1442 0.9718  47  1.47992   0.8831
 -10  -4   7  689.23  147.25   5 1.22364 0.04203   9554   1443 0.9703  47  1.72976   0.8040
  -7  -5   7  605.68  143.06   5 1.19911 0.04105   9554   1444 0.9711  47  1.59435   0.8381
  -6  -7   7  714.94  153.76   5 1.10708 0.04011   9554   1445 0.9724  47  1.46655   0.8270
   0  -3   2 1214.64   30.71   5 3.01280 0.03829   9554   1446 0.9618  48  1.07564   2.9407
  -1  -5   2 2470.09   59.22   5 2.09675 0.03858   9554   1447 0.9672  48  0.90885   2.3884
   1  -5   3  505.92   34.30   5 1.72939 0.03850   9554   1448 0.9696  48  0.92320   1.9415
   0  -6   3  407.08   42.11   5 1.63245 0.03846   9554   1449 0.9702  48  0.93219   1.8163
   0  -6   4  859.52   59.70   5 1.50318 0.03814   9554   1451 0.9713  48  1.07371   1.4696
  -2  -7   3  463.79   49.62   5 1.51287 0.03829   9554   1452 0.9711  48  0.97950   1.6081
   0  -9   5 1149.44  126.68   5 1.06153 0.03823   9554   1453 0.9739  48  0.98459   1.1230
  -2  -8   5  360.99   99.44   5 1.21748 0.03834   9554   1454 0.9729  48  1.15162   1.1180
   0  -9   4  532.32   87.53   5 1.09304 0.03872   9554   1455 0.9734  48  0.86445   1.3047
   1  -8   5  533.97  108.51   5 1.09943 0.03824   9554   1456 0.9737  48  0.98145   1.1665
  -1  -9   5  705.54  119.22   5 1.09845 0.03804   9554   1457 0.9738  48  1.04255   1.1029
   2 -10   6 1276.80  175.09   5 0.86740 0.03842   9554   1458 0.9750  48  0.92446   0.9725
   0 -10   5  715.62  134.72   5 0.97852 0.03840   9554   1459 0.9744  48  0.93261   1.0882
  -2  -9   5  538.16  106.42   5 1.12541 0.03816   9554   1460 0.9736  48  1.09209   1.0836
  -3 -10   5  496.82  129.78   5 1.04063 0.03807   9554   1461 0.9742  48  1.06661   1.0235
  -3 -10   6  734.90  162.57   5 0.99020 0.03831   9554   1462 0.9743  48  1.15010   0.9103
   0 -12   5  792.57  159.46   5 0.81463 0.03919   9554   1463 0.9749  48  0.82487   1.0161
   2  -1   1  524.63   13.50   5 2.39321 0.04789   9554   1464 0.9572  49  0.42000   5.7402
   1  -3   1  583.55   16.53   5 2.17602 0.04705   9554   1465 0.9596  49  0.44857   4.8919
   2  -6   2 3992.32  126.96   5 1.07656 0.04721   9554   1466 0.9678  49  0.44592   2.4344
   4  -2   2 2502.19   81.61   5 1.14369 0.04823   9554   1467 0.9666  49  0.41239   2.7931
   3  -3   2  372.33   24.05   5 1.56349 0.04436   9554   1468 0.9662  49  0.54309   2.9146
   3  -4   2  724.34   43.34   5 1.29197 0.04654   9554   1469 0.9666  49  0.46712   2.7912
   5  -4   3 1386.97   97.44   5 0.96103 0.04548   9554   1470 0.9698  49  0.50240   1.9332
   4  -4   2 1140.87   84.84   5 0.79094 0.05180   9554   1471 0.9671  49  0.29220   2.7165
   5  -3   3  728.13   66.07   5 1.06131 0.04429   9554   1472 0.9699  49  0.54681   1.9653
   4  -6   3  790.50   85.25   5 0.98254 0.04472   9554   1473 0.9702  49  0.52818   1.8820
   3  -6   2  605.01   81.02   5 0.78501 0.05111   9554   1474 0.9676  49  0.31697   2.4870
   3  -8   3  648.16  111.65   5 0.85861 0.04543   9554   1475 0.9706  49  0.50415   1.7212
   6  -5   3  888.43  167.22   5 0.62538 0.05049   9554   1476 0.9693  49  0.33973   1.8497
   6  -6   3 1128.06  258.88   5 0.52759 0.05180   9554   1477 0.9693  49  0.29366   1.8030
   5  -8   4  872.90  150.62   5 0.76658 0.04426   9554   1478 0.9720  49  0.54834   1.4157
   7 -10   5 2756.43  449.08   5 0.55460 0.04553   9554   1479 0.9728  49  0.50119   1.1182
   6  -9   4 1079.26  269.26   5 0.57252 0.04788   9554   1480 0.9713  49  0.42525   1.3565
  -1  -2   3  619.78   25.76   5 2.77375 0.03999   9554   1484 0.9617  58  1.43559   2.1086
  -2  -5   4 1492.91   63.27   5 1.74978 0.03902   9554   1485 0.9691  58  1.29247   1.4529
  -1  -3   4  756.78   44.39   5 1.99982 0.03953   9554   1486 0.9671  58  1.37531   1.5753
   0  -5   4 1201.82   56.96   5 1.63840 0.03837   9554   1488 0.9703  58  1.14663   1.5103
  -2  -4   4  459.56   40.45   5 1.90317 0.03952   9554   1489 0.9677  58  1.37405   1.5004
   0  -4   4  658.15   47.20   5 1.77499 0.03858   9554   1490 0.9692  58  1.21540   1.5543
   0  -4   6 1101.08  109.88   5 1.30512 0.03910   9554   1491 0.9718  58  1.31155   1.0702
   0  -5   6  798.85  105.44   5 1.24745 0.03881   9554   1492 0.9724  58  1.26464   1.0553
   0  -5   5  577.82   72.37   5 1.42324 0.03855   9554   1493 0.9715  58  1.21718   1.2447
  -1  -4   6  555.79  100.65   5 1.34476 0.03948   9554   1494 0.9713  58  1.37471   1.0597
  -1  -6   5  523.08   75.37   5 1.38645 0.03859   9554   1495 0.9717  58  1.22608   1.2049
  -3  -9   7 1292.88  173.75   5 0.97635 0.03872   9554   1496 0.9742  58  1.25338   0.8324
  -2  -5   8  484.32  183.23   5 1.03078 0.03972   9554   1497 0.9731  58  1.41499   0.7930
   0  -6   7  363.55  126.43   5 1.06760 0.03878   9554   1498 0.9735  58  1.26279   0.9043
  -1  -7   7  463.89  132.93   5 1.04503 0.03880   9554   1499 0.9737  58  1.26636   0.8831
  -3  -7   8  871.45  191.90   5 0.98154 0.03950   9554   1500 0.9736  58  1.38344   0.7694
   4   3   4  535.71   41.78   6 2.73650 0.04543   9555   1501 0.9569  16  2.41371   1.4642
   5   2   4  617.53   46.31   6 2.72800 0.04544   9555   1502 0.9569  16  2.41823   1.4584
   3   3   4  594.25   38.80   6 2.73165 0.04497   9555   1503 0.9573  16  2.27658   1.5043
   6   2   5  420.15   53.76   6 2.18416 0.04525   9555   1505 0.9610  16  2.35019   1.1835
   5   2   5  527.74   49.91   6 2.19689 0.04493   9555   1507 0.9612  16  2.25933   1.2147
   6   5   6  497.26   76.04   6 1.81554 0.04560   9555   1508 0.9634  16  2.44451   0.9658
   4  -1   4  776.31   38.03   6 2.55864 0.04311   9555   1511 0.9602  17  1.89711   1.5744
   4   0   6 1049.49   81.63   6 1.71342 0.04288   9555   1512 0.9663  17  1.86032   1.0686
   5  -1   6  658.14   75.00   6 1.70256 0.04289   9555   1513 0.9664  17  1.86131   1.0614
   5   0   6  797.67   75.23   6 1.75161 0.04346   9555   1514 0.9656  17  1.95602   1.0560
   4  -1   6  776.39   76.96   6 1.65712 0.04227   9555   1516 0.9672  17  1.76502   1.0728
   6  -2   7  936.83  116.59   6 1.43380 0.04255   9555   1517 0.9685  17  1.80754   0.9125
   5  -3   7 1325.97  119.38   6 1.34548 0.04140   9555   1518 0.9699  17  1.64209   0.9192
   6   0   7  557.27  100.35   6 1.50416 0.04355   9555   1519 0.9673  17  1.97063   0.9024
   2  -3   3  780.02   28.68   6 2.51257 0.03899   9555   1520 0.9643  18  1.27727   2.1075
   0  -1   3  555.58   22.61   6 2.60498 0.03901   9555   1521 0.9637  18  1.27963   2.1815
   0  -2   6 1755.87  114.50   6 1.29883 0.03889   9555   1523 0.9720  18  1.27669   1.0899
   4  -5   6 1339.99  104.90   6 1.35161 0.03948   9555   1524 0.9712  18  1.37542   1.0646
   2  -4   5  479.47   61.96   6 1.50460 0.03875   9555   1525 0.9708  18  1.25115   1.2847
   1  -2   6  699.24   85.14   6 1.38810 0.03952   9555   1526 0.9710  18  1.38049   1.0900
   0  -3   7 1496.30  145.07   6 1.07718 0.03860   9555   1527 0.9736  18  1.23201   0.9322
   0  -2   7 1026.98  124.69   6 1.14379 0.03908   9555   1528 0.9729  18  1.31022   0.9387
   5  -7   7  743.33  128.73   6 1.09417 0.03905   9555   1529 0.9732  18  1.30612   0.9004
   2  -4   7  508.40  113.21   6 1.13561 0.03911   9555   1530 0.9729  18  1.31688   0.9280
   2  -6   7  787.73  129.39   6 0.99256 0.03831   9555   1531 0.9743  18  1.15000   0.9126
   3  -5   8  842.05  166.87   6 0.99835 0.03920   9555   1532 0.9737  18  1.33351   0.8072
   6  -9   8  828.17  158.26   6 0.91253 0.03870   9555   1533 0.9746  18  1.25155   0.7790
  -1  -1   2  616.99   20.96   6 2.72921 0.03869   9555   1534 0.9632  19  0.89351   3.1585
  -4   0   3 2245.31   84.49   6 1.31236 0.04154   9555   1535 0.9700  19  0.66614   2.0070
  -3  -1   3 1206.15   58.49   6 1.37732 0.04098   9555   1536 0.9700  19  0.69081   2.0340
  -1  -2   3  490.09   32.08   6 1.85121 0.03856   9555   1537 0.9688  19  0.90851   2.1094
  -3   0   3  735.11   40.59   6 1.70221 0.03897   9555   1538 0.9694  19  0.84800   2.0688
  -1  -3   4  768.75   64.11   6 1.38765 0.03851   9555   1539 0.9717  19  0.91211   1.5754
  -4  -1   4  642.88   79.40   6 1.10394 0.04034   9555   1540 0.9723  19  0.73460   1.5371
  -5   0   6  924.59  151.73   6 0.95920 0.03836   9555   1542 0.9745  19  0.94364   1.0552
  -4  -3   6 1072.72  196.62   6 0.80594 0.03951   9555   1543 0.9747  19  0.79939   1.0355
   1  11   2  762.73   37.38   6 2.59164 0.04408   9555   1545 0.9591  23  2.07409   1.5052
   1  10   2  472.79   31.99   6 2.81912 0.04433   9555   1547 0.9573  23  2.12701   1.6127
   1  15   3 1446.17   74.94   6 1.88787 0.04423   9555   1548 0.9640  23  2.09695   1.0892
   2  10   2  274.65   33.15   6 2.76086 0.04467   9555   1550 0.9574  23  2.20606   1.5466
   2  15   3 2268.06   96.37   6 1.86700 0.04448   9555   1551 0.9640  23  2.15362   1.0603
   4  13   3  581.85   66.65   6 2.01969 0.04524   9555   1552 0.9622  23  2.34302   1.0961
   1  16   3 1377.73   81.48   6 1.78325 0.04405   9555   1553 0.9649  23  2.06345   1.0390
   2  12   2  479.71   43.50   6 2.33565 0.04416   9555   1554 0.9609  23  2.08591   1.3518
   2  13   2  551.66   46.34   6 2.16899 0.04389   9555   1555 0.9623  23  2.03521   1.2746
   4  12   2  159.19   47.42   6 2.21169 0.04457   9555   1557 0.9614  23  2.17748   1.2481
   3  18   4 1285.99  124.84   6 1.52269 0.04484   9555   1558 0.9662  23  2.23043   0.8478
   4  14   3  546.30   70.31   6 1.90753 0.04507   9555   1559 0.9632  23  2.29253   1.0467
   3  14   3  241.76   58.92   6 1.94709 0.04490   9555   1560 0.9630  23  2.24852   1.0794
   4  15   3  912.49   81.67   6 1.80331 0.04489   9555   1561 0.9641  23  2.24566   1.0004
   5  16   3  603.72   92.13   6 1.66719 0.04482   9555   1563 0.9651  23  2.22735   0.9290
   5  18   3  802.88  111.59   6 1.50589 0.04449   9555   1564 0.9665  23  2.15264   0.8554
   2  18   3  628.04   94.08   6 1.57885 0.04394   9555   1565 0.9664  23  2.04257   0.9257
   5  17   3  422.02   92.75   6 1.58285 0.04466   9555   1566 0.9659  23  2.19169   0.8899
   6  18   3  748.64  113.51   6 1.47538 0.04460   9555   1567 0.9667  23  2.17681   0.8327
   2  21   3  465.35  113.85   6 1.36031 0.04349   9555   1568 0.9683  23  1.95979   0.8190
   7  -2   4 1494.56   48.13   6 2.51404 0.04411   9555   1571 0.9597  26  2.07920   1.4579
   6   0   4  840.11   40.08   6 2.66441 0.04495   9555   1572 0.9578  26  2.26955   1.4697
   5   0   4 1016.74   41.99   6 2.67855 0.04450   9555   1573 0.9581  26  2.16616   1.5160
   7   0   5  841.68   56.69   6 2.13768 0.04481   9555   1574 0.9617  26  2.23014   1.1903
   7  -1   4  520.42   36.21   6 2.58780 0.04476   9555   1575 0.9586  26  2.22467   1.4429
   8  -1   5  758.32   55.83   6 2.09057 0.04468   9555   1576 0.9622  26  2.19984   1.1729
  10  -2   5  524.88   53.82   6 2.00179 0.04476   9555   1577 0.9628  26  2.21720   1.1182
   7  -1   5  553.24   51.30   6 2.09787 0.04431   9555   1578 0.9624  26  2.11708   1.2034
   8  -2   5  498.92   52.52   6 2.04459 0.04416   9555   1580 0.9630  26  2.08415   1.1840
  12  -3   7 1403.75  131.26   6 1.44916 0.04429   9555   1581 0.9671  26  2.10595   0.8339
  10   1   8  362.60  122.15   6 1.35296 0.04486   9555   1583 0.9674  26  2.23403   0.7526
  14  -3   8  434.38  135.16   6 1.27489 0.04451   9555   1585 0.9682  26  2.15368   0.7240
   4  -4   3 2247.94   57.12   6 2.58727 0.03976   9555   1586 0.9631  27  1.40563   2.0014
   5  -4   3 1418.97   42.76   6 2.72485 0.04080   9555   1587 0.9613  27  1.54977   1.9473
   4  -3   3 1091.32   36.06   6 2.92819 0.04120   9555   1588 0.9595  27  1.60586   2.0352
   3  -3   3  710.88   26.56   6 2.75672 0.04010   9555   1589 0.9617  27  1.45114   2.0772
   3  -2   3  433.15   20.74   6 3.09342 0.04153   9555   1590 0.9581  27  1.65204   2.1037
   5  -4   4  746.71   40.52   6 2.16773 0.04091   9555   1591 0.9648  27  1.56922   1.5340
   7  -5   5  638.64   64.21   6 1.76956 0.04137   9555   1593 0.9671  27  1.63633   1.2122
   8  -7   5  937.49   76.50   6 1.57631 0.04023   9555   1594 0.9692  27  1.47914   1.1694
   8  -6   5  417.44   63.10   6 1.70087 0.04113   9555   1595 0.9677  27  1.60249   1.1841
   6  -5   7  776.42  122.63   6 1.26657 0.04071   9555   1597 0.9709  27  1.54741   0.9063
   9  -6   7 1056.42  138.12   6 1.30563 0.04164   9555   1598 0.9700  27  1.67585   0.8783
   9  -8   7  697.24  139.78   6 1.18415 0.04035   9555   1599 0.9717  27  1.49795   0.8696
  12  -9   7  690.66  134.57   6 1.18985 0.04106   9555   1600 0.9712  27  1.59620   0.8309
   2  -4   2  745.75   23.55   6 2.44620 0.03867   9555   1601 0.9650  28  0.88998   2.8415
   3  -5   3  443.75   31.33   6 1.99248 0.03815   9555   1602 0.9682  28  1.06218   1.9670
   4  -6   3  767.71   36.53   6 1.85985 0.03813   9555   1603 0.9691  28  1.03660   1.8771
   4  -7   4 1524.49   79.45   6 1.42717 0.03814   9555   1604 0.9717  28  1.02100   1.4604
   6  -9   4 1060.12   82.06   6 1.27947 0.03828   9555   1605 0.9726  28  0.97491   1.3658
   3  -6   4  681.11   59.65   6 1.48962 0.03810   9555   1606 0.9714  28  1.03389   1.5070
   2  -5   4  429.91   51.27   6 1.55093 0.03808   9555   1607 0.9710  28  1.05167   1.5450
   4  -8   4 1134.53   80.76   6 1.22595 0.03856   9555   1608 0.9727  28  0.89054   1.4232
   7 -10   4 1347.33   84.52   6 1.20544 0.03836   9555   1609 0.9730  28  0.95042   1.3173
   5  -8   5 1659.59  114.90   6 1.24985 0.03821   9555   1611 0.9728  28  1.10519   1.1906
   5  -8   4  698.03   67.12   6 1.35047 0.03822   9555   1612 0.9722  28  0.99662   1.4128
   3  -7   4  499.98   67.89   6 1.27520 0.03853   9555   1613 0.9724  28  0.90202   1.4628
   2  -7   4  831.07   76.03   6 1.11963 0.03970   9555   1614 0.9726  28  0.78598   1.4618
   6 -10   5 1394.90  128.45   6 1.05669 0.03827   9555   1615 0.9740  28  0.97279   1.1303
   2  -8   5  687.59  112.02   6 0.93304 0.03939   9555   1616 0.9740  28  0.80994   1.1841
   9 -14   6 1257.67  207.15   6 0.81376 0.03836   9555   1617 0.9754  28  0.93829   0.8999
   9 -13   6  652.20  145.73   6 0.89166 0.03811   9555   1618 0.9751  28  1.01443   0.9178
  -1  -1   1  461.59   13.03   6 2.28273 0.04839   9555   1619 0.9576  29  0.40371   5.6930
   0  -2   1  392.59   11.47   6 2.40438 0.04720   9555   1620 0.9577  29  0.44296   5.4727
  -2  -2   2 2209.37   76.45   6 1.14667 0.04849   9555   1621 0.9664  29  0.40397   2.8579
  -4  -1   3 1336.44   87.12   6 1.01157 0.04481   9555   1622 0.9699  29  0.52409   1.9524
  -3  -2   3  676.23   66.08   6 1.05093 0.04443   9555   1623 0.9699  29  0.54065   1.9677
  -5   1   2 1073.17   88.26   6 0.76018 0.05187   9555   1624 0.9673  29  0.28979   2.6324
  -6   0   3 1910.50  205.72   6 0.61729 0.05050   9555   1625 0.9694  29  0.33961   1.8264
  -2  -5   4 1389.86  162.52   6 0.76153 0.04467   9555   1626 0.9718  29  0.53050   1.4525
   2  -9   3 2564.47  351.56   6 0.51662 0.05099   9555   1627 0.9699  29  0.32260   1.6084
   2   9   1 1371.26   41.45   6 3.02900 0.04330   9555   1631 0.9568  33  1.92819   1.8435
   3  10   1  763.48   36.13   6 2.62450 0.04326   9555   1633 0.9597  33  1.92097   1.6013
   2  13   1 1015.22   52.90   6 2.07525 0.04217   9555   1634 0.9644  33  1.74830   1.3528
   4  11   1  753.52   44.93   6 2.30501 0.04317   9555   1635 0.9620  33  1.90647   1.4136
   3  11   1  260.69   33.86   6 2.39335 0.04296   9555   1637 0.9615  33  1.87316   1.4856
   3  15   1  547.32   64.45   6 1.74474 0.04205   9555   1638 0.9667  33  1.73078   1.1458
   2  18   2  675.88   91.36   6 1.55909 0.04284   9555   1641 0.9674  33  1.85378   0.9747
   2  17   2  428.07   80.15   6 1.65380 0.04302   9555   1642 0.9666  33  1.88163   1.0233
   6  16   2  624.92   92.75   6 1.61822 0.04396   9555   1645 0.9661  33  2.04651   0.9476
   4  23   2  881.46  162.14   6 1.17774 0.04251   9555   1646 0.9703  33  1.80191   0.7512
   7   1   3 1913.31   57.12   6 3.24605 0.04600   9555   1647 0.9526  36  2.66639   1.6699
   8   0   3  600.85   36.86   6 3.11488 0.04574   9555   1648 0.9538  36  2.54218   1.6301
   9   0   4  461.91   40.77   6 2.47825 0.04566   9555   1649 0.9585  36  2.48791   1.3084
   7   1   4  205.88   36.26   6 2.62975 0.04566   9555   1650 0.9574  36  2.49373   1.3870
  14   1   6 1604.94  127.16   6 1.63204 0.04598   9555   1652 0.9645  36  2.58781   0.8483
  12   0   5  870.71   76.81   6 1.94749 0.04578   9555   1653 0.9623  36  2.51911   1.0229
  13   0   6  619.07   95.11   6 1.67368 0.04568   9555   1655 0.9644  36  2.47433   0.8857
  14   0   6  223.60   89.59   6 1.63431 0.04577   9555   1656 0.9647  36  2.50577   0.8603
   8  -5   4 1162.83   48.33   6 2.14812 0.04199   9555   1659 0.9640  37  1.72237   1.4158
  10  -5   4 1843.50   64.84   6 2.13247 0.04293   9555   1660 0.9634  37  1.86814   1.3261
   8  -4   3  526.19   29.80   6 2.78699 0.04296   9555   1661 0.9588  37  1.87288   1.7301
   9  -4   5 1561.29   74.53   6 1.90075 0.04322   9555   1664 0.9647  37  1.91290   1.1630
  12  -5   5 1296.02   81.29   6 1.80373 0.04363   9555   1665 0.9651  37  1.98694   1.0763
   9  -5   5 1024.70   65.63   6 1.81789 0.04247   9555   1666 0.9659  37  1.79493   1.1627
  10  -4   5 1377.40   72.38   6 1.90000 0.04364   9555   1667 0.9644  37  1.98872   1.1331
  10  -6   5  471.87   61.21   6 1.73989 0.04218   9555   1668 0.9667  37  1.75020   1.1333
  13  -5   6  866.07   99.94   6 1.56354 0.04381   9555   1669 0.9666  37  2.01923   0.9234
  11  -7   5  478.20   69.88   6 1.65770 0.04184   9555   1670 0.9675  37  1.70249   1.1021
  15  -8   6 1562.16  132.91   6 1.39722 0.04264   9555   1672 0.9687  37  1.82242   0.8840
  14  -6   6  989.93  108.91   6 1.50277 0.04352   9555   1674 0.9673  37  1.96558   0.9031
  13  -6   7  656.48  120.53   6 1.34391 0.04315   9555   1677 0.9687  37  1.90212   0.8255
  16  -7   7  527.75  133.24   6 1.29657 0.04348   9555   1678 0.9688  37  1.95827   0.7811
  17  -7   7  580.01  130.19   6 1.28308 0.04366   9555   1679 0.9687  37  1.99108   0.7646
   4  -4   2  930.25   26.28   6 3.29726 0.03918   9555   1680 0.9592  38  1.29884   2.7263
   4  -5   2 1070.89   28.25   6 2.58873 0.03818   9555   1681 0.9645  38  1.04309   2.5980
   6  -6   3 2123.29   59.05   6 2.20260 0.03912   9555   1682 0.9661  38  1.30320   1.8160
   7  -6   3  481.36   30.97   6 2.29347 0.03980   9555   1683 0.9649  38  1.41359   1.7658
   5  -6   3  520.43   32.73   6 2.06367 0.03849   9555   1684 0.9675  38  1.17550   1.8609
   8  -8   3  623.81   42.96   6 1.82366 0.03850   9555   1685 0.9690  38  1.18696   1.6305
   9  -8   3  673.66   41.97   6 1.88949 0.03898   9555   1686 0.9682  38  1.28474   1.5770
  11 -10   4 2419.78  111.25   6 1.48087 0.03899   9555   1687 0.9708  38  1.29203   1.2299
   9  -8   4  687.34   61.26   6 1.71058 0.03962   9555   1688 0.9688  38  1.39312   1.3331
  10  -9   4 1002.89   73.50   6 1.59097 0.03928   9555   1689 0.9699  38  1.33901   1.2818
  10 -10   4  838.34   81.56   6 1.42189 0.03853   9555   1690 0.9715  38  1.20837   1.2515
   8 -10   4  639.31   73.10   6 1.29175 0.03806   9555   1691 0.9726  38  1.04097   1.2988
   9 -10   5  881.32  105.55   6 1.27336 0.03857   9555   1692 0.9724  38  1.22426   1.1080
  11 -10   5 1022.85  106.63   6 1.35157 0.03945   9555   1693 0.9713  38  1.37045   1.0678
  14 -13   6  667.14  164.18   6 1.07282 0.03918   9555   1695 0.9732  38  1.32852   0.8701
  14 -12   6  931.33  147.91   6 1.14169 0.03971   9555   1696 0.9724  38  1.41254   0.8796
  14 -14   6  696.92  161.77   6 1.00108 0.03865   9555   1697 0.9740  38  1.24131   0.8607
   2  -4   1 1935.95   42.13   6 1.82140 0.04765   9555   1698 0.9618  39  0.42940   4.2745
   3  -4   1  402.57   12.10   6 2.97191 0.04052   9555   1699 0.9599  39  0.72840   4.1717
   4  -5   1  503.65   16.62   6 2.27808 0.04197   9555   1700 0.9632  39  0.64872   3.5740
   3  -6   2  702.63   38.25   6 1.52475 0.04237   9555   1701 0.9680  39  0.63027   2.4597
   5  -7   2  714.91   34.66   6 1.67948 0.03998   9555   1702 0.9688  39  0.76639   2.2460
   6  -8   2  444.08   39.59   6 1.47270 0.04046   9555   1703 0.9697  39  0.72626   2.0730
   4  -7   2  278.21   39.89   6 1.36704 0.04290   9555   1705 0.9687  39  0.60689   2.2875
   7 -10   3  532.90   76.00   6 1.18337 0.03973   9555   1706 0.9722  39  0.78378   1.5492
   3  -7   2  686.61   53.97   6 0.99503 0.04741   9555   1707 0.9683  39  0.43961   2.2818
   6 -10   3 1191.86   97.88   6 1.03199 0.04133   9555   1708 0.9721  39  0.67471   1.5589
   4  -8   2  416.07   69.08   6 0.90983 0.04770   9555   1709 0.9688  39  0.43044   2.1301
   5  -9   3  677.73   71.11   6 1.12496 0.04086   9555   1710 0.9718  39  0.69553   1.6505
   3  -8   3  628.24   76.84   6 0.98344 0.04350   9555   1711 0.9710  39  0.58110   1.7164
  11 -15   4 2203.09  217.94   6 0.79146 0.04015   9555   1712 0.9744  39  0.74841   1.0826
   5 -10   3  716.39  101.80   6 0.86065 0.04411   9555   1713 0.9714  39  0.55475   1.5715
   9 -13   3  812.94  133.13   6 0.80397 0.04284   9555   1714 0.9726  39  0.60932   1.3401
  10 -15   4  804.11  203.71   6 0.71737 0.04146   9555   1717 0.9741  39  0.66874   1.0930
  12 -16   3  810.79  201.41   6 0.63642 0.04398   9555   1718 0.9731  39  0.56045   1.1505
   9  -2   3  525.07   33.09   6 2.91763 0.04490   9555   1719 0.9561  46  2.26037   1.6129
  11  -3   3  675.80   38.41   6 2.58918 0.04448   9555   1720 0.9588  46  2.16041   1.4677
   8  -2   3  751.25   34.18   6 3.04728 0.04471   9555   1721 0.9553  46  2.21778   1.7020
  10  -3   3  578.97   35.20   6 2.71729 0.04438   9555   1722 0.9580  46  2.13884   1.5493
  11  -4   4 1372.13   55.63   6 2.18672 0.04402   9555   1723 0.9621  46  2.05905   1.2757
  11  -3   4  281.81   43.64   6 2.24690 0.04461   9555   1726 0.9611  46  2.18686   1.2649
  13  -4   4  493.92   52.43   6 2.05769 0.04437   9555   1727 0.9627  46  2.13022   1.1760
  13  -5   4  589.01   53.36   6 2.00729 0.04378   9555   1728 0.9635  46  2.01419   1.1873
  15  -2   5  734.13   83.38   6 1.77084 0.04540   9555   1730 0.9639  46  2.38641   0.9525
  13  -3   5  434.68   68.83   6 1.85201 0.04487   9555   1731 0.9638  46  2.24037   1.0287
  17  -4   5  651.46   90.90   6 1.63844 0.04485   9555   1732 0.9653  46  2.23381   0.9115
  17  -5   5  693.88   94.83   6 1.61778 0.04447   9555   1733 0.9658  46  2.14840   0.9200
  16  -5   6 1150.11  115.66   6 1.49911 0.04439   9555   1734 0.9667  46  2.13053   0.8567
  18  -6   5  467.74   95.03   6 1.54001 0.04410   9555   1735 0.9666  46  2.07064   0.8953
  18  -5   5  519.99   95.47   6 1.56997 0.04452   9555   1736 0.9661  46  2.16017   0.8900
  20  -5   6  823.57  131.88   6 1.37640 0.04477   9555   1737 0.9673  46  2.21419   0.7695
  19  -3   6  480.33  133.71   6 1.43325 0.04529   9555   1739 0.9665  46  2.34870   0.7769
  20  -5   7  801.54  148.09   6 1.27064 0.04483   9555   1741 0.9680  46  2.22458   0.7085
  20  -4   7  652.67  139.19   6 1.28157 0.04511   9555   1742 0.9677  46  2.29215   0.7033
   7  -5   2 1152.04   34.94   6 3.03938 0.04028   9555   1744 0.9597  47  1.47442   2.2607
   9  -7   3 1457.50   51.85   6 2.12296 0.03998   9555   1745 0.9659  47  1.44053   1.6093
  10  -8   3 1012.44   45.62   6 1.92170 0.03946   9555   1746 0.9676  47  1.36371   1.5246
  14 -10   4 3876.49  153.94   6 1.52006 0.04021   9555   1747 0.9696  47  1.47744   1.1287
  12  -7   4 1230.18   67.88   6 1.86747 0.04200   9555   1748 0.9659  47  1.72357   1.2302
  12  -9   4 1176.46   79.31   6 1.63426 0.04021   9555   1750 0.9689  47  1.47644   1.2142
  15  -9   4  984.80   85.57   6 1.61387 0.04140   9555   1752 0.9681  47  1.64009   1.1036
  16 -10   5 1229.63  123.50   6 1.39728 0.04141   9555   1753 0.9696  47  1.64304   0.9542
  15  -9   5 1329.37  112.32   6 1.47724 0.04182   9555   1754 0.9687  47  1.69943   0.9834
  15 -11   4  653.92   80.67   6 1.41242 0.03976   9555   1755 0.9706  47  1.41687   1.0854
  17 -12   5  594.33  124.04   6 1.25301 0.04038   9555   1756 0.9712  47  1.50159   0.9183
  15 -11   6  936.43  136.51   6 1.22922 0.04079   9555   1757 0.9711  47  1.55805   0.8748
   5  -5   1 4134.85   89.73   6 2.80898 0.03883   9555   1758 0.9626  48  0.86688   3.3441
   6  -7   2 2065.99   55.16   6 1.95894 0.03853   9555   1759 0.9681  48  0.92010   2.2061
   6  -5   1  673.26   20.07   6 3.04363 0.03825   9555   1760 0.9617  48  1.03571   3.0743
   7  -7   2  357.32   26.99   6 2.13058 0.03814   9555   1761 0.9674  48  1.05277   2.1204
  10  -9   2  552.93   45.57   6 1.68948 0.03817   9555   1762 0.9701  48  1.01995   1.7305
  11 -10   2  939.20   59.50   6 1.48231 0.03836   9555   1763 0.9712  48  0.95856   1.6072
   9  -9   2  586.78   45.48   6 1.60823 0.03849   9555   1764 0.9704  48  0.92288   1.8060
  11 -10   3  490.11   56.42   6 1.54991 0.03840   9555   1766 0.9708  48  1.16116   1.4128
  14 -13   4 1190.42  117.38   6 1.17327 0.03833   9555   1767 0.9732  48  1.15012   1.0786
  12 -14   4 1641.77  147.43   6 0.97560 0.03844   9555   1768 0.9743  48  0.91991   1.0989
  13 -14   3  932.46  118.69   6 0.96932 0.03910   9555   1769 0.9740  48  0.83313   1.1978
  15 -13   3  570.02   94.97   6 1.19263 0.03811   9555   1770 0.9732  48  1.07430   1.1654
  18 -15   3 1172.74  134.40   6 1.01816 0.03804   9555   1773 0.9743  48  1.03826   1.0261
  15 -16   3 1378.99  164.42   6 0.81327 0.03990   9555   1774 0.9744  48  0.76867   1.0845
  13 -14   4  714.38  129.38   6 1.02618 0.03822   9555   1775 0.9742  48  0.98779   1.0823
  16 -15   3  752.91  123.70   6 0.97581 0.03841   9555   1776 0.9744  48  0.92807   1.0901
  15 -15   3 1005.52  136.40   6 0.93236 0.03867   9555   1777 0.9745  48  0.86688   1.1100
  15 -16   5  450.69  158.12   6 0.90383 0.03801   9555   1778 0.9751  48  1.04326   0.9069
   4  -3   0  538.82   13.81   6 2.92487 0.04423   9555   1780 0.9566  49  0.54805   5.4043
   6  -5   0 1889.99   56.92   6 1.41704 0.04813   9555   1781 0.9646  49  0.41500   3.4392
   5  -7   1 1573.30   69.85   6 1.02022 0.04976   9555   1784 0.9666  49  0.36299   2.8261
   8 -10   1 1141.31  158.26   6 0.64190 0.05110   9555   1786 0.9688  49  0.31783   2.0281
  11 -12   1 1282.82  168.80   6 0.66308 0.04840   9555   1787 0.9703  49  0.40841   1.6349
   9 -11   1  752.92  209.68   6 0.56461 0.05143   9555   1789 0.9692  49  0.30674   1.8479
  13  -9   2 1849.41   71.58   6 1.74977 0.03873   9555   1791 0.9693  58  1.24399   1.5015
  13 -10   2 1017.08   58.70   6 1.54391 0.03824   9555   1792 0.9709  58  1.10662   1.4690
  13  -8   2  337.26   39.86   6 1.92774 0.03952   9555   1793 0.9675  58  1.37535   1.5185
  19 -12   4 2232.30  149.22   6 1.29222 0.04030   9555   1794 0.9710  58  1.49050   0.9527
  18 -13   3 1435.30  127.01   6 1.21155 0.03856   9555   1795 0.9728  58  1.22300   1.0552
  17 -13   3 1006.41  111.82   6 1.21303 0.03842   9555   1796 0.9729  58  1.17885   1.0911
  21 -14   3  901.52  136.04   6 1.11105 0.03874   9555   1798 0.9733  58  1.25430   0.9466
  19 -12   3  667.54  100.65   6 1.29491 0.03938   9555   1799 0.9717  58  1.35923   1.0302
  22 -13   3  502.67  112.46   6 1.16006 0.03940   9555   1800 0.9725  58  1.36363   0.9204
  -5  13   1  982.91   42.21   7 2.96157 0.04468   9556   1801 0.9560  16  2.20981   1.6574
  -5  15   1  505.24   39.44   7 2.63612 0.04519   9556   1803 0.9578  16  2.33913   1.4318
  -5  16   1  282.78   41.73   7 2.49927 0.04538   9556   1804 0.9586  16  2.39492   1.3421
  -6  18   1  430.28   51.23   7 2.23122 0.04531   9556   1805 0.9606  16  2.36930   1.2043
  -8  21   1 1326.68   80.27   7 1.90915 0.04508   9556   1806 0.9632  16  2.29466   1.0471
  -9  23   1  676.18   83.91   7 1.73712 0.04502   9556   1809 0.9645  16  2.27475   0.9571
  -9  26   1  748.47  104.79   7 1.56728 0.04541   9556   1810 0.9654  16  2.38438   0.8434
  -8  24   1  592.77   86.41   7 1.69594 0.04545   9556   1811 0.9644  16  2.39866   0.9100
  -9  25   2  342.15  102.59   7 1.54448 0.04494   9556   1812 0.9659  16  2.25194   0.8555
  -8  27   1  909.46  116.37   7 1.51950 0.04573   9556   1813 0.9655  16  2.48658   0.8024
 -10  25   2  499.72   93.37   7 1.52626 0.04462   9556   1814 0.9663  16  2.18139   0.8604
  -7  26   2  846.66  109.22   7 1.51390 0.04557   9556   1817 0.9657  16  2.43130   0.8073
 -11  28   2  623.46  120.21   7 1.38214 0.04477   9556   1818 0.9672  16  2.21338   0.7728
 -12  30   2  927.97  143.88   7 1.29543 0.04476   9556   1819 0.9679  16  2.20963   0.7250
 -12  28   1  331.63  110.81   7 1.41520 0.04473   9556   1820 0.9670  16  2.20392   0.7932
  -9  28   1  795.49  117.68   7 1.46055 0.04558   9556   1821 0.9661  16  2.43101   0.7789
  -8  29   2  338.74  125.21   7 1.37488 0.04564   9556   1823 0.9667  16  2.44749   0.7310
  -7  16   2 1213.08   55.60   7 2.14128 0.04348   9556   1824 0.9628  17  1.96045   1.2890
  -8  15   2  856.05   50.04   7 2.10766 0.04231   9556   1825 0.9640  17  1.76930   1.3621
 -11  19   2  436.85   60.57   7 1.70360 0.04221   9556   1826 0.9669  17  1.75435   1.1078
 -11  23   3 1151.23  116.33   7 1.43239 0.04294   9556   1827 0.9682  17  1.86873   0.8905
 -12  21   3  487.97   90.37   7 1.42098 0.04161   9556   1828 0.9693  17  1.67050   0.9582
 -10  13   2 3327.68   98.50   7 1.78871 0.03909   9556   1830 0.9688  18  1.30329   1.4746
  -7  10   2  831.08   35.91   7 2.23455 0.03923   9556   1831 0.9658  18  1.32163   1.8204
  -6   9   2  622.19   25.08   7 2.39780 0.03920   9556   1832 0.9648  18  1.31407   1.9629
 -10  12   2  870.30   50.39   7 1.70819 0.03846   9556   1833 0.9698  18  1.17621   1.5395
 -11  14   2  771.16   55.31   7 1.65953 0.03900   9556   1834 0.9696  18  1.29014   1.3801
  -9  13   2  474.59   37.96   7 1.96921 0.03990   9556   1835 0.9670  18  1.43006   1.5017
 -10  14   2  409.97   37.80   7 1.83647 0.03981   9556   1836 0.9679  18  1.41988   1.4088
 -12  15   2 1024.97   63.78   7 1.54890 0.03891   9556   1837 0.9704  18  1.27688   1.2995
 -12  16   3 1086.74   89.39   7 1.35440 0.03881   9556   1838 0.9717  18  1.26352   1.1467
 -11  17   3 1250.53   81.09   7 1.48838 0.04004   9556   1839 0.9700  18  1.45410   1.1196
 -12  18   3 1200.48   96.79   7 1.41334 0.03999   9556   1840 0.9705  18  1.44713   1.0674
 -12  15   3  879.54   81.18   7 1.31504 0.03842   9556   1841 0.9722  18  1.17393   1.1872
 -12  17   3  640.66   81.07   7 1.40380 0.03944   9556   1842 0.9709  18  1.36762   1.1110
 -13  17   3  677.72   90.73   7 1.29482 0.03883   9556   1843 0.9721  18  1.26685   1.0938
 -13  16   3  582.75   82.82   7 1.25413 0.03841   9556   1845 0.9726  18  1.17495   1.1313
 -16  20   3  561.08  120.15   7 1.12319 0.03875   9556   1846 0.9732  18  1.25728   0.9550
 -15  20   4 1153.75  142.53   7 1.05400 0.03869   9556   1847 0.9737  18  1.24825   0.9018
 -17  21   4 1006.61  152.97   7 0.94707 0.03837   9556   1848 0.9746  18  1.17020   0.8574
 -14  20   4  380.38  115.93   7 1.11754 0.03912   9556   1849 0.9730  18  1.31790   0.9126
  -6   6   1  738.20   23.43   7 2.60055 0.03857   9556   1850 0.9641  19  0.92370   2.9180
  -7   6   1  321.04   22.37   7 1.83935 0.04090   9556   1851 0.9670  19  0.69520   2.6998
 -10   9   2 1994.29   93.41   7 1.22508 0.04048   9556   1852 0.9714  19  0.72396   1.7297
  -9   8   1  316.69   34.84   7 1.63583 0.03984   9556   1853 0.9691  19  0.77731   2.1584
 -14  13   2 3748.69  177.57   7 1.06183 0.03918   9556   1854 0.9733  19  0.82741   1.3207
 -10  10   2  830.76   56.15   7 1.43605 0.03860   9556   1856 0.9713  19  0.88445   1.6778
 -12  11   1  672.82   61.78   7 1.34297 0.03899   9556   1857 0.9717  19  0.84429   1.6389
 -13  11   2 1582.54  111.00   7 0.94007 0.04153   9556   1858 0.9726  19  0.66625   1.4374
 -15  14   1 1122.96  103.23   7 1.12133 0.03859   9556   1859 0.9733  19  0.87957   1.3169
 -12  11   2  439.21   73.25   7 1.14663 0.03972   9556   1860 0.9724  19  0.78428   1.5002
 -14  12   2 1243.52  120.58   7 0.92726 0.04078   9556   1861 0.9731  19  0.69909   1.3538
 -15  15   2  965.60  105.53   7 1.10991 0.03834   9556   1862 0.9736  19  0.95466   1.2080
 -18  17   2 1653.08  196.04   7 0.89177 0.03859   9556   1863 0.9748  19  0.87539   1.0520
 -16  15   3  564.23  153.74   7 0.83960 0.03956   9556   1865 0.9745  19  0.79552   1.0838
 -18  18   3  796.98  172.24   7 0.86077 0.03843   9556   1866 0.9751  19  0.92168   0.9678
   0  10  -2  886.79   34.32   7 2.82930 0.04373   9556   1868 0.9578  23  2.01002   1.6758
   1  11  -2  861.46   40.13   7 2.63300 0.04434   9556   1869 0.9586  23  2.12846   1.5056
  -1  12  -2  543.95   33.96   7 2.61819 0.04428   9556   1870 0.9588  23  2.11487   1.5028
   1  14  -3  879.14   66.10   7 1.91929 0.04363   9556   1871 0.9643  23  1.98670   1.1454
   0  15  -2  880.16   59.23   7 2.22352 0.04519   9556   1872 0.9608  23  2.33387   1.2090
   1  16  -3 1223.27   86.09   7 1.79906 0.04422   9556   1873 0.9646  23  2.09470   1.0386
  -2  18  -3  423.37   68.35   7 1.75458 0.04424   9556   1875 0.9650  23  2.09923   1.0116
   0  18  -3  716.58   83.57   7 1.71360 0.04455   9556   1876 0.9650  23  2.16682   0.9697
  -2  19  -3  562.12   80.10   7 1.69885 0.04445   9556   1877 0.9652  23  2.14384   0.9673
  -1  19  -3  586.39   85.40   7 1.68174 0.04462   9556   1878 0.9652  23  2.18244   0.9478
   3  17  -3  721.30   89.25   7 1.66200 0.04454   9556   1879 0.9654  23  2.16582   0.9408
   1  20  -3  651.44  103.54   7 1.57903 0.04499   9556   1880 0.9656  23  2.26456   0.8720
   1  19  -3  517.28   91.37   7 1.63263 0.04484   9556   1882 0.9654  23  2.23104   0.9089
  -1  22  -3  642.41  103.63   7 1.52391 0.04508   9556   1884 0.9660  23  2.28870   0.8369
   1  21  -4  673.11  128.18   7 1.36619 0.04414   9556   1886 0.9678  23  2.07775   0.7926
  -4  13   2 1904.50   57.29   7 2.57074 0.04399   9556   1889 0.9594  26  2.05593   1.5012
  -3  13   2 1030.88   39.07   7 2.60587 0.04448   9556   1890 0.9587  26  2.16109   1.4769
  -5  17   2  992.57   58.40   7 2.14947 0.04481   9556   1891 0.9617  26  2.22981   1.1970
  -5  19   2 1074.59   72.72   7 1.97810 0.04518   9556   1892 0.9626  26  2.32635   1.0773
  -4  16   2  470.24   45.15   7 2.26159 0.04496   9556   1893 0.9607  26  2.26649   1.2484
  -7  19   2  503.05   59.78   7 1.93655 0.04447   9556   1894 0.9635  26  2.15221   1.1002
  -7  19   3  768.00   68.27   7 1.70893 0.04346   9556   1895 0.9659  26  1.95476   1.0307
  -7  21   3 1066.44   98.18   7 1.63013 0.04409   9556   1896 0.9660  26  2.06936   0.9481
  -8  27   4  804.11  146.62   7 1.25698 0.04425   9556   1897 0.9685  26  2.09638   0.7253
  -6  11   2  938.15   36.26   7 2.49780 0.04117   9556   1900 0.9624  27  1.60375   1.7378
  -8  14   3 1707.12   78.03   7 1.73757 0.04023   9556   1901 0.9682  27  1.47810   1.2898
  -5  12   3  429.87   41.27   7 2.01004 0.04093   9556   1902 0.9658  27  1.57301   1.4197
  -6  15   4 1060.63   85.28   7 1.52983 0.04063   9556   1903 0.9692  27  1.53382   1.1023
  -6  12   3  396.62   43.13   7 1.90138 0.04012   9556   1904 0.9672  27  1.46170   1.4242
  -7  12   3  476.28   44.57   7 1.79831 0.03947   9556   1905 0.9684  27  1.36720   1.4236
  -9  16   3  577.30   66.09   7 1.66056 0.04083   9556   1907 0.9682  27  1.56134   1.1798
  -7  16   3  509.29   57.15   7 1.80974 0.04215   9556   1908 0.9662  27  1.74581   1.1810
  -8  16   4  550.47   87.54   7 1.43030 0.04015   9556   1909 0.9702  27  1.46973   1.0666
 -10  22   4  919.01  115.46   7 1.32528 0.04212   9556   1910 0.9695  27  1.74269   0.8660
 -12  24   5  981.48  182.28   7 1.08984 0.04102   9556   1911 0.9719  27  1.59062   0.7631
  -5   6   2 2395.36   58.39   7 2.10366 0.03857   9556   1912 0.9672  28  0.91272   2.3868
  -6   7   2  532.26   29.25   7 2.02699 0.03842   9556   1913 0.9678  28  0.95558   2.2041
  -7   8   2  503.91   31.41   7 1.92645 0.03831   9556   1914 0.9685  28  0.98516   2.0368
  -7  10   3  593.85   50.83   7 1.63661 0.03827   9556   1915 0.9703  28  1.11500   1.5467
  -6   8   3  719.02   51.19   7 1.53647 0.03844   9556   1916 0.9708  28  0.93576   1.7034
  -8  11   3  734.53   56.41   7 1.56756 0.03831   9556   1917 0.9707  28  1.13048   1.4633
  -8   9   3  961.48   66.67   7 1.32003 0.03880   9556   1918 0.9719  28  0.85911   1.5848
  -7   9   3  478.56   51.75   7 1.50068 0.03831   9556   1919 0.9712  28  0.97195   1.6065
  -7  10   4  524.17   75.87   7 1.19592 0.03838   9556   1920 0.9730  28  0.94507   1.3138
  -9  13   4  587.36   94.62   7 1.24015 0.03822   9556   1921 0.9728  28  1.11014   1.1766
 -11  14   4  852.22  114.98   7 1.10630 0.03805   9556   1922 0.9738  28  1.03859   1.1146
 -12  17   5  732.67  165.82   7 0.97413 0.03822   9556   1923 0.9745  28  1.11944   0.9173
  -6   4   1 2230.11   78.09   7 1.02897 0.05093   9556   1926 0.9657  29  0.32197   3.2097
  -8   6   1  675.12   45.90   7 1.25669 0.04535   9556   1927 0.9677  29  0.50630   2.5088
  -9   7   2  996.88   86.48   7 0.95406 0.04555   9556   1929 0.9698  29  0.50005   1.9279
  -9   7   3 2409.78  201.23   7 0.69276 0.04763   9556   1930 0.9705  29  0.43321   1.6117
 -14  10   2 1355.50  267.85   7 0.58986 0.04805   9556   1932 0.9710  29  0.41983   1.4154
 -16  13   3 1045.05  264.46   7 0.64296 0.04356   9556   1933 0.9733  29  0.57838   1.1273
   3  10  -2 3237.50   80.56   7 2.54614 0.04410   9556   1934 0.9594  33  2.07719   1.4774
   3   7  -2  844.67   33.18   7 2.86263 0.04252   9556   1935 0.9587  33  1.80263   1.8253
   3   6  -2  578.85   24.42   7 2.93760 0.04175   9556   1936 0.9589  33  1.68540   1.9677
   2   9  -2  275.73   26.68   7 2.78374 0.04363   9556   1937 0.9582  33  1.98940   1.6598
   4  12  -3  959.10   68.79   7 1.87794 0.04319   9556   1938 0.9649  33  1.90888   1.1507
   3  12  -3  785.31   62.20   7 1.93302 0.04310   9556   1939 0.9646  33  1.89384   1.1908
   6  12  -3 1299.20   85.53   7 1.74989 0.04322   9556   1940 0.9658  33  1.91330   1.0706
   4   9  -3  256.64   43.18   7 1.98992 0.04167   9556   1941 0.9654  33  1.67706   1.3379
   2  12  -3  437.14   51.73   7 1.98643 0.04301   9556   1942 0.9643  33  1.88006   1.2299
   4  13  -3  557.51   70.27   7 1.82555 0.04353   9556   1943 0.9650  33  1.96842   1.0960
   6  12  -4 1674.62  119.67   7 1.46942 0.04173   9556   1944 0.9688  33  1.68748   0.9834
   6  11  -3 1132.03   77.73   7 1.79251 0.04284   9556   1945 0.9658  33  1.85269   1.1211
   3  13  -3  477.69   61.61   7 1.88885 0.04352   9556   1946 0.9646  33  1.96711   1.1345
   5  15  -4  931.68  116.53   7 1.44516 0.04285   9556   1947 0.9682  33  1.85434   0.9033
   4  17  -4  917.47  123.37   7 1.42406 0.04342   9556   1948 0.9679  33  1.94677   0.8612
  -2  14   2 1025.15   45.78   7 2.46911 0.04507   9556   1949 0.9591  36  2.30146   1.3521
  -2  16   2  907.41   56.35   7 2.23645 0.04543   9556   1952 0.9605  36  2.40326   1.1990
   0  18   2  767.93   75.58   7 1.96850 0.04590   9556   1953 0.9621  36  2.56673   1.0264
  -2  15   2  205.83   42.10   7 2.35372 0.04527   9556   1954 0.9598  36  2.35962   1.2729
   0  16   2  454.04   51.64   7 2.16410 0.04571   9556   1955 0.9608  36  2.49850   1.1405
  -3  22   2  997.16  100.83   7 1.73802 0.04593   9556   1956 0.9638  36  2.57264   0.9054
  -3  25   3 1734.71  155.71   7 1.44596 0.04562   9556   1957 0.9662  36  2.44276   0.7695
  -2  23   3 1126.25  123.24   7 1.52842 0.04552   9556   1959 0.9656  36  2.41483   0.8176
  -5  28   3  901.42  138.57   7 1.33506 0.04561   9556   1960 0.9670  36  2.43668   0.7113
  -3   9   2  750.99   26.35   7 3.03316 0.04228   9556   1961 0.9578  37  1.76321   1.9651
  -2  11   2  483.51   27.67   7 2.86654 0.04416   9556   1962 0.9571  37  2.08967   1.6573
  -4  17   3  928.60   65.03   7 1.87149 0.04399   9556   1964 0.9643  37  2.05227   1.0941
  -4  13   3  297.35   39.50   7 2.05549 0.04221   9556   1965 0.9645  37  1.75439   1.3366
  -6  18   4 1593.50  112.50   7 1.51649 0.04226   9556   1967 0.9681  37  1.76327   0.9825
  -4  16   4  437.77   75.95   7 1.59642 0.04215   9556   1969 0.9677  37  1.74528   1.0420
  -2  17   4  426.71   80.68   7 1.59333 0.04323   9556   1970 0.9669  37  1.91407   0.9745
  -5  19   4  592.90   92.66   7 1.51244 0.04300   9556   1972 0.9676  37  1.87899   0.9368
  -6  20   4  739.96  107.27   7 1.47208 0.04302   9556   1973 0.9679  37  1.88185   0.9108
  -6  22   4 1002.15  120.66   7 1.42262 0.04367   9556   1974 0.9677  37  1.99179   0.8476
  -3  20   5  836.10  127.31   7 1.29176 0.04268   9556   1975 0.9694  37  1.82898   0.8152
  -5  21   5  764.75  125.22   7 1.26310 0.04246   9556   1976 0.9697  37  1.79512   0.8078
  -4  21   5  612.88  134.23   7 1.27507 0.04280   9556   1977 0.9694  37  1.84702   0.7992
  -2   6   2 1450.08   37.57   7 3.18215 0.03983   9556   1979 0.9592  38  1.41027   2.4548
  -2   5   2  335.64   18.67   7 2.98566 0.03864   9556   1980 0.9616  38  1.19754   2.6486
  -5  10   3 1167.54   51.34   7 1.94012 0.03928   9556   1981 0.9676  38  1.33321   1.5689
  -4   8   3  541.02   37.78   7 1.90185 0.03844   9556   1982 0.9686  38  1.16490   1.7287
  -4  10   4 2114.46   99.72   7 1.48797 0.03850   9556   1983 0.9711  38  1.19544   1.3220
  -5  10   4 1858.27   96.65   7 1.40415 0.03825   9556   1984 0.9718  38  1.11506   1.3269
  -3   9   4  833.01   70.26   7 1.49799 0.03839   9556   1985 0.9711  38  1.16076   1.3659
  -5  12   4 1106.77   86.04   7 1.51995 0.03923   9556   1986 0.9704  38  1.33036   1.2313
  -8  14   4 1131.99   94.38   7 1.37316 0.03895   9556   1988 0.9715  38  1.28674   1.1445
  -6  15   5 1254.03  136.51   7 1.22973 0.03931   9556   1989 0.9721  38  1.34878   0.9847
  -6  16   5 1177.39  134.01   7 1.25146 0.03984   9556   1990 0.9716  38  1.42816   0.9554
  -5  13   5  628.29  115.02   7 1.21594 0.03869   9556   1991 0.9727  38  1.24551   1.0423
  -7  15   6 1488.42  193.01   7 0.95390 0.03828   9556   1992 0.9746  38  1.14078   0.8833
  -4  15   6 1032.21  162.37   7 1.05910 0.03901   9556   1993 0.9734  38  1.30137   0.8742
 -11  20   6 1606.49  222.03   7 0.93527 0.03886   9556   1994 0.9743  38  1.27731   0.7845
  -2   2   1  391.92   10.13   7 3.16823 0.04331   9556   1995 0.9558  39  0.58918   5.4559
  -3   3   2 1110.94   40.00   7 1.43525 0.04575   9556   1996 0.9661  39  0.49289   2.9416
  -1   2   2  623.44   26.46   7 1.68521 0.04441   9556   1997 0.9653  39  0.54083   3.1543
  -2   3   3  523.69   56.52   7 1.01115 0.04597   9556   1998 0.9691  39  0.48645   2.0993
  -5   7   4 1459.85  110.69   7 1.03192 0.04042   9556   1999 0.9727  39  0.72803   1.4492
  -5   8   5 1491.19  169.26   7 0.85139 0.04037   9556   2002 0.9739  39  0.73103   1.1910
  -4   6   4  409.74   91.44   7 0.99329 0.04134   9556   2003 0.9723  39  0.67453   1.5009
  -7  10   5 1593.46  174.39   7 0.88986 0.03934   9556   2004 0.9743  39  0.81335   1.1248
  -6   7   4  386.13  101.47   7 0.89961 0.04224   9556   2007 0.9724  39  0.63554   1.4396
  -3   4   4  717.53  115.46   7 0.70620 0.04700   9556   2008 0.9708  39  0.45359   1.5703
  -6   6   4  885.84  131.36   7 0.71604 0.04574   9556   2009 0.9715  39  0.49416   1.4638
  -5   5   4  893.37  161.81   7 0.65378 0.04759   9556   2011 0.9708  39  0.43465   1.5160
  -4   8   6  910.88  228.15   7 0.69262 0.04091   9556   2012 0.9746  39  0.69247   1.0205
  -6   8   5  700.95  173.46   7 0.75872 0.04173   9556   2013 0.9737  39  0.65719   1.1755
   0   5   6  896.05  231.90   7 0.63581 0.04279   9556   2015 0.9738  39  0.61168   1.0558
   1   9   2 1680.23   48.70   7 3.00480 0.04414   9556   2017 0.9562  46  2.08620   1.7389
   0   9   2  593.97   29.86   7 3.07951 0.04389   9556   2018 0.9559  46  2.04031   1.8068
  -1  11   2  930.44   38.40   7 2.84095 0.04447   9556   2019 0.9570  46  2.15968   1.6107
   1  11   2  760.48   38.89   7 2.70741 0.04486   9556   2020 0.9576  46  2.24918   1.5006
   0  10   2  416.45   29.49   7 2.93608 0.04436   9556   2021 0.9564  46  2.13656   1.6751
   1  15   3 1302.02   77.73   7 1.91979 0.04451   9556   2022 0.9636  46  2.16092   1.0881
   1  16   3 1254.40   81.12   7 1.85681 0.04478   9556   2024 0.9638  46  2.22024   1.0365
   1  13   3  816.22   56.22   7 2.05499 0.04394   9556   2025 0.9631  46  2.04388   1.2044
   2  15   3 2219.47   95.44   7 1.88197 0.04462   9556   2026 0.9637  46  2.18562   1.0598
  -1  16   3  656.76   63.58   7 1.91785 0.04449   9556   2027 0.9636  46  2.15667   1.0882
   0  15   3 1001.29   67.60   7 1.95062 0.04437   9556   2028 0.9634  46  2.12925   1.1151
   0  17   3  762.65   76.83   7 1.82502 0.04487   9556   2029 0.9640  46  2.24048   1.0137
   1  17   3  890.38   81.81   7 1.79541 0.04499   9556   2031 0.9641  46  2.26818   0.9907
   3  18   4 1275.71  116.12   7 1.46829 0.04425   9556   2033 0.9670  46  2.09796   0.8468
   1  18   3  913.97   89.78   7 1.72911 0.04513   9556   2034 0.9644  46  2.30594   0.9459
  -2  18   3  469.63   65.27   7 1.80773 0.04477   9556   2035 0.9642  46  2.21903   1.0094
   0  19   3  681.69   88.72   7 1.70605 0.04522   9556   2036 0.9645  46  2.33212   0.9280
   1  19   4  496.23  107.82   7 1.48417 0.04432   9556   2038 0.9668  46  2.11428   0.8520
  -2   9   3 1378.19   46.96   7 2.20118 0.04045   9556   2040 0.9650  47  1.50404   1.6111
   0   9   3  675.47   39.87   7 2.25988 0.04147   9556   2041 0.9637  47  1.64827   1.5395
   0   8   3  614.18   36.96   7 2.25464 0.04063   9556   2042 0.9645  47  1.52905   1.6286
  -2  10   3  976.98   42.54   7 2.21451 0.04129   9556   2043 0.9642  47  1.62236   1.5270
  -1  11   4 2107.99   96.65   7 1.68348 0.04044   9556   2044 0.9684  47  1.50757   1.2299
  -1   9   3  570.48   37.74   7 2.23738 0.04096   9556   2045 0.9643  47  1.57552   1.5783
  -1  14   4 1373.20   83.73   7 1.66726 0.04224   9556   2046 0.9671  47  1.75955   1.0818
   0  10   4  712.27   63.93   7 1.67448 0.04011   9556   2047 0.9687  47  1.46142   1.2545
  -1  10   4  850.25   67.58   7 1.66114 0.03975   9556   2048 0.9691  47  1.41257   1.2797
   1  10   4  648.55   63.11   7 1.68630 0.04050   9556   2049 0.9683  47  1.51540   1.2268
  -1  16   5 2352.87  165.92   7 1.34528 0.04163   9556   2050 0.9697  47  1.67443   0.9056
  -1  17   5 1825.63  155.56   7 1.33798 0.04208   9556   2051 0.9695  47  1.73688   0.8764
   2  13   5 1501.40  124.76   7 1.35370 0.04094   9556   2052 0.9702  47  1.57826   0.9537
  -1  14   6  808.55  136.58   7 1.09186 0.03936   9556   2054 0.9730  47  1.35789   0.8694
   0   4   3 2262.55   66.41   7 1.75657 0.03855   9556   2055 0.9694  48  0.90980   1.9990
  -1   5   3 1533.74   51.09   7 1.85051 0.03828   9556   2056 0.9690  48  0.99056   1.9468
   1   3   3 2047.07   64.29   7 1.61154 0.03939   9556   2058 0.9696  48  0.81368   2.0363
  -1   7   4  719.27   64.41   7 1.44574 0.03808   9556   2064 0.9717  48  1.05706   1.4335
   4   6   5 1290.68  106.66   7 1.12484 0.03804   9556   2067 0.9737  48  1.04063   1.1313
  -1   8   5 1003.20  112.20   7 1.11658 0.03820   9556   2068 0.9736  48  0.99373   1.1712
   1   6   5  708.89  110.13   7 1.03131 0.03855   9556   2070 0.9739  48  0.89040   1.1974
  -2   8   5  378.06  103.00   7 1.05459 0.03842   9556   2071 0.9739  48  0.92913   1.1769
  -2  11   6  479.84  151.32   7 0.98137 0.03811   9556   2072 0.9745  48  1.08239   0.9525
   1  11   7  862.85  216.36   7 0.84243 0.03809   9556   2073 0.9754  48  1.07800   0.8206
   3  -1   1 1008.93   30.08   7 1.61145 0.05067   9556   2074 0.9611  49  0.32842   4.9287
   0   1   2 1282.60   46.66   7 1.26885 0.04879   9556   2075 0.9652  49  0.39357   3.2449
   6  -1   2 2436.03   77.30   7 1.33008 0.04378   9556   2076 0.9683  49  0.56867   2.3708
   3   0   2 1085.79   38.32   7 1.55200 0.04457   9556   2077 0.9662  49  0.53405   2.9409
   2   0   2  830.74   46.24   7 1.18998 0.04903   9556   2078 0.9657  49  0.38613   3.1010
   8  -2   3  960.84  141.31   7 0.71423 0.04788   9556   2079 0.9702  49  0.42498   1.6934
   6   0   4  636.83  138.08   7 0.77145 0.04462   9556   2080 0.9718  49  0.53273   1.4654
   5   0   4  985.35  165.86   7 0.69755 0.04663   9556   2081 0.9711  49  0.46541   1.5124
   1   4   2  979.56   29.07   7 3.27117 0.03953   9556   2083 0.9590  58  1.35924   2.6024
   3   3   2  800.57   24.45   7 2.96645 0.03909   9556   2084 0.9613  58  1.28818   2.4701
   4   5   3  665.91   38.32   7 2.04664 0.03934   9556   2085 0.9669  58  1.34209   1.6457
   3   5   3  679.49   37.90   7 2.07655 0.03907   9556   2086 0.9669  58  1.29689   1.7192
   3   6   3  206.66   31.85   7 2.14708 0.03994   9556   2087 0.9658  58  1.43429   1.6334
   3   7   4 1336.42   74.93   7 1.58882 0.03902   9556   2088 0.9701  58  1.29437   1.3176
   3   6   4 1042.91   70.02   7 1.52078 0.03845   9556   2089 0.9709  58  1.18032   1.3664
   4   6   4 1125.00   75.21   7 1.51397 0.03857   9556   2090 0.9709  58  1.22029   1.3211
   2   8   4  581.08   61.77   7 1.63386 0.03942   9556   2091 0.9695  58  1.36058   1.2987
   4   7   4  446.23   63.85   7 1.57249 0.03924   9556   2092 0.9700  58  1.33143   1.2730
   4  11   6 1641.55  172.31   7 1.07081 0.03913   9556   2093 0.9733  58  1.32061   0.8729
   6   9   5  547.18  107.41   7 1.25003 0.03950   9556   2095 0.9719  58  1.37925   0.9823
   5  10   6  895.23  138.45   7 1.04013 0.03882   9556   2096 0.9737  58  1.26979   0.8769
   4   9   6  885.06  132.93   7 1.00507 0.03834   9556   2097 0.9742  58  1.15885   0.9178
   5  12   6  411.11  140.92   7 1.08084 0.03969   9556   2100 0.9728  58  1.40940   0.8342
  -1 -11  -1 1535.78   53.60   8 3.03099 0.04529   9557   2101 0.9549  16  2.37753   1.6332
   0 -11  -1  387.85   34.05   8 3.18238 0.04534   9557   2103 0.9537  16  2.39554   1.7087
  -2 -13  -1 1019.48   47.06   8 2.52269 0.04547   9557   2104 0.9584  16  2.42037   1.3480
  -1 -15  -2 1157.24   60.28   8 2.07003 0.04457   9557   2106 0.9624  16  2.17572   1.1687
   0 -18  -2  756.07   72.52   8 1.86683 0.04505   9557   2109 0.9635  16  2.28640   1.0258
  -2 -16  -2  601.39   61.08   8 1.92575 0.04475   9557   2111 0.9633  16  2.21429   1.0765
  -1 -20  -2 1083.01  100.28   8 1.67743 0.04526   9557   2112 0.9647  16  2.34263   0.9104
  -1 -16  -2  300.52   55.75   8 1.98181 0.04476   9557   2113 0.9629  16  2.21805   1.1068
  -2 -17  -2  544.26   66.05   8 1.83944 0.04487   9557   2114 0.9638  16  2.24101   1.0216
  -2 -18  -2  613.78   75.65   8 1.76721 0.04502   9557   2115 0.9643  16  2.27498   0.9736
  -2 -21  -2 1224.97  117.89   8 1.57493 0.04533   9557   2116 0.9654  16  2.36211   0.8513
   0 -21  -2  497.02   91.11   8 1.65047 0.04534   9557   2117 0.9649  16  2.36681   0.8913
  -1 -23  -2  510.46  114.04   8 1.49606 0.04549   9557   2118 0.9659  16  2.40743   0.8014
  -2 -24  -2  817.91  130.71   8 1.41481 0.04556   9557   2120 0.9664  16  2.42605   0.7552
  -1  -9  -2 1633.01   50.78   8 2.71473 0.04245   9557   2121 0.9598  17  1.79082   1.7392
   0  -9  -2  624.96   31.02   8 2.78544 0.04227   9557   2122 0.9595  17  1.76116   1.8061
   1 -11  -2  964.33   40.01   8 2.62176 0.04314   9557   2123 0.9598  17  1.90196   1.6105
   1 -10  -2  618.53   32.00   8 2.72744 0.04259   9557   2124 0.9596  17  1.81260   1.7323
   0 -10  -2  442.28   29.54   8 2.68094 0.04286   9557   2125 0.9596  17  1.85636   1.6745
  -1 -15  -3 1458.16   88.52   8 1.75056 0.04295   9557   2126 0.9660  17  1.87066   1.0876
  -1 -13  -3  757.93   59.92   8 1.83919 0.04215   9557   2127 0.9660  17  1.74571   1.2003
  -1 -16  -3 1197.37   87.71   8 1.70354 0.04331   9557   2128 0.9660  17  1.92836   1.0367
   1 -16  -3  679.69   69.24   8 1.76454 0.04309   9557   2131 0.9658  17  1.89319   1.0873
   0 -17  -3  595.29   81.09   8 1.68515 0.04350   9557   2132 0.9660  17  1.96217   1.0138
   2 -15  -3  502.80   54.11   8 1.82176 0.04247   9557   2133 0.9659  17  1.79500   1.1651
   0 -15  -3  772.47   70.35   8 1.78058 0.04282   9557   2134 0.9659  17  1.84954   1.1150
  -3 -18  -4 1240.34  137.57   8 1.32355 0.04246   9557   2137 0.9693  17  1.79483   0.8466
  -2 -17  -4  543.40   90.44   8 1.37719 0.04211   9557   2139 0.9692  17  1.74078   0.9006
   1 -18  -4  614.47  102.66   8 1.40581 0.04210   9557   2140 0.9690  17  1.73906   0.9200
   2  -9  -3 1272.81   45.70   8 1.89800 0.03884   9557   2141 0.9683  18  1.26019   1.6106
   0  -9  -3  750.62   42.03   8 1.94816 0.03948   9557   2142 0.9674  18  1.36816   1.5414
   0  -8  -3  598.67   38.42   8 1.90684 0.03878   9557   2143 0.9683  18  1.25100   1.6284
   1  -9  -3  675.82   40.47   8 1.92681 0.03916   9557   2144 0.9678  18  1.31363   1.5778
   1 -11  -4 2076.16  101.04   8 1.43112 0.03868   9557   2145 0.9713  18  1.24106   1.2306
   0 -10  -4  773.92   72.80   8 1.39974 0.03845   9557   2147 0.9717  18  1.18399   1.2542
   1 -16  -5 2034.17  161.42   8 1.16992 0.03965   9557   2148 0.9723  18  1.40370   0.9060
  -1 -10  -4  452.92   69.22   8 1.41249 0.03859   9557   2149 0.9715  18  1.22541   1.2281
   1 -12  -4  574.42   70.42   8 1.44703 0.03919   9557   2150 0.9708  18  1.32570   1.1757
   1 -17  -5 1785.68  155.57   8 1.17414 0.04011   9557   2151 0.9719  18  1.46673   0.8770
  -2 -13  -5 1480.77  135.20   8 1.14318 0.03892   9557   2152 0.9730  18  1.28500   0.9539
   1 -13  -4  461.19   74.90   8 1.46607 0.03976   9557   2154 0.9703  18  1.41647   1.1269
  -1 -15  -5  678.18  116.99   8 1.16881 0.03960   9557   2156 0.9723  18  1.39629   0.9092
  -1  -3  -2  688.65   25.81   8 2.26724 0.03923   9557   2157 0.9656  19  0.83036   2.8105
  -2  -2  -2  732.24   28.17   8 1.87378 0.04145   9557   2158 0.9663  19  0.67086   2.8462
  -2  -4  -3  809.96   53.53   8 1.42502 0.03985   9557   2159 0.9705  19  0.77586   1.8836
  -1  -5  -3  554.73   42.62   8 1.57523 0.03864   9557   2160 0.9704  19  0.87738   1.8543
  -5  -3  -3  649.46   59.29   8 1.31461 0.03979   9557   2161 0.9713  19  0.77976   1.7294
  -3  -6  -4  929.08   96.04   8 1.16261 0.03860   9557   2162 0.9731  19  0.87696   1.3692
  -4  -6  -4 1195.94  103.05   8 1.16339 0.03848   9557   2163 0.9731  19  0.91348   1.3190
  -3  -7  -5 3640.07  235.45   8 0.87396 0.03954   9557   2164 0.9743  19  0.79749   1.1255
  -3  -5  -4  761.48   90.37   8 1.04207 0.04010   9557   2165 0.9728  19  0.75349   1.4162
  -4  -4  -4  972.16   99.27   8 0.94091 0.04135   9557   2166 0.9727  19  0.67406   1.4227
  -4  -6  -5 1071.24  169.01   8 0.81423 0.04032   9557   2167 0.9742  19  0.73491   1.1333
  -5  -9   2  912.68   42.94   8 2.47689 0.04423   9557   2168 0.9598  23  2.10088   1.4274
  -4  -9   2  377.71   33.12   8 2.63780 0.04441   9557   2169 0.9585  23  2.14376   1.5020
  -5 -10   2  611.08   43.19   8 2.37411 0.04453   9557   2170 0.9603  23  2.16936   1.3426
  -4 -10   2  234.14   35.87   8 2.51943 0.04472   9557   2171 0.9591  23  2.21380   1.4086
  -6 -12   2 1089.69   64.75   8 2.06994 0.04487   9557   2172 0.9622  23  2.24331   1.1489
  -7 -12   2  721.72   64.16   8 1.96124 0.04463   9557   2173 0.9632  23  2.18902   1.1034
  -6 -10   2  344.01   42.64   8 2.23536 0.04431   9557   2176 0.9615  23  2.11903   1.2816
  -7 -10   2  427.70   46.89   8 2.10010 0.04407   9557   2177 0.9626  23  2.06872   1.2217
  -7 -11   2  454.44   54.71   8 2.03664 0.04441   9557   2178 0.9628  23  2.13890   1.1612
  -6 -13   2  398.51   64.39   8 1.98764 0.04506   9557   2179 0.9626  23  2.28960   1.0914
  -8 -11   2  413.60   50.09   8 1.91514 0.04415   9557   2180 0.9639  23  2.08249   1.1095
   2 -14  -2 1012.86   49.38   8 2.32556 0.04408   9557   2184 0.9610  26  2.07114   1.3518
   1 -14  -2  670.46   45.61   8 2.28265 0.04423   9557   2185 0.9612  26  2.10086   1.3154
   5 -19  -2 1128.10   67.92   8 1.90619 0.04457   9557   2186 0.9636  26  2.17442   1.0765
   2 -16  -2  790.89   54.42   8 2.11938 0.04455   9557   2187 0.9621  26  2.17059   1.1981
   2 -15  -2  326.16   42.04   8 2.22569 0.04436   9557   2189 0.9615  26  2.12885   1.2725
   3 -18  -2  572.21   59.29   8 1.96981 0.04482   9557   2191 0.9629  26  2.23152   1.0965
   3 -22  -2 1125.23   96.13   8 1.67493 0.04532   9557   2192 0.9647  26  2.36157   0.9055
   3 -25  -3 2376.66  175.73   8 1.37444 0.04475   9557   2193 0.9673  26  2.20800   0.7696
   2 -23  -3 1233.71  125.96   8 1.44497 0.04456   9557   2194 0.9669  26  2.16634   0.8178
   4 -22  -3  376.73   96.29   8 1.51463 0.04415   9557   2196 0.9667  26  2.07968   0.8782
   5 -24  -3  728.25  112.37   8 1.43526 0.04436   9557   2197 0.9671  26  2.12330   0.8219
   5 -28  -3  887.75  152.77   8 1.28031 0.04490   9557   2198 0.9679  26  2.24104   0.7110
   4 -10  -2 1553.49   44.28   8 2.62580 0.04103   9557   2200 0.9617  27  1.58293   1.8456
   3  -9  -2  647.99   29.14   8 2.74975 0.04081   9557   2201 0.9611  27  1.55178   1.9631
   3 -11  -3  316.67   37.96   8 1.90997 0.03980   9557   2203 0.9674  27  1.41665   1.4679
   7 -19  -4 2458.50  155.88   8 1.34951 0.04093   9557   2204 0.9702  27  1.57706   0.9513
   6 -18  -4 1568.93  122.07   8 1.37628 0.04077   9557   2205 0.9702  27  1.55483   0.9810
   4 -15  -4  560.87   84.79   8 1.43018 0.03992   9557   2206 0.9704  27  1.43762   1.0860
   6 -20  -4  631.62  109.00   8 1.35646 0.04169   9557   2207 0.9696  27  1.68161   0.9102
   3 -20  -5  919.89  144.24   8 1.15717 0.04094   9557   2208 0.9715  27  1.57953   0.8147
   2  -6  -2 1451.30   35.85   8 2.73929 0.03857   9557   2209 0.9632  28  1.18294   2.4564
   0  -4  -2  942.14   25.14   8 2.54407 0.03841   9557   2210 0.9646  28  0.97209   2.7231
   2  -5  -2  291.99   17.97   8 2.47386 0.03841   9557   2211 0.9650  28  0.97157   2.6492
   1  -6  -3 1105.17   50.75   8 1.61595 0.03856   9557   2212 0.9702  28  0.90056   1.8565
   0  -6  -3 2146.44   66.36   8 1.68368 0.03835   9557   2213 0.9700  28  0.96635   1.8120
   4  -8  -3  474.42   44.03   8 1.59609 0.03836   9557   2214 0.9705  28  0.96078   1.7269
   4 -10  -4 2122.06  111.30   8 1.23191 0.03830   9557   2215 0.9728  28  0.96989   1.3213
   1  -7  -3  504.05   37.01   8 1.77931 0.03811   9557   2216 0.9696  28  1.05552   1.7666
   5 -10  -4 1942.63  110.11   8 1.16168 0.03851   9557   2217 0.9731  28  0.90610   1.3270
   3  -8  -3  494.54   42.45   8 1.70415 0.03811   9557   2218 0.9700  28  1.03881   1.7166
   3  -9  -4  734.75   80.06   8 1.20672 0.03848   9557   2220 0.9729  28  0.91518   1.3657
   3  -8  -4 1003.17   83.15   8 1.09427 0.03959   9557   2221 0.9728  28  0.79492   1.4135
   2 -10  -4  696.00   74.01   8 1.34510 0.03818   9557   2222 0.9722  28  1.09163   1.2956
   1  -9  -4  595.17   74.19   8 1.31654 0.03808   9557   2223 0.9725  28  1.03450   1.3312
   2 -10  -5 1578.96  148.28   8 0.95246 0.03858   9557   2224 0.9744  28  0.87962   1.1185
   1 -11  -5  773.26  118.82   8 1.05578 0.03809   9557   2226 0.9741  28  1.02558   1.0760
   4 -11  -5  521.58  123.40   8 0.94067 0.03857   9557   2227 0.9745  28  0.88052   1.1036
   7 -15  -6 1363.66  209.09   8 0.78933 0.03840   9557   2228 0.9755  28  0.92613   0.8835
   5 -11  -5  470.99  120.08   8 0.88361 0.03920   9557   2229 0.9744  28  0.82474   1.1024
   2 -14  -6  835.13  178.19   8 0.88710 0.03802   9557   2230 0.9752  28  1.05429   0.8817
   4 -15  -6  696.91  190.80   8 0.87818 0.03801   9557   2231 0.9752  28  1.05184   0.8747
  -2   0  -1  321.01   14.28   8 1.77791 0.05062   9557   2232 0.9598  29  0.32963   5.4181
  -1  -3  -3 2056.92   95.33   8 1.05593 0.04484   9557   2233 0.9696  29  0.52302   2.0421
   1  -2  -2  898.67   55.19   8 0.89604 0.05199   9557   2235 0.9661  29  0.28456   3.1595
  -1  -2  -3  567.91  120.51   8 0.66935 0.05107   9557   2238 0.9686  29  0.31884   2.1083
   1  -5  -4  609.00  131.42   8 0.78675 0.04500   9557   2239 0.9714  29  0.51812   1.5356
  -4  -3  -4  600.24  140.96   8 0.76746 0.04467   9557   2240 0.9718  29  0.53054   1.4637
  -5  -2  -4  746.61  210.06   8 0.64050 0.04730   9557   2241 0.9711  29  0.44387   1.4549
  -3  -7   2  892.68   33.65   8 3.05445 0.04359   9557   2243 0.9564  33  1.98329   1.8248
  -3  -6   2  525.80   26.27   8 3.16227 0.04291   9557   2244 0.9563  33  1.86542   1.9684
  -6  -8   3 1759.15   67.24   8 1.99775 0.04226   9557   2245 0.9648  33  1.76204   1.2949
  -5  -7   3  462.79   34.68   8 2.11032 0.04166   9557   2247 0.9646  33  1.67492   1.4202
  -4  -9   3  297.83   41.78   8 2.15210 0.04294   9557   2248 0.9632  33  1.86877   1.3380
  -6  -9   3  312.68   49.16   8 1.96469 0.04277   9557   2250 0.9646  33  1.84287   1.2334
  -6 -12   4 1611.05  115.01   8 1.57887 0.04290   9557   2251 0.9672  33  1.86221   0.9840
  -4 -12   3  929.87   63.90   8 1.99406 0.04422   9557   2252 0.9633  33  2.09474   1.1512
  -5 -11   4  450.26   75.66   8 1.65427 0.04251   9557   2253 0.9670  33  1.80235   1.0549
  -5 -12   4  428.42   76.36   8 1.63081 0.04294   9557   2254 0.9668  33  1.86966   1.0136
  -5 -15   4 1056.31  114.11   8 1.54392 0.04398   9557   2255 0.9667  33  2.04878   0.9035
  -9 -17   5  586.38  150.51   8 1.18410 0.04343   9557   2256 0.9696  33  1.94882   0.7156
  -8 -16   5  524.61  146.86   8 1.23090 0.04319   9557   2257 0.9694  33  1.90731   0.7547
  -8 -15   6 1121.09  175.60   8 1.09903 0.04197   9557   2258 0.9712  33  1.72220   0.7244
   3 -16  -1  301.46   40.65   8 2.45082 0.04565   9557   2260 0.9587  36  2.48328   1.2949
   3 -17  -1  399.22   49.52   8 2.31779 0.04574   9557   2261 0.9596  36  2.51488   1.2182
   3 -20  -1  410.20   65.97   8 1.97577 0.04595   9557   2262 0.9620  36  2.58626   1.0272
   5 -24  -1  827.46   97.06   8 1.68558 0.04595   9557   2263 0.9641  36  2.57682   0.8775
   8 -27  -1  844.72  118.13   8 1.51797 0.04571   9557   2264 0.9656  36  2.47959   0.8026
   7 -27  -1  771.77  123.22   8 1.51886 0.04588   9557   2265 0.9654  36  2.54372   0.7947
   7 -30  -1 1162.36  168.44   8 1.36697 0.04601   9557   2266 0.9665  36  2.59197   0.7101
   4 -13  -2 1918.24   56.94   8 2.42551 0.04301   9557   2268 0.9613  37  1.88071   1.5014
   7 -16  -2 1193.18   55.62   8 2.06669 0.04288   9557   2269 0.9638  37  1.86034   1.2889
   5 -18  -3 1373.84   83.73   8 1.68763 0.04281   9557   2271 0.9665  37  1.84820   1.0573
   8 -19  -2  748.00   57.07   8 1.84837 0.04356   9557   2272 0.9648  37  1.97466   1.1074
   7 -19  -2  551.96   58.07   8 1.87904 0.04397   9557   2273 0.9643  37  2.04829   1.0998
   8 -17  -2  473.80   48.31   8 1.94861 0.04275   9557   2274 0.9648  37  1.83937   1.2249
   7 -19  -3  617.26   77.77   8 1.61462 0.04251   9557   2275 0.9673  37  1.80110   1.0302
   7 -21  -3  840.98  100.58   8 1.54188 0.04318   9557   2277 0.9673  37  1.90671   0.9455
   8 -24  -3  746.60  111.70   8 1.42631 0.04373   9557   2278 0.9677  37  2.00387   0.8465
  11 -27  -3  984.38  135.88   8 1.28651 0.04354   9557   2279 0.9688  37  1.96818   0.7724
  11 -26  -3  437.17  125.22   8 1.31289 0.04328   9557   2280 0.9688  37  1.92238   0.8007
   8 -27  -4  787.00  154.20   8 1.18793 0.04327   9557   2281 0.9697  37  1.92056   0.7249
   7 -10  -2  871.66   36.33   8 2.09632 0.03867   9557   2283 0.9672  38  1.22942   1.8174
   6  -9  -2  570.02   31.05   8 2.21752 0.03858   9557   2284 0.9665  38  1.20096   1.9623
   5 -10  -3 1225.01   53.92   8 1.70131 0.03837   9557   2285 0.9699  38  1.14727   1.5675
   5 -10  -2  403.53   21.73   8 2.49031 0.04023   9557   2286 0.9633  38  1.47235   1.8544
   8 -14  -3 1785.01   88.51   8 1.60899 0.03933   9557   2287 0.9697  38  1.34596   1.2907
   5 -11  -3  338.90   44.57   8 1.77322 0.03888   9557   2288 0.9690  38  1.26876   1.4959
   6 -12  -3  447.49   51.71   8 1.71782 0.03906   9557   2289 0.9692  38  1.29925   1.4199
   8 -14  -4  932.02  106.59   8 1.21430 0.03824   9557   2291 0.9730  38  1.11777   1.1450
   8 -16  -4  723.97  105.71   8 1.29405 0.03905   9557   2292 0.9719  38  1.30364   1.0666
  12 -18  -4 1571.90  159.53   8 1.10521 0.03847   9557   2293 0.9735  38  1.19860   0.9797
   8 -15  -4  611.49   99.95   8 1.25999 0.03852   9557   2294 0.9725  38  1.21099   1.1069
   9 -16  -4  863.50  115.35   8 1.22828 0.03862   9557   2295 0.9726  38  1.23321   1.0620
  11 -16  -4  485.42  110.06   8 1.09720 0.03817   9557   2296 0.9738  38  1.09827   1.0511
  12 -24  -5 1119.09  202.20   8 1.00851 0.03996   9557   2297 0.9731  38  1.44718   0.7616
   2  -2  -1  437.54   11.48   8 2.31359 0.04771   9557   2299 0.9580  39  0.42629   5.4685
   3  -3  -1  329.55   10.64   8 2.88328 0.04235   9557   2300 0.9587  39  0.63242   4.6360
   5  -6  -2 2197.09   55.79   8 1.80085 0.03988   9557   2302 0.9680  39  0.77460   2.3840
   2  -5  -3  583.35   47.09   8 1.24430 0.04212   9557   2304 0.9701  39  0.64089   1.9751
   9  -8  -2  890.55   57.84   8 1.17940 0.04215   9557   2305 0.9705  39  0.63967   1.8756
   6  -8  -3  726.66   62.87   8 1.27905 0.03992   9557   2306 0.9714  39  0.76947   1.7040
   7  -9  -3  525.80   61.25   8 1.28189 0.03931   9557   2308 0.9718  39  0.81828   1.6111
   8  -8  -3  622.32   88.73   8 0.91262 0.04377   9557   2310 0.9713  39  0.56940   1.6246
   7 -10  -4  590.82  107.58   8 0.98420 0.03993   9557   2311 0.9733  39  0.76655   1.3159
   5  -7  -4 1273.16  139.97   8 0.75041 0.04497   9557   2312 0.9717  39  0.51906   1.4621
   5  -8  -4  636.16  102.85   8 0.90801 0.04184   9557   2313 0.9726  39  0.65269   1.4162
   4  -9  -5  810.39  152.59   8 0.76832 0.04132   9557   2315 0.9738  39  0.67508   1.1600
   6 -10  -5 1564.37  198.22   8 0.73991 0.04155   9557   2316 0.9739  39  0.66484   1.1337
   7 -10  -5 1858.18  243.32   8 0.67658 0.04288   9557   2317 0.9735  39  0.60756   1.1309
   6 -13  -1 2037.42   57.27   8 2.83347 0.04384   9557   2322 0.9577  46  2.02895   1.6683
   5 -13  -1 1134.51   40.51   8 2.92176 0.04445   9557   2324 0.9565  46  2.15594   1.6582
   5 -12  -1  428.16   26.98   8 3.09281 0.04412   9557   2326 0.9556  46  2.08332   1.7914
   7 -16  -1  445.94   38.49   8 2.39766 0.04435   9557   2327 0.9603  46  2.12875   1.3709
  10 -22  -1 1540.17   93.66   8 1.77320 0.04449   9557   2329 0.9646  46  2.15502   1.0066
   8 -21  -1 1077.68   75.75   8 1.90415 0.04506   9557   2330 0.9632  46  2.29039   1.0453
   9 -20  -1  549.86   61.59   8 1.94163 0.04446   9557   2331 0.9634  46  2.14865   1.1041
   9 -23  -1  463.01   80.27   8 1.74355 0.04508   9557   2333 0.9644  46  2.29144   0.9569
  10 -23  -2  648.14   92.05   8 1.58996 0.04391   9557   2334 0.9664  46  2.03662   0.9339
  11 -25  -1  899.11   97.93   8 1.58885 0.04475   9557   2336 0.9658  46  2.21191   0.8887
   9 -25  -2  576.86  104.21   8 1.51818 0.04462   9557   2337 0.9664  46  2.18200   0.8557
  12 -25  -2  488.80   93.40   8 1.44755 0.04360   9557   2338 0.9676  46  1.98042   0.8656
  11 -28  -2  536.93  126.50   8 1.36546 0.04455   9557   2340 0.9675  46  2.16478   0.7731
  12 -30  -2  734.47  146.24   8 1.28635 0.04463   9557   2341 0.9680  46  2.18012   0.7254
  13 -29  -2  369.17  126.73   8 1.29748 0.04418   9557   2343 0.9683  46  2.08325   0.7515
   8 -15  -2  935.41   52.43   8 2.03854 0.04178   9557   2345 0.9650  47  1.69202   1.3615
   9 -14  -2  921.72   52.30   8 1.92347 0.04026   9557   2346 0.9670  47  1.48034   1.4260
   8 -13  -2  485.28   39.34   8 2.06018 0.04032   9557   2347 0.9660  47  1.48843   1.5207
  12 -18  -2 1168.41   84.87   8 1.60337 0.04074   9557   2348 0.9687  47  1.54880   1.1464
  11 -19  -3 1488.42  111.87   8 1.43590 0.04059   9557   2349 0.9699  47  1.52986   1.0368
  12 -19  -2  864.35   83.74   8 1.60140 0.04133   9557   2350 0.9682  47  1.63093   1.0998
  10 -17  -2  427.29   57.73   8 1.79519 0.04152   9557   2351 0.9668  47  1.65640   1.2184
  11 -18  -2  650.88   68.57   8 1.69532 0.04144   9557   2352 0.9675  47  1.64523   1.1565
  12 -20  -3  475.42  101.55   8 1.37191 0.04056   9557   2354 0.9703  47  1.52578   0.9927
   6  -6  -1  716.79   22.52   8 2.57061 0.03861   9557   2356 0.9642  48  0.91196   2.9189
  10 -12  -2 1043.52   52.22   8 1.65657 0.03834   9557   2358 0.9702  48  1.13662   1.5390
   7  -8  -2  467.66   34.85   8 1.76221 0.03858   9557   2359 0.9693  48  0.90106   2.0235
  11 -12  -2  904.27   65.17   8 1.46249 0.03814   9557   2360 0.9715  48  1.02188   1.4954
  10 -10  -2  708.05   56.69   8 1.38289 0.03891   9557   2361 0.9715  48  0.85066   1.6757
  12 -15  -3  817.45   97.40   8 1.24391 0.03820   9557   2362 0.9728  48  1.10305   1.1870
  15 -15  -2  720.39   94.53   8 1.12736 0.03828   9557   2363 0.9735  48  0.97064   1.2083
  16 -17  -3 1486.24  168.95   8 0.96524 0.03827   9557   2364 0.9745  48  0.97050   1.0347
  14 -15  -3 1080.37  128.23   8 1.02069 0.03841   9557   2366 0.9741  48  0.93094   1.1370
  16 -15  -3  703.24  140.31   8 0.81562 0.03987   9557   2367 0.9744  48  0.77090   1.0847
  17 -21  -4 1129.38  190.75   8 0.90025 0.03818   9557   2368 0.9750  48  1.10692   0.8563
  18 -18  -3  670.61  157.67   8 0.85095 0.03846   9557   2369 0.9751  48  0.91017   0.9680
   5  -3   0  746.09   27.71   8 1.46877 0.05056   9557   2371 0.9624  49  0.33341   4.4257
   6  -4  -1 2205.36   77.61   8 1.00717 0.05113   9557   2372 0.9658  49  0.31514   3.2092
   8  -6  -1  649.54   43.22   8 1.29313 0.04471   9557   2373 0.9679  49  0.52832   2.4763
  12  -8  -1 2405.82  164.34   8 0.72014 0.04832   9557   2375 0.9699  49  0.41065   1.7660
  13 -10  -2  405.86  142.64   8 0.76091 0.04480   9557   2377 0.9717  49  0.52511   1.4658
   9 -11  -1 1830.73   54.19   8 2.27257 0.03931   9557   2380 0.9655  58  1.33490   1.8357
   7  -8  -1  325.58   18.33   8 2.65067 0.03854   9557   2382 0.9638  58  1.17360   2.3936
   9 -12  -1  537.06   31.17   8 2.33107 0.04025   9557   2384 0.9643  58  1.47549   1.7328
  11 -12  -1  749.03   42.57   8 1.82000 0.03849   9557   2385 0.9690  58  1.18418   1.6305
  10 -11  -1  628.82   35.24   8 1.98550 0.03852   9557   2386 0.9680  58  1.18688   1.7753
  10 -13  -1  792.55   37.89   8 2.13566 0.04013   9557   2387 0.9657  58  1.46123   1.6002
  11 -13  -1  431.99   36.89   8 1.90829 0.03919   9557   2388 0.9679  58  1.31867   1.5575
  12 -14  -1  727.18   49.83   8 1.75454 0.03910   9557   2389 0.9690  58  1.30659   1.4433
  11 -14  -2  735.32   54.20   8 1.62986 0.03884   9557   2390 0.9700  58  1.26387   1.3796
  12 -15  -2  879.54   70.59   8 1.53557 0.03884   9557   2391 0.9705  58  1.26627   1.2976
  15 -17  -1  789.92   76.83   8 1.42079 0.03894   9557   2392 0.9712  58  1.28421   1.1862
  13 -17  -2  638.04   76.13   8 1.49424 0.03946   9557   2393 0.9703  58  1.36955   1.1812
  15 -20  -2  837.43  107.45   8 1.34483 0.03990   9557   2394 0.9710  58  1.43670   1.0217
  16 -19  -1  831.37   86.87   8 1.37720 0.03948   9557   2395 0.9711  58  1.37452   1.0854
  22 -27  -2 1666.23  206.57   8 0.96412 0.03947   9557   2399 0.9737  58  1.37848   0.7580
  18 -22  -2  491.39  126.21   8 1.13861 0.03923   9557   2400 0.9728  58  1.33521   0.9196
 -14  12  -2 1014.52   49.73   9 2.50630 0.04532   9558   2402 0.9586  16  2.37515   1.3512
 -16  14  -2  762.87   56.64   9 2.22796 0.04536   9558   2403 0.9606  16  2.38161   1.1995
 -18  15  -2  486.25   61.54   9 1.99752 0.04506   9558   2406 0.9626  16  2.28936   1.0968
 -15  13  -2  255.49   43.57   9 2.36422 0.04536   9558   2407 0.9596  16  2.38461   1.2722
 -25  22  -3 1775.50  160.46   9 1.42919 0.04540   9558   2408 0.9664  16  2.37908   0.7699
 -19  17  -3  209.10   71.27   9 1.81866 0.04562   9558   2409 0.9634  16  2.45402   0.9658
 -23  21  -3  998.70  126.61   9 1.53766 0.04563   9558   2410 0.9655  16  2.44869   0.8174
 -21  17  -3  309.48   85.72   9 1.66930 0.04510   9558   2412 0.9649  16  2.29709   0.9150
 -21  16  -3  437.55   78.14   9 1.65766 0.04475   9558   2413 0.9653  16  2.21254   0.9271
 -24  19  -3  522.61  104.56   9 1.47955 0.04489   9558   2414 0.9664  16  2.24220   0.8214
 -28  23  -3  889.12  146.84   9 1.28743 0.04500   9558   2415 0.9678  16  2.26410   0.7111
 -25  21  -3  391.71  116.77   9 1.42992 0.04518   9558   2416 0.9666  16  2.31461   0.7808
 -27  24  -3  644.94  128.87   9 1.33142 0.04539   9558   2417 0.9672  16  2.37499   0.7178
 -27  25  -3  348.73  139.00   9 1.32604 0.04558   9558   2419 0.9671  16  2.43015   0.7073
 -13   8  -1 1127.53   41.83   9 2.59561 0.04253   9558   2423 0.9605  17  1.80432   1.6540
 -15  10  -1  402.28   37.46   9 2.31223 0.04297   9558   2424 0.9621  17  1.87473   1.4344
 -18  12  -1  466.80   52.84   9 1.91162 0.04274   9558   2425 0.9650  17  1.83742   1.2025
 -19  14  -1  502.86   55.50   9 1.86670 0.04347   9558   2426 0.9648  17  1.95728   1.1249
 -21  13  -1 1079.89   94.49   9 1.59215 0.04204   9558   2427 0.9678  17  1.72988   1.0460
 -24  16  -1  613.95  103.42   9 1.42218 0.04246   9558   2428 0.9686  17  1.79455   0.9098
 -25  15  -2  435.51  106.55   9 1.34047 0.04241   9558   2429 0.9692  17  1.78602   0.8604
 -27  20  -1  983.23  141.11   9 1.29682 0.04318   9558   2430 0.9690  17  1.90569   0.7955
 -25  16  -2  693.57  114.43   9 1.37415 0.04291   9558   2431 0.9686  17  1.86459   0.8556
 -27  19  -1  519.05  134.34   9 1.27911 0.04277   9558   2432 0.9694  17  1.84231   0.8032
 -26  19  -2  421.08  115.50   9 1.37038 0.04384   9558   2433 0.9680  17  2.02280   0.8084
  -9   4   0 1933.68   49.88   9 2.84163 0.03868   9558   2434 0.9625  18  1.21554   2.4881
 -10   5   0  763.36   28.09   9 2.76828 0.03930   9558   2435 0.9624  18  1.32608   2.2488
 -13   7   0  850.58   35.74   9 2.21970 0.03968   9558   2436 0.9655  18  1.39749   1.7254
 -11   5   0  368.04   25.59   9 2.36100 0.03874   9558   2438 0.9654  18  1.23634   2.0369
 -20   9   0 4341.81  171.17   9 1.29406 0.03861   9558   2439 0.9722  18  1.23009   1.1214
 -12   5   0  600.34   32.03   9 2.03275 0.03844   9558   2440 0.9677  18  1.15773   1.8578
 -15   7   0  514.02   43.44   9 1.76642 0.03883   9558   2441 0.9691  18  1.26058   1.4985
 -18   7   0 1189.03   78.83   9 1.30345 0.03823   9558   2442 0.9724  18  1.11132   1.2355
 -16   7   0  454.40   52.84   9 1.58085 0.03852   9558   2443 0.9705  18  1.20150   1.3983
 -21  11   0 1298.33  105.29   9 1.34982 0.03944   9558   2444 0.9713  18  1.36760   1.0683
 -17   7   0  510.84   60.46   9 1.43994 0.03838   9558   2447 0.9715  18  1.15666   1.3171
 -21   9  -1  406.55   85.39   9 1.31204 0.03931   9558   2448 0.9716  18  1.34699   1.0518
 -24  11  -1  362.68  103.92   9 1.18222 0.03954   9558   2449 0.9723  18  1.38736   0.9245
  -8   2   0  599.31   25.23   9 2.20370 0.03910   9558   2451 0.9661  19  0.84108   2.6989
  -9   2   0  524.50   31.35   9 1.82018 0.03972   9558   2453 0.9681  19  0.78839   2.3696
 -12   3   0  757.76   53.86   9 1.48121 0.03897   9558   2455 0.9708  19  0.84685   1.8025
 -14   4   0  758.70   68.13   9 1.36101 0.03851   9558   2457 0.9719  19  0.90891   1.5502
 -12   1  -1  852.39   71.08   9 1.21626 0.03994   9558   2459 0.9718  19  0.76701   1.6253
 -13   2  -1  440.83   58.86   9 1.33189 0.03860   9558   2460 0.9720  19  0.88229   1.5597
 -20   4  -1 2802.83  222.60   9 0.91129 0.03851   9558   2461 0.9747  19  0.89966   1.0479
 -19   4  -1 1902.78  171.91   9 0.98171 0.03843   9558   2462 0.9743  19  0.92437   1.1008
 -17   4   0 1420.47  127.73   9 1.00388 0.03931   9558   2463 0.9736  19  0.81623   1.2647
 -17   2  -1  680.14  136.31   9 0.89510 0.03988   9558   2464 0.9739  19  0.77070   1.1907
 -19   3  -1  944.86  162.98   9 0.87574 0.03914   9558   2465 0.9745  19  0.82898   1.0873
 -19   3   0 1082.83  176.01   9 0.73208 0.04125   9558   2466 0.9741  19  0.67770   1.1012
 -22   6   0  684.75  180.64   9 0.84773 0.03854   9558   2467 0.9751  19  0.88840   0.9863
 -20   5   0  481.91  152.58   9 0.88329 0.03895   9558   2468 0.9746  19  0.84429   1.0779
  -3   8  -3  762.75   30.91   9 2.99235 0.04420   9558   2469 0.9562  23  2.09931   1.7252
  -5   9  -3  566.65   37.48   9 3.03696 0.04515   9558   2470 0.9550  23  2.33673   1.6503
  -6  10  -4  841.87   48.96   9 2.35597 0.04461   9558   2472 0.9604  23  2.18663   1.3263
  -5  11  -4  567.36   47.11   9 2.27930 0.04459   9558   2473 0.9609  23  2.18330   1.2843
  -5  12  -4  250.18   51.12   9 2.21254 0.04478   9558   2474 0.9612  23  2.22496   1.2336
  -6  11  -5  547.35   56.34   9 1.89043 0.04395   9558   2476 0.9642  23  2.04469   1.1077
  -9  14  -6 1050.61  105.28   9 1.58183 0.04443   9558   2478 0.9660  23  2.13944   0.9018
  -5  13  -6  429.67   85.88   9 1.53412 0.04345   9558   2479 0.9671  23  1.95280   0.9259
  -8  17  -7 1854.40  176.95   9 1.32717 0.04421   9558   2480 0.9680  23  2.08929   0.7674
  -8  14  -6  677.60   97.33   9 1.57757 0.04431   9558   2481 0.9662  23  2.11230   0.9062
  -8  16  -7  825.84  132.74   9 1.34166 0.04403   9558   2482 0.9681  23  2.05775   0.7830
 -10  20  -7  659.76  145.21   9 1.30244 0.04494   9558   2483 0.9677  23  2.25060   0.7217
 -10  16  -7  383.17  121.54   9 1.35822 0.04433   9558   2484 0.9677  23  2.11472   0.7796
  -9  21  -7  528.04  160.83   9 1.27026 0.04487   9558   2485 0.9680  23  2.23478   0.7065
  -7  18  -7  423.18  125.33   9 1.29672 0.04419   9558   2486 0.9683  23  2.08615   0.7505
 -16  15  -1  868.10   55.00   9 2.23825 0.04503   9558   2487 0.9608  26  2.28730   1.2296
 -14  13  -1  416.60   38.07   9 2.57425 0.04511   9558   2488 0.9583  26  2.31455   1.4056
 -19  17  -1 1023.56   74.23   9 1.88496 0.04465   9558   2489 0.9637  26  2.19270   1.0595
 -20  17  -1  498.70   70.94   9 1.79429 0.04435   9558   2490 0.9646  26  2.12369   1.0274
 -24  19  -1  960.96  104.23   9 1.48473 0.04375   9558   2491 0.9672  26  2.00654   0.8804
 -27  25  -1  818.25  142.83   9 1.30747 0.04455   9558   2492 0.9679  26  2.16314   0.7406
 -25  24  -1  374.96  107.56   9 1.41128 0.04479   9558   2493 0.9670  26  2.21800   0.7882
 -11   7   0  368.54   24.34   9 2.85565 0.04097   9558   2495 0.9602  27  1.57242   2.0176
 -15   9   0  945.72   44.78   9 2.04142 0.04049   9558   2496 0.9660  27  1.51203   1.4879
 -18  11   0 1646.51   82.31   9 1.71411 0.04062   9558   2497 0.9680  27  1.53106   1.2369
 -16  10   0  509.17   46.42   9 1.94766 0.04080   9558   2498 0.9664  27  1.55525   1.3880
 -21  16   1 1552.94  114.94   9 1.40798 0.04068   9558   2500 0.9700  27  1.54183   1.0103
 -17  11   0  353.07   49.69   9 1.85720 0.04105   9558   2501 0.9668  27  1.58964   1.3010
 -19  13   0  568.39   68.25   9 1.69875 0.04149   9558   2502 0.9675  27  1.65356   1.1544
 -17  12   0  391.99   48.12   9 1.91891 0.04175   9558   2503 0.9658  27  1.68789   1.2839
 -19  14   0  554.15   65.73   9 1.73961 0.04210   9558   2504 0.9667  27  1.73789   1.1390
 -20  14   0  917.99   81.89   9 1.62480 0.04167   9558   2505 0.9678  27  1.67781   1.0921
 -20  13   0  665.77   78.55   9 1.57798 0.04106   9558   2506 0.9686  27  1.59369   1.1032
 -21  15   1  868.25   95.90   9 1.37494 0.04018   9558   2507 0.9706  27  1.47425   1.0228
 -24  16   0  610.83  114.18   9 1.33281 0.04128   9558   2509 0.9701  27  1.62515   0.9178
 -28  19   0  774.09  162.24   9 1.14529 0.04140   9558   2510 0.9713  27  1.64240   0.7823
 -10   5   1  599.43   32.49   9 1.86081 0.03857   9558   2511 0.9687  28  0.90634   2.1251
 -14   7   1 1691.92   74.74   9 1.51824 0.03815   9558   2512 0.9712  28  1.02154   1.5529
 -15   6   1  719.01   73.33   9 1.22779 0.03862   9558   2514 0.9726  28  0.87382   1.4508
 -18  10   2 1508.75  131.85   9 1.05073 0.03838   9558   2515 0.9739  28  0.93906   1.1611
 -17   8   1  697.84   79.78   9 1.27453 0.03810   9558   2516 0.9727  28  1.02902   1.2950
 -15   7   1  484.21   62.43   9 1.38675 0.03824   9558   2517 0.9719  28  0.99075   1.4586
 -16   6   1  953.59   92.11   9 1.12347 0.03890   9558   2518 0.9731  28  0.85033   1.3619
 -20   9   1 1207.88  127.34   9 1.08462 0.03808   9558   2519 0.9739  28  1.02877   1.1023
 -20  10   1  550.28  104.85   9 1.17284 0.03824   9558   2520 0.9733  28  1.11769   1.1060
 -22   8   1 2260.15  195.72   9 0.86136 0.03852   9558   2521 0.9750  28  0.89413   0.9962
 -22  12   2 1731.36  176.67   9 0.94231 0.03812   9558   2522 0.9748  28  1.01226   0.9719
 -17   6   1  427.54   92.09   9 1.02109 0.03922   9558   2524 0.9735  28  0.82364   1.2755
 -23  11   1  594.93  148.90   9 1.01185 0.03819   9558   2525 0.9743  28  1.10643   0.9629
 -21  10   2  742.93  149.96   9 0.87260 0.03854   9558   2526 0.9749  28  0.88743   1.0163
 -18   9   2  633.74   96.67   9 0.95991 0.03887   9558   2527 0.9742  28  0.85147   1.1621
 -23   9   1 1041.21  173.70   9 0.87246 0.03834   9558   2528 0.9751  28  0.94740   0.9563
  -3   0   0  222.14    6.92   9 2.69604 0.04793   9558   2529 0.9549  29  0.41786   6.4991
  -5   0   0  851.02   29.68   9 1.62934 0.04798   9558   2530 0.9630  29  0.41930   3.9145
 -10   2   1 1177.37  100.42   9 0.84875 0.04788   9558   2532 0.9691  29  0.42464   2.0139
 -11   2   1 1267.95  119.18   9 0.78982 0.04773   9558   2534 0.9697  29  0.42965   1.8525
  -8  -2  -1 1072.81  128.47   9 0.70771 0.05013   9558   2535 0.9688  29  0.35222   2.0197
 -13   3   1  625.90  104.70   9 0.88106 0.04408   9558   2536 0.9713  29  0.55587   1.6056
 -13  -1  -1  792.47  189.75   9 0.67873 0.04591   9558   2537 0.9716  29  0.48881   1.4025
  -2   9  -3 2632.96   67.20   9 2.74118 0.04382   9558   2538 0.9583  33  2.02476   1.6161
  -1   8  -3 2091.59   56.57   9 2.70050 0.04297   9558   2539 0.9594  33  1.87395   1.6757
   0   9  -4  474.65   46.34   9 1.96927 0.04183   9558   2540 0.9654  33  1.69902   1.3112
  -1  15  -6 1691.04  159.70   9 1.32751 0.04246   9558   2542 0.9693  33  1.79379   0.8495
  -4  14  -5  592.48   82.08   9 1.72389 0.04399   9558   2543 0.9654  33  2.05237   1.0077
  -1  14  -5  927.95  100.07   9 1.54936 0.04277   9558   2544 0.9675  33  1.84288   0.9726
   0  12  -5 1107.36   91.09   9 1.55205 0.04199   9558   2545 0.9681  33  1.72304   1.0227
   0  13  -6  897.43  124.84   9 1.32020 0.04170   9558   2546 0.9699  33  1.68334   0.8851
  -4  18  -6  538.48  130.01   9 1.36852 0.04385   9558   2548 0.9680  33  2.02487   0.8068
  -5  17  -7  572.59  142.11   9 1.26768 0.04356   9558   2549 0.9689  33  1.97155   0.7603
 -11  12  -1 1547.17   50.53   9 3.12786 0.04577   9558   2550 0.9537  36  2.55489   1.6337
 -15  16  -1  873.77   54.75   9 2.31081 0.04553   9558   2551 0.9599  36  2.43539   1.2314
 -13  15  -1 1009.98   47.31   9 2.58109 0.04578   9558   2552 0.9577  36  2.54169   1.3509
 -15  17  -1  387.82   48.59   9 2.25286 0.04566   9558   2553 0.9602  36  2.48096   1.1908
 -15  18  -1  439.63   53.64   9 2.17921 0.04575   9558   2554 0.9607  36  2.51324   1.1457
 -21  23  -2 1227.49  119.16   9 1.63562 0.04596   9558   2556 0.9645  36  2.58122   0.8510
 -21  21  -2  443.94   92.70   9 1.68916 0.04571   9558   2557 0.9643  36  2.48432   0.8923
 -20  21  -2  891.25   98.15   9 1.73969 0.04588   9558   2558 0.9638  36  2.55245   0.9090
 -24  26  -2  608.25  129.11   9 1.43709 0.04582   9558   2559 0.9661  36  2.51841   0.7549
 -22  23  -1  783.70  102.03   9 1.57037 0.04518   9558   2560 0.9656  36  2.31746   0.8569
 -23  27  -2  941.46  131.20   9 1.44589 0.04602   9558   2561 0.9659  36  2.59690   0.7506
 -22  27  -2  536.64  116.88   9 1.47278 0.04609   9558   2562 0.9656  36  2.62893   0.7613
 -23  26  -2  487.27  118.74   9 1.47393 0.04595   9558   2563 0.9657  36  2.57142   0.7680
 -12  11   0 1439.77   44.47   9 2.81570 0.04357   9558   2564 0.9580  37  1.97844   1.6848
 -13  13   0  785.33   34.72   9 2.56076 0.04400   9558   2566 0.9594  37  2.05726   1.4947
 -17  16   0  698.35   56.55   9 1.98171 0.04372   9558   2567 0.9638  37  2.00402   1.1760
 -19  19   0 1332.27   85.46   9 1.75327 0.04402   9558   2568 0.9651  37  2.05812   1.0231
 -15  14   0  330.39   39.35   9 2.24208 0.04365   9558   2569 0.9620  37  1.99196   1.3357
 -18  16   0  887.76   65.28   9 1.87438 0.04339   9558   2570 0.9648  37  1.94250   1.1352
 -19  18   0  729.25   73.96   9 1.77134 0.04376   9558   2571 0.9652  37  2.00952   1.0493
 -20  17   0  985.77   81.40   9 1.69217 0.04311   9558   2572 0.9663  37  1.89552   1.0418
 -20  18   0  292.91   71.71   9 1.69067 0.04348   9558   2574 0.9660  37  1.95934   1.0181
 -21  17   0  691.15   81.61   9 1.60600 0.04278   9558   2575 0.9671  37  1.84438   1.0076
 -23  20   1 1857.90  143.90   9 1.33577 0.04181   9558   2576 0.9697  37  1.69928   0.8893
 -20  20   0  472.04   77.76   9 1.66279 0.04401   9558   2577 0.9658  37  2.05605   0.9709
 -24  21   0  764.30  110.73   9 1.41161 0.04334   9558   2578 0.9681  37  1.93214   0.8580
 -22  21   0  472.08   90.95   9 1.52852 0.04380   9558   2579 0.9669  37  2.01712   0.9033
 -25  24   0  564.82  123.71   9 1.34449 0.04384   9558   2580 0.9682  37  2.02251   0.7932
 -22  21   1  588.48   98.02   9 1.39032 0.04237   9558   2581 0.9689  37  1.77992   0.8946
 -27  27   0 1095.13  158.90   9 1.23546 0.04404   9558   2582 0.9688  37  2.05818   0.7209
 -28  25   0  574.46  144.77   9 1.20691 0.04343   9558   2583 0.9694  37  1.94920   0.7293
 -28  23   0  904.04  145.27   9 1.20263 0.04286   9558   2584 0.9699  37  1.85688   0.7510
  -8   6   1  757.13   25.89   9 2.71400 0.03847   9558   2585 0.9635  38  1.14792   2.4992
 -10   8   1 1225.39   37.43   9 2.49412 0.03930   9558   2586 0.9641  38  1.32979   2.0212
 -12   8   1 2497.14   68.15   9 2.05301 0.03871   9558   2587 0.9674  38  1.23583   1.7719
 -14  13   2 4187.06  132.70   9 1.55184 0.03880   9558   2588 0.9705  38  1.25883   1.3181
 -14   9   1 1305.04   59.18   9 1.80289 0.03880   9558   2589 0.9689  38  1.25453   1.5359
 -14  12   2 1125.88   70.23   9 1.50874 0.03847   9558   2590 0.9710  38  1.18680   1.3491
 -13   8   1  402.78   34.18   9 1.84743 0.03850   9558   2591 0.9689  38  1.18571   1.6532
 -20  15   2 2174.39  155.03   9 1.21432 0.03883   9558   2592 0.9726  38  1.26930   1.0241
 -18  12   2 2726.95  152.28   9 1.19382 0.03818   9558   2593 0.9732  38  1.09926   1.1427
 -15  11   2  689.65   72.13   9 1.36332 0.03816   9558   2594 0.9721  38  1.08486   1.3205
 -18  14   2  432.16   94.41   9 1.30116 0.03869   9558   2595 0.9721  38  1.24478   1.1160
 -19  14   2  845.36  115.00   9 1.23675 0.03857   9558   2596 0.9726  38  1.22556   1.0752
 -20  16   2  315.46  113.83   9 1.24897 0.03922   9558   2597 0.9721  38  1.33303   1.0101
 -25  20   2  653.24  168.07   9 1.07594 0.03983   9558   2598 0.9728  38  1.42930   0.8209
 -25  16   2  607.24  166.13   9 0.97327 0.03849   9558   2599 0.9743  38  1.21021   0.8555
 -22  20   3  781.61  165.62   9 1.00589 0.03883   9558   2600 0.9739  38  1.27166   0.8469
  -5   3   1  174.53   13.98   9 2.33005 0.04215   9558   2603 0.9627  39  0.64055   3.7005
  -7   6   2 2857.39   82.02   9 1.34520 0.04260   9558   2604 0.9691  39  0.62011   2.2044
  -7   3   1  723.56   28.75   9 1.77129 0.04252   9558   2605 0.9662  39  0.62383   2.8859
 -10   6   2 1273.52   75.59   9 1.15539 0.04215   9558   2606 0.9707  39  0.63951   1.8378
 -13   8   2 1345.25   81.58   9 1.23548 0.03902   9558   2607 0.9723  39  0.84128   1.5128
 -14   7   2 1760.91  115.33   9 1.02558 0.04044   9558   2608 0.9727  39  0.72619   1.4438
 -11   7   2  664.64   62.96   9 1.26555 0.04009   9558   2609 0.9714  39  0.75518   1.7163
  -9   5   2  623.54   66.09   9 1.00171 0.04524   9558   2610 0.9697  39  0.50998   1.9857
 -14   6   2 1144.72  119.44   9 0.87845 0.04258   9558   2611 0.9723  39  0.62075   1.4381
 -15   7   2 1237.02  123.18   9 0.94643 0.04061   9558   2612 0.9731  39  0.71201   1.3577
 -14   5   2 1889.51  152.40   9 0.72787 0.04504   9558   2613 0.9718  39  0.51683   1.4241
 -13   9   3 1861.02  156.90   9 0.83181 0.04225   9558   2614 0.9728  39  0.63510   1.3320
 -11   5   2  432.48   82.05   9 0.87785 0.04513   9558   2615 0.9707  39  0.51390   1.7271
 -16   8   3 1799.06  251.27   9 0.64840 0.04408   9558   2616 0.9730  39  0.55590   1.1815
 -14   8   3 1206.85  178.39   9 0.69910 0.04425   9558   2617 0.9725  39  0.54884   1.2899
 -17   6   2 1589.70  186.68   9 0.71442 0.04308   9558   2618 0.9731  39  0.59922   1.2103
 -18   6   2 1737.21  230.42   9 0.66662 0.04324   9558   2619 0.9734  39  0.59208   1.1425
 -16  10   3  620.23  160.02   9 0.82469 0.04056   9558   2621 0.9739  39  0.71586   1.1770
 -14   9   3  477.62  139.12   9 0.79810 0.04232   9558   2622 0.9730  39  0.63176   1.2846
 -19   9   3 1923.48  301.23   9 0.64232 0.04235   9558   2624 0.9741  39  0.63046   1.0359
 -19  12   3  380.65  152.30   9 0.84833 0.03892   9558   2625 0.9748  39  0.84657   1.0326
 -17   8   3 1304.71  269.87   9 0.61600 0.04411   9558   2626 0.9732  39  0.55475   1.1248
 -17  13   4  984.14  242.57   9 0.68423 0.04075   9558   2627 0.9748  39  0.70026   0.9974
 -12  13   0  717.60   36.10   9 2.70668 0.04430   9558   2629 0.9581  46  2.11868   1.5519
 -10  11   0  471.54   25.84   9 3.22918 0.04433   9558   2630 0.9544  46  2.13075   1.8453
 -13  17   0 1331.93   60.50   9 2.25179 0.04468   9558   2631 0.9610  46  2.20310   1.2623
 -11  12   0  356.91   27.97   9 2.94936 0.04431   9558   2632 0.9564  46  2.12522   1.6880
 -15  16   0  712.91   45.65   9 2.17844 0.04427   9558   2633 0.9619  46  2.10806   1.2528
 -16  19   0 1062.89   70.68   9 1.94178 0.04456   9558   2635 0.9634  46  2.17166   1.0974
 -15  17   0  290.48   47.55   9 2.12697 0.04445   9558   2636 0.9621  46  2.14828   1.2096
 -15  19   0  392.21   56.02   9 1.99187 0.04465   9558   2638 0.9629  46  2.19377   1.1193
 -19  24   0  723.00  105.48   9 1.57630 0.04467   9558   2639 0.9659  46  2.19270   0.8860
 -20  23   0  841.31  102.08   9 1.58245 0.04452   9558   2641 0.9660  46  2.15908   0.8973
 -19  22   0 1081.39   96.90   9 1.65360 0.04449   9558   2642 0.9655  46  2.15445   0.9389
 -20  26   0  484.28  110.19   9 1.47067 0.04471   9558   2643 0.9666  46  2.20042   0.8250
 -23  25   0  722.50  117.54   9 1.40978 0.04436   9558   2644 0.9673  46  2.12335   0.8073
 -11  12   1  803.83   38.39   9 2.40236 0.04151   9558   2645 0.9627  47  1.65236   1.6335
 -10  11   1  677.89   32.65   9 2.55679 0.04121   9558   2646 0.9620  47  1.60860   1.7747
 -14  13   1  613.45   46.10   9 2.02914 0.04126   9558   2647 0.9654  47  1.61850   1.4018
 -15  14   1 1263.25   58.78   9 1.91670 0.04144   9558   2648 0.9661  47  1.64456   1.3080
 -18  17   2 1878.52  124.34   9 1.37152 0.03983   9558   2651 0.9709  47  1.42657   1.0481
 -18  19   2 1152.88  118.71   9 1.37912 0.04054   9558   2652 0.9703  47  1.52299   0.9994
 -15  15   2  941.21   74.21   9 1.53044 0.03949   9558   2653 0.9701  47  1.37437   1.2063
 -23  21   2  991.25  144.84   9 1.17458 0.04051   9558   2654 0.9717  47  1.52090   0.8521
 -10   9   2 1949.41   70.15   9 1.63073 0.03831   9558   2656 0.9704  48  0.97801   1.7357
 -10  10   2  852.14   50.36   9 1.69578 0.03814   9558   2657 0.9701  48  1.06760   1.6664
  -9   8   2  814.35   47.89   9 1.58200 0.03865   9558   2658 0.9704  48  0.87367   1.8696
 -12  11   2  576.42   50.75   9 1.61443 0.03833   9558   2660 0.9704  48  1.13487   1.5019
 -16  13   3 1531.40  135.62   9 1.02244 0.03838   9558   2662 0.9741  48  0.93845   1.1305
 -14  15   3 1001.34  109.84   9 1.16525 0.03810   9558   2663 0.9734  48  1.07057   1.1422
 -16  15   3  683.01  121.43   9 1.10211 0.03807   9558   2664 0.9738  48  1.06357   1.0867
 -12  14   3  459.63   87.61   9 1.17477 0.03819   9558   2665 0.9733  48  1.00008   1.2251
 -18  15   3 1183.90  135.10   9 1.03144 0.03803   9558   2666 0.9743  48  1.05265   1.0266
 -17  15   3  650.47  125.92   9 1.06533 0.03805   9558   2667 0.9740  48  1.05751   1.0559
 -18  17   3  742.45  128.27   9 1.08298 0.03835   9558   2668 0.9737  48  1.15794   0.9896
 -17  13   3  479.11  117.36   9 0.98607 0.03839   9558   2669 0.9743  48  0.93579   1.0932
 -22  19   4 1224.92  246.66   9 0.79148 0.03810   9558   2670 0.9757  48  1.01548   0.8139
  -2   3   1 1165.49   27.78   9 2.52405 0.04472   9558   2672 0.9590  49  0.52623   4.8523
  -1   3   1  513.37   16.47   9 2.04165 0.04788   9558   2673 0.9599  49  0.42127   4.8825
  -5   6   2 2210.54   73.84   9 1.34210 0.04375   9558   2675 0.9682  49  0.56988   2.3872
  -2   6   2 1473.69   77.41   9 0.99796 0.04815   9558   2677 0.9678  49  0.41555   2.4189
  -2   7   2 1148.23   60.51   9 1.19141 0.04451   9558   2678 0.9688  49  0.53728   2.2444
  -3   5   2  521.77   68.74   9 0.86773 0.05067   9558   2679 0.9672  49  0.33240   2.6226
  -8   9   3 1007.85  104.38   9 0.89667 0.04354   9558   2682 0.9715  49  0.57934   1.5696
  -8   7   3 1799.26  208.35   9 0.63299 0.04922   9558   2683 0.9700  49  0.38177   1.6682
  -2  10   3  731.94  155.47   9 0.70474 0.04659   9558   2684 0.9710  49  0.46680   1.5235
  -4  14   4 3653.46  394.78   9 0.59959 0.04445   9558   2685 0.9731  49  0.54007   1.1238
 -10  13   2 3258.16  100.96   9 1.75899 0.03893   9558   2686 0.9691  58  1.27743   1.4752
 -10  12   2  858.75   51.00   9 1.76243 0.03859   9558   2687 0.9693  58  1.21836   1.5401
 -11  14   2  695.08   57.25   9 1.71017 0.03927   9558   2688 0.9691  58  1.33491   1.3814
  -9  14   2  898.38   55.93   9 1.73389 0.03910   9558   2689 0.9691  58  1.30666   1.4263
 -12  15   2  834.85   65.61   9 1.65502 0.03956   9558   2690 0.9692  58  1.38399   1.2969
  -9  13   2  403.23   44.63   9 1.76240 0.03882   9558   2692 0.9691  58  1.25875   1.4970
 -13  17   2  674.00   76.66   9 1.58017 0.04016   9558   2693 0.9693  58  1.46973   1.1784
 -12  16   3  868.66   87.37   9 1.20940 0.03821   9558   2694 0.9730  58  1.10778   1.1496
 -13  17   3  840.12   96.58   9 1.19969 0.03837   9558   2696 0.9730  58  1.16080   1.0939
 -12  17   3  572.13   93.61   9 1.21007 0.03834   9558   2697 0.9729  58  1.15242   1.1105
 -16  20   3  518.29  120.30   9 1.15669 0.03901   9558   2698 0.9728  58  1.29979   0.9558
 -19  22   3  829.23  145.86   9 1.09782 0.03945   9558   2699 0.9729  58  1.37351   0.8657
 -17  11   0  465.27   36.93  10 2.29156 0.04448   9559   2702 0.9609  16  2.15811   1.2998
 -17  12   0  324.46   44.51  10 2.33487 0.04501   9559   2703 0.9601  16  2.28243   1.2841
 -19  13   0  590.86   58.58  10 2.07921 0.04485   9559   2704 0.9621  16  2.23930   1.1552
 -19  14   0  307.40   58.04  10 2.10262 0.04525   9559   2705 0.9616  16  2.34817   1.1398
 -20  14   0  817.06   65.13  10 1.97977 0.04498   9559   2706 0.9627  16  2.26836   1.0924
 -20  13   0  647.58   56.81  10 1.95807 0.04456   9559   2707 0.9632  16  2.17197   1.1065
 -22  16   0  248.22   71.57  10 1.81147 0.04520   9559   2709 0.9638  16  2.32695   0.9864
 -24  16   0  779.86   86.78  10 1.63582 0.04471   9559   2710 0.9654  16  2.20333   0.9170
 -27  19  -1  721.71  115.58  10 1.47469 0.04521   9559   2711 0.9662  16  2.32598   0.8032
 -24  16  -1  440.16   86.68  10 1.64095 0.04491   9559   2712 0.9653  16  2.24788   0.9098
 -26  17  -1  618.00  103.83  10 1.51076 0.04480   9559   2713 0.9663  16  2.22078   0.8432
 -23  18   0  642.34   88.51  10 1.73934 0.04556   9559   2714 0.9640  16  2.43215   0.9274
 -30  23  -1 1564.60  159.43  10 1.33937 0.04566   9559   2715 0.9669  16  2.45560   0.7111
 -27  20  -1  598.28  109.92  10 1.48448 0.04549   9559   2716 0.9660  16  2.40567   0.7955
 -26  17   0  517.40   93.46  10 1.50565 0.04461   9559   2717 0.9665  16  2.17857   0.8494
 -28  19   0  690.02  117.70  10 1.41064 0.04485   9559   2718 0.9670  16  2.23197   0.7851
 -28  19  -1  673.90  119.41  10 1.40993 0.04501   9559   2719 0.9669  16  2.26736   0.7781
 -18  10   1  987.05   61.51  10 1.93219 0.04264   9559   2721 0.9650  17  1.82251   1.2225
 -20  10   1  681.68   73.98  10 1.68132 0.04201   9559   2723 0.9672  17  1.72622   1.1063
 -25  13   1 1745.41  148.25  10 1.39108 0.04248   9559   2724 0.9688  17  1.79708   0.8890
 -19  11   1  517.73   59.77  10 1.86672 0.04299   9559   2725 0.9651  17  1.87675   1.1572
 -23  12   1  955.07  103.40  10 1.50351 0.04242   9559   2726 0.9681  17  1.78866   0.9640
 -24  14   1  595.84  101.43  10 1.51519 0.04330   9559   2727 0.9674  17  1.92515   0.9231
 -23  11   1  689.25   99.43  10 1.44596 0.04181   9559   2728 0.9689  17  1.69811   0.9631
 -27  14   1  779.02  126.12  10 1.29312 0.04252   9559   2729 0.9695  17  1.80389   0.8241
 -30  17   1  978.52  162.38  10 1.21079 0.04322   9559   2730 0.9695  17  1.91299   0.7408
 -11   4   1  857.39   32.25  10 2.38676 0.03935   9559   2731 0.9647  18  1.33929   1.9226
 -15   6   1  827.78   41.07  10 1.95230 0.04024   9559   2733 0.9668  18  1.47735   1.4498
 -16   6   1 1050.46   58.32  10 1.79540 0.03996   9559   2734 0.9680  18  1.44042   1.3611
 -15   4   1  729.56   55.67  10 1.60482 0.03855   9559   2736 0.9703  18  1.21186   1.4089
 -22   8   1 2591.87  142.84  10 1.31985 0.03999   9559   2737 0.9711  18  1.44835   0.9961
 -17   6   1  499.01   58.25  10 1.64755 0.03967   9559   2739 0.9692  18  1.40193   1.2773
 -23   7   1 2568.80  167.36  10 1.16728 0.03921   9559   2741 0.9726  18  1.33248   0.9443
 -18   6   1  908.49   73.41  10 1.51170 0.03941   9559   2742 0.9703  18  1.36063   1.2016
 -22   7   1  894.02  115.42  10 1.23598 0.03934   9559   2743 0.9721  18  1.35371   0.9867
 -20   7   2  496.51   87.23  10 1.25923 0.03897   9559   2744 0.9722  18  1.29164   1.0461
 -23   6   1  912.01  126.57  10 1.08758 0.03868   9559   2745 0.9735  18  1.24622   0.9318
 -22   7   2  802.30  118.73  10 1.11914 0.03874   9559   2746 0.9732  18  1.25445   0.9534
 -22   6   2  669.86  109.77  10 1.05195 0.03840   9559   2747 0.9739  18  1.17569   0.9484
 -25   8   1  555.15  129.90  10 1.10001 0.03943   9559   2748 0.9729  18  1.36929   0.8697
 -27  10   2  666.43  143.80  10 1.03285 0.03965   9559   2749 0.9732  18  1.40431   0.7996
 -27   9   1  714.98  147.70  10 1.05291 0.03968   9559   2750 0.9730  18  1.40936   0.8127
  -5   0   0 1106.55   30.37  10 3.04261 0.03963   9559   2751 0.9603  19  0.80236   3.8958
  -8   0   0  218.90   24.84  10 1.89036 0.03958   9559   2752 0.9677  19  0.79983   2.4277
 -13   1   0  829.10   59.57  10 1.40395 0.03841   9559   2754 0.9717  19  0.94141   1.5479
 -16   1   1  845.80  114.11  10 1.00554 0.03900   9559   2757 0.9738  19  0.84134   1.2312
 -19   0   0 1522.16  209.75  10 0.79542 0.03952   9559   2758 0.9748  19  0.79849   1.0231
  -8  11  -2  398.19   34.52  10 3.07858 0.04497   9559   2759 0.9548  23  2.28147   1.6935
 -12  16  -3  980.24   63.22  10 2.08758 0.04500   9559   2761 0.9619  23  2.27448   1.1502
  -9  13  -3  486.53   43.27  10 2.28789 0.04394   9559   2762 0.9614  23  2.04593   1.3401
 -10  16  -3  435.95   52.58  10 2.07055 0.04447   9559   2763 0.9625  23  2.15192   1.1764
  -9  14  -3  270.97   41.32  10 2.20671 0.04403   9559   2764 0.9619  23  2.06238   1.2861
 -13  17  -3  477.36   68.00  10 2.01943 0.04523   9559   2765 0.9623  23  2.33990   1.0966
 -14  17  -4  757.59   81.32  10 1.72454 0.04431   9559   2767 0.9651  23  2.11328   0.9903
 -12  17  -4  408.76   69.44  10 1.72729 0.04389   9559   2769 0.9654  23  2.03411   1.0154
 -14  18  -4  719.36   82.48  10 1.69140 0.04442   9559   2770 0.9653  23  2.13877   0.9644
 -13  17  -4  499.89   73.60  10 1.72688 0.04411   9559   2771 0.9652  23  2.07432   1.0029
 -14  21  -4  650.60  104.41  10 1.57306 0.04464   9559   2772 0.9660  23  2.18523   0.8859
 -15  20  -4  482.65   89.50  10 1.61718 0.04476   9559   2773 0.9655  23  2.21458   0.9040
 -15  21  -5 1090.41  133.19  10 1.38699 0.04390   9559   2774 0.9678  23  2.03307   0.8156
 -17  24  -5  602.61  131.17  10 1.31791 0.04448   9559   2775 0.9679  23  2.14837   0.7495
 -15  24  -5  941.71  137.71  10 1.30514 0.04409   9559   2776 0.9683  23  2.06762   0.7595
 -16  22  -5  602.72  122.04  10 1.36551 0.04418   9559   2777 0.9678  23  2.08417   0.7907
 -16  12   1  318.19   39.19  10 2.32926 0.04449   9559   2780 0.9606  26  2.16008   1.3205
 -21  16   1 1297.16   86.92  10 1.81914 0.04487   9559   2781 0.9640  26  2.24086   1.0103
 -17  11   1  619.91   42.99  10 2.15106 0.04369   9559   2782 0.9626  26  1.99933   1.2784
 -21  15   1  805.01   79.51  10 1.80763 0.04452   9559   2783 0.9644  26  2.16069   1.0246
 -19  14   1  371.77   56.42  10 1.98758 0.04458   9559   2784 0.9630  26  2.17675   1.1218
 -20  14   1  536.50   63.47  10 1.88530 0.04436   9559   2785 0.9639  26  2.12577   1.0788
 -20  13   1  554.93   61.93  10 1.85598 0.04389   9559   2786 0.9645  26  2.03463   1.0909
 -10   5   1  609.74   27.05  10 3.01485 0.04100   9559   2787 0.9592  27  1.57638   2.1259
 -15   7   2 1290.06   63.36  10 1.75494 0.03969   9559   2791 0.9685  27  1.40370   1.3591
 -18  10   2 1451.10   85.97  10 1.69396 0.04135   9559   2792 0.9676  27  1.63317   1.1621
 -15   8   2  562.36   49.54  10 1.86937 0.04051   9559   2793 0.9671  27  1.51533   1.3601
 -15   9   2  522.31   40.71  10 1.96511 0.04128   9559   2795 0.9659  27  1.62222   1.3552
 -17   9   2  585.98   63.41  10 1.72946 0.04089   9559   2796 0.9677  27  1.56809   1.2246
 -22  12   2 1490.81  122.98  10 1.45370 0.04174   9559   2797 0.9689  27  1.68893   0.9722
 -21  10   2  874.61  104.62  10 1.42045 0.04073   9559   2798 0.9699  27  1.54897   1.0156
 -25  11   2  825.16  138.26  10 1.18820 0.04051   9559   2799 0.9716  27  1.52022   0.8623
  -7   2   1 1635.62   39.96  10 2.88496 0.03828   9559   2801 0.9626  28  1.07537   2.8165
  -7   1   1  907.65   28.93  10 2.20051 0.03913   9559   2803 0.9661  28  0.83837   2.7032
 -10   2   1 1496.74   46.50  10 1.96663 0.03820   9559   2804 0.9684  28  1.01882   2.0164
 -11   2   1 1334.36   51.33  10 1.75933 0.03823   9559   2805 0.9696  28  1.00262   1.8304
  -9   2   1  307.08   23.11  10 2.21907 0.03817   9559   2807 0.9668  28  1.03665   2.2396
  -9   3   2  554.46   32.79  10 1.78425 0.03843   9559   2808 0.9693  28  0.94493   1.9604
 -12   3   2 1028.74   61.67  10 1.45391 0.03835   9559   2809 0.9714  28  0.95936   1.5752
 -11   3   2  526.53   46.65  10 1.55996 0.03837   9559   2810 0.9707  28  0.95830   1.6918
 -13   4   2  555.12   54.04  10 1.55078 0.03817   9559   2811 0.9709  28  1.08461   1.5024
 -15   4   2  824.76   81.09  10 1.33167 0.03808   9559   2812 0.9724  28  1.05861   1.3187
 -17   3   2 1231.19  118.01  10 1.05744 0.03836   9559   2813 0.9739  28  0.94544   1.1612
 -16   4   3  941.90  120.54  10 1.00652 0.03848   9559   2814 0.9741  28  0.90864   1.1468
 -15   2   2  662.24   91.49  10 1.04217 0.03897   9559   2815 0.9736  28  0.84387   1.2724
 -22   6   3 1591.58  189.21  10 0.91749 0.03807   9559   2816 0.9749  28  1.06948   0.9002
 -18   5   3  758.55  123.79  10 1.01669 0.03816   9559   2817 0.9743  28  1.00333   1.0571
 -17   4   3  600.00  127.68  10 0.97079 0.03845   9559   2818 0.9744  28  0.91706   1.0966
 -18   4   3  711.33  130.20  10 0.92198 0.03845   9559   2819 0.9747  28  0.91591   1.0427
 -19   4   3 1137.07  169.09  10 0.88496 0.03844   9559   2820 0.9749  28  0.91842   0.9983
  -3  -1   0  427.40   16.23  10 1.72868 0.05086   9559   2821 0.9600  29  0.32092   5.4098
  -5  -1   0 1834.20   50.00  10 1.68373 0.04594   9559   2822 0.9642  29  0.48625   3.4971
  -6  -1   0 1010.61   36.52  10 1.56604 0.04454   9559   2823 0.9661  29  0.53560   2.9591
  -6  -1   1  525.44   52.06  10 1.02279 0.04927   9559   2824 0.9669  29  0.37872   2.7169
  -5  -1   1  750.00   54.66  10 0.92778 0.05151   9559   2825 0.9662  29  0.30173   3.0866
  -4  10  -2 1372.40   40.95  10 2.90566 0.04256   9559   2827 0.9584  33  1.80817   1.8487
  -4   9  -2  576.74   27.03  10 3.12218 0.04254   9559   2829 0.9569  33  1.80479   1.9891
  -6  11  -2  516.42   28.69  10 2.98893 0.04407   9559   2830 0.9564  33  2.07292   1.7365
  -7  14  -3 1803.66   68.80  10 2.11305 0.04313   9559   2831 0.9633  33  1.89990   1.2989
  -8  16  -3 2102.96   83.39  10 1.98765 0.04366   9559   2832 0.9638  33  1.99327   1.1836
  -5  11  -2  296.39   27.78  10 2.86953 0.04338   9559   2834 0.9578  33  1.94453   1.7367
  -6  14  -3 1217.04   60.62  10 2.03411 0.04257   9559   2835 0.9643  33  1.81015   1.2932
  -8  16  -4 2386.85  112.82  10 1.66881 0.04242   9559   2836 0.9670  33  1.78793   1.0704
  -6  13  -3  627.18   46.62  10 2.13426 0.04252   9559   2837 0.9637  33  1.80231   1.3611
  -6  12  -3  404.12   38.12  10 2.22947 0.04244   9559   2838 0.9631  33  1.78989   1.4288
  -7  15  -3  723.76   56.76  10 2.01382 0.04316   9559   2839 0.9640  33  1.90349   1.2363
  -9  17  -3 1922.10   82.75  10 1.94715 0.04408   9559   2840 0.9637  33  2.06971   1.1323
  -6  16  -3  614.13   55.17  10 1.85088 0.04258   9559   2841 0.9656  33  1.81253   1.1756
  -9  19  -4 1373.31  112.32  10 1.55397 0.04302   9559   2842 0.9673  33  1.88183   0.9615
  -7  16  -4  439.09   76.69  10 1.61828 0.04197   9559   2843 0.9676  33  1.71985   1.0678
  -8  20  -4 1384.23  123.56  10 1.45628 0.04256   9559   2846 0.9683  33  1.81037   0.9258
 -13  24  -5 1311.65  164.07  10 1.27419 0.04359   9559   2847 0.9688  33  1.97676   0.7629
  -9  20  -5  807.34  133.15  10 1.30105 0.04205   9559   2849 0.9697  33  1.73248   0.8538
 -15  14   1 1025.40   50.08  10 2.44042 0.04537   9559   2851 0.9591  36  2.39109   1.3115
 -14  13   1  788.95   37.40  10 2.59452 0.04526   9559   2852 0.9581  36  2.36040   1.4029
 -16  16   1  514.95   50.00  10 2.25647 0.04563   9559   2853 0.9602  36  2.47009   1.1950
 -18  16   1 1254.17   69.29  10 2.08771 0.04542   9559   2854 0.9616  36  2.39669   1.1207
 -17  15   1  688.06   54.98  10 2.20158 0.04530   9559   2856 0.9609  36  2.36609   1.1891
 -19  18   1  814.75   70.92  10 1.95813 0.04566   9559   2857 0.9623  36  2.47445   1.0362
 -18  17   1  583.06   62.13  10 2.06310 0.04562   9559   2858 0.9616  36  2.45975   1.0945
 -19  19   1  478.98   69.93  10 1.92665 0.04579   9559   2859 0.9625  36  2.52438   1.0111
 -18  18   1  494.07   64.10  10 2.02890 0.04575   9559   2860 0.9618  36  2.51161   1.0669
 -23  20   1 2282.10  131.28  10 1.66755 0.04553   9559   2862 0.9646  36  2.42222   0.8908
 -22  21   1  301.90   84.95  10 1.70342 0.04580   9559   2863 0.9641  36  2.52065   0.8945
 -25  23   1  294.19  108.10  10 1.52219 0.04578   9559   2865 0.9655  36  2.50862   0.8009
 -13  11   2 1538.82   52.63  10 2.31875 0.04293   9559   2868 0.9621  37  1.86713   1.4425
 -14  10   2 1628.27   57.86  10 2.16587 0.04222   9559   2869 0.9637  37  1.75603   1.4074
 -14  12   2 1219.51   48.85  10 2.21854 0.04330   9559   2870 0.9624  37  1.92699   1.3508
 -20  15   2 2378.35  111.91  10 1.72216 0.04369   9559   2871 0.9656  37  1.99697   1.0243
 -13  10   2  462.07   33.14  10 2.28930 0.04236   9559   2872 0.9628  37  1.77767   1.4744
 -18  12   2 2714.93   99.06  10 1.81286 0.04265   9559   2873 0.9658  37  1.82367   1.1465
 -15  11   2  523.09   44.94  10 2.08602 0.04263   9559   2874 0.9639  37  1.82019   1.3210
 -19  14   2  919.14   73.33  10 1.78847 0.04347   9559   2876 0.9653  37  1.95787   1.0775
 -19  13   2  814.22   71.83  10 1.75938 0.04299   9559   2877 0.9659  37  1.87733   1.0904
 -18  14   2  345.24   58.51  10 1.86690 0.04361   9559   2879 0.9647  37  1.98239   1.1157
 -19  16   3 1003.63   83.68  10 1.56523 0.04278   9559   2880 0.9674  37  1.84406   0.9822
 -20  16   2  468.52   72.02  10 1.73511 0.04408   9559   2881 0.9652  37  2.06745   1.0097
 -21  18   3  685.74  100.62  10 1.48090 0.04332   9559   2882 0.9676  37  1.93028   0.9007
 -24  19   3  617.68  117.15  10 1.35663 0.04339   9559   2883 0.9684  37  1.94112   0.8220
 -10   6   2 1371.84   44.37  10 2.34173 0.03956   9559   2884 0.9648  38  1.37610   1.8438
  -9   5   2  520.04   29.82  10 2.31637 0.03879   9559   2885 0.9657  38  1.24572   1.9854
  -8   4   2  662.08   29.31  10 2.21412 0.03826   9559   2886 0.9668  38  1.09209   2.1318
 -11   5   2  593.51   37.78  10 2.00548 0.03868   9559   2887 0.9677  38  1.23171   1.7359
 -16   8   3 1869.78  111.96  10 1.41008 0.03891   9559   2888 0.9713  38  1.27951   1.1810
 -14   7   3 1638.23   94.19  10 1.45874 0.03849   9559   2889 0.9713  38  1.19610   1.2954
 -14   8   3 1157.22   81.34  10 1.54567 0.03896   9559   2890 0.9704  38  1.28608   1.2888
 -17   8   3 1749.35  117.95  10 1.34335 0.03887   9559   2891 0.9717  38  1.27318   1.1299
 -13   7   3  603.36   65.15  10 1.52400 0.03849   9559   2892 0.9709  38  1.19344   1.3560
 -16   8   4 2181.92  157.67  10 1.10513 0.03815   9559   2893 0.9737  38  1.09002   1.0659
 -19   9   3 2348.62  147.24  10 1.28552 0.03924   9559   2894 0.9718  38  1.33605   1.0377
 -12   6   3  429.90   57.25  10 1.47362 0.03818   9559   2895 0.9714  38  1.08887   1.4226
 -15   8   3  697.93   79.25  10 1.47785 0.03895   9559   2896 0.9708  38  1.28456   1.2335
 -16  10   3  666.63   66.65  10 1.56126 0.04004   9559   2897 0.9695  38  1.45371   1.1747
 -20  12   4 1369.41  149.11  10 1.17279 0.03949   9559   2898 0.9724  38  1.37827   0.9222
 -19  10   4 1329.05  156.65  10 1.12105 0.03869   9559   2899 0.9733  38  1.24634   0.9604
 -17  11   4  628.18  115.10  10 1.24126 0.03907   9559   2900 0.9722  38  1.30818   1.0200
 -21  13   4  451.27  121.32  10 1.16879 0.03987   9559   2901 0.9721  38  1.43372   0.8895
 -19  13   5  802.75  152.09  10 1.02397 0.03876   9559   2904 0.9738  38  1.25927   0.8695
  -4   2   2  871.17   31.46  10 1.62388 0.04344   9559   2905 0.9665  39  0.58362   2.8223
  -7   1   2 2072.01   73.08  10 1.26428 0.04347   9559   2906 0.9690  39  0.58248   2.2015
  -7   2   2  708.09   37.11  10 1.64593 0.04025   9559   2907 0.9688  39  0.74455   2.2625
  -8   2   2  613.51   35.13  10 1.57907 0.03987   9559   2908 0.9695  39  0.77498   2.0895
  -5   1   2  869.43   45.43  10 1.24376 0.04614   9559   2909 0.9673  39  0.48045   2.6138
 -10   1   2 1634.40   78.19  10 1.15290 0.04129   9559   2910 0.9713  39  0.67679   1.7364
  -8   1   2  568.97   51.07  10 1.23902 0.04261   9559   2911 0.9698  39  0.61952   2.0323
  -8   3   3  676.27   69.46  10 1.14033 0.04136   9559   2913 0.9713  39  0.67373   1.7250
 -10   3   3  701.30   79.16  10 1.10943 0.04034   9559   2914 0.9722  39  0.73454   1.5449
  -9   2   3  454.26   88.70  10 0.93649 0.04323   9559   2915 0.9715  39  0.59269   1.6034
 -10   4   4  943.15  135.59  10 0.84890 0.04184   9559   2916 0.9730  39  0.65264   1.3241
 -15   4   4 2148.04  204.27  10 0.80439 0.03998   9559   2917 0.9744  39  0.76165   1.0821
 -10   3   4 1322.88  165.57  10 0.73667 0.04382   9559   2918 0.9725  39  0.56716   1.3165
  -8   4   4 1256.54  124.93  10 0.80872 0.04351   9559   2919 0.9722  39  0.58047   1.4130
  -9   3   4  852.04  152.14  10 0.71867 0.04459   9559   2920 0.9722  39  0.53413   1.3616
 -14   2   4 1814.53  272.33  10 0.63519 0.04340   9559   2921 0.9735  39  0.58544   1.1006
 -14   3   4 1415.61  212.73  10 0.72888 0.04158   9559   2922 0.9739  39  0.66378   1.1185
 -15   5   4  642.10  141.53  10 0.89186 0.03901   9559   2925 0.9745  39  0.83939   1.0944
 -14   1   3  641.06  153.68  10 0.73008 0.04270   9559   2926 0.9732  39  0.61528   1.2055
 -17   3   4  956.68  234.43  10 0.69108 0.04056   9559   2927 0.9748  39  0.71528   0.9871
 -13   3   4  448.11  169.51  10 0.73580 0.04208   9559   2929 0.9736  39  0.64212   1.1658
 -17   1   3 1050.27  221.00  10 0.66528 0.04182   9559   2930 0.9742  39  0.65328   1.0367
 -18   1   3 1237.66  216.69  10 0.64854 0.04153   9559   2931 0.9745  39  0.66577   0.9923
 -14  13   2 4043.31  106.50  10 2.21582 0.04367   9559   2932 0.9621  46  1.99611   1.3183
 -15  15   2  886.01   57.63  10 2.09558 0.04426   9559   2933 0.9625  46  2.10494   1.2062
 -18  17   2 1927.93   92.93  10 1.86097 0.04457   9559   2934 0.9639  46  2.17392   1.0511
 -18  19   2 1086.96   84.67  10 1.80283 0.04490   9559   2935 0.9641  46  2.24737   0.9997
 -23  22   3 1446.29  138.63  10 1.38894 0.04416   9559   2938 0.9676  46  2.08131   0.8050
 -20  21   3 1030.65  103.51  10 1.49130 0.04403   9559   2939 0.9670  46  2.05705   0.8705
 -22  20   3 1057.81  116.24  10 1.44002 0.04379   9559   2940 0.9675  46  2.01342   0.8520
 -25  25   3  540.47  141.68  10 1.29556 0.04457   9559   2941 0.9680  46  2.16844   0.7328
 -23  25   3  577.60  122.54  10 1.34023 0.04457   9559   2942 0.9677  46  2.16799   0.7582
 -25  26   3  491.77  140.73  10 1.28360 0.04471   9559   2943 0.9680  46  2.19877   0.7204
 -10   9   2 2053.87   56.51  10 2.62229 0.04194   9559   2944 0.9609  47  1.71306   1.7353
  -9   7   2 1072.15   37.05  10 2.64114 0.04049   9559   2945 0.9621  47  1.50655   1.9306
  -8   7   2  476.86   25.54  10 2.74810 0.04037   9559   2946 0.9615  47  1.48984   2.0269
  -9   8   2  920.98   34.82  10 2.69353 0.04120   9559   2947 0.9611  47  1.60656   1.8715
 -16  13   3 1599.76   93.51  10 1.68318 0.04168   9559   2948 0.9674  47  1.68027   1.1301
 -12  10   3  221.62   46.87  10 1.81329 0.04005   9559   2949 0.9678  47  1.45242   1.3653
 -17  12   3  528.28   72.38  10 1.59244 0.04114   9559   2950 0.9684  47  1.60503   1.1072
 -17  13   3  563.15   68.04  10 1.62652 0.04165   9559   2951 0.9678  47  1.67516   1.0945
 -17  13   4 1112.98  115.41  10 1.32005 0.03994   9559   2953 0.9711  47  1.44129   1.0002
 -17  16   4  395.48  101.10  10 1.37392 0.04110   9559   2954 0.9699  47  1.60049   0.9574
 -22  19   4 1268.59  158.69  10 1.25896 0.04224   9559   2955 0.9699  47  1.75993   0.8167
  -6   4   2 3832.42   84.25  10 2.44297 0.03817   9559   2957 0.9654  48  1.04107   2.4560
  -6   3   2  845.29   28.03  10 2.10498 0.03868   9559   2958 0.9671  48  0.87956   2.4721
  -5   4   2  479.29   21.78  10 2.45294 0.03835   9559   2959 0.9652  48  0.98686   2.5894
  -9   7   3 2701.48   81.86  10 1.73155 0.03835   9559   2960 0.9697  48  1.13808   1.6068
  -8   7   3 2259.52   69.36  10 1.75207 0.03826   9559   2961 0.9696  48  1.10618   1.6676
  -8   5   3  563.38   49.80  10 1.50050 0.03855   9559   2962 0.9710  48  0.90338   1.7188
 -10   6   3  745.85   47.97  10 1.58485 0.03812   9559   2964 0.9708  48  1.06593   1.5596
 -10   5   3  551.30   53.65  10 1.43269 0.03837   9559   2965 0.9715  48  0.95210   1.5631
  -9   9   4  473.41   73.85  10 1.29020 0.03810   9559   2966 0.9726  48  1.02986   1.3099
 -10   9   4  317.56   73.68  10 1.29381 0.03808   9559   2967 0.9726  48  1.06145   1.2781
 -11   6   4  521.40   83.30  10 1.05564 0.03886   9559   2969 0.9736  48  0.85245   1.2767
 -16   9   5  972.37  162.65  10 0.91715 0.03818   9559   2974 0.9749  48  0.99417   0.9616
   0   4   2  841.41   47.72  10 1.21150 0.04704   9559   2975 0.9669  49  0.45115   2.7083
  -2   2   2  709.45   45.25  10 1.16657 0.04921   9559   2976 0.9658  49  0.38022   3.0867
   1   4   2  875.75   74.89  10 0.83548 0.05093   9559   2977 0.9673  49  0.32327   2.5958
  -1   6   3 1044.60   88.94  10 0.98412 0.04450   9559   2978 0.9703  49  0.53789   1.8518
  -2   5   3  766.03   69.68  10 1.04232 0.04455   9559   2979 0.9698  49  0.53556   1.9697
  -1   5   3 1374.51  108.07  10 0.85102 0.04731   9559   2980 0.9695  49  0.44324   1.9358
   0   6   3 1853.39  133.40  10 0.81991 0.04697   9559   2981 0.9699  49  0.45424   1.8206
  -1   4   3  935.51  126.08  10 0.68832 0.05050   9559   2982 0.9688  49  0.33920   2.0390
  -5   5   4  846.54  135.36  10 0.80066 0.04458   9559   2984 0.9716  49  0.53457   1.5157
  -1   7   4 1015.82  205.94  10 0.62891 0.04731   9559   2986 0.9712  49  0.44359   1.4294
  -5   6   2 2252.62   57.07  10 2.79641 0.03884   9559   2988 0.9626  58  1.24811   2.3928
  -6   7   2  604.56   25.84  10 2.85137 0.03983   9559   2989 0.9613  58  1.41283   2.1964
  -7   9   3  489.63   38.13  10 1.84489 0.03860   9559   2990 0.9688  58  1.22105   1.6090
  -8   9   3  973.11   48.32  10 1.87979 0.03890   9559   2991 0.9683  58  1.27062   1.5838
  -8   8   3  561.40   38.80  10 1.83136 0.03852   9559   2993 0.9689  58  1.19446   1.6283
 -11  14   4  965.78   94.78  10 1.42384 0.03951   9559   2994 0.9708  58  1.37978   1.1186
 -16  14   5  750.85  135.61  10 1.10178 0.03890   9559   2995 0.9732  58  1.28243   0.9210
 -13  15   5  521.83  127.83  10 1.12165 0.03879   9559   2997 0.9732  58  1.26259   0.9502
 -13  17   5  428.87  126.07  10 1.13323 0.03926   9559   2998 0.9728  58  1.34098   0.9119
 -12  17   5  834.32  128.64  10 1.11436 0.03904   9559   2999 0.9731  58  1.30421   0.9181
 -15  20   6 1054.72  194.94  10 0.93843 0.03907   9559   3000 0.9742  58  1.31185   0.7693
   6   0   3  504.44   26.12  11 3.24700 0.04465   9560   3001 0.9539  16  2.20723   1.8184
   7   1   4  332.88   36.92  11 2.52793 0.04504   9560   3002 0.9587  16  2.29369   1.3867
   8   2   6 1219.62   91.79  11 1.74974 0.04483   9560   3005 0.9645  16  2.22972   0.9744
  10   0   5  530.59   56.33  11 1.94697 0.04472   9560   3008 0.9632  16  2.20754   1.0902
   7   3   5  395.21   57.12  11 2.09651 0.04540   9560   3010 0.9616  16  2.39124   1.1266
   9   2   6  561.18   81.35  11 1.72509 0.04502   9560   3011 0.9646  16  2.27360   0.9507
  10   2   6  270.18   77.91  11 1.70144 0.04517   9560   3012 0.9646  16  2.31794   0.9283
  10   2   7  516.61  100.46  11 1.48701 0.04484   9560   3013 0.9664  16  2.23018   0.8280
  10   4   7  349.19  107.03  11 1.49672 0.04543   9560   3014 0.9659  16  2.38965   0.8046
  13   1   8  770.96  130.91  11 1.26897 0.04469   9560   3015 0.9681  16  2.19352   0.7131
   8  -3   3  491.26   28.77  11 2.68678 0.04243   9560   3018 0.9600  17  1.78801   1.7232
  11  -4   4 1338.38   66.31  11 1.99565 0.04248   9560   3019 0.9647  17  1.79742   1.2751
  10  -3   5 1864.94   89.32  11 1.81769 0.04297   9560   3020 0.9655  17  1.87401   1.1279
  10  -3   4  632.35   47.06  11 2.13534 0.04307   9560   3021 0.9632  17  1.89014   1.3172
  10  -4   5 1258.45   79.58  11 1.73689 0.04219   9560   3022 0.9667  17  1.75170   1.1307
  12  -5   5 1153.17   88.02  11 1.63472 0.04203   9560   3024 0.9675  17  1.72912   1.0743
  11  -3   5  419.92   66.60  11 1.79420 0.04326   9560   3025 0.9654  17  1.91967   1.0952
  11  -4   6  669.09   92.97  11 1.50093 0.04242   9560   3027 0.9681  17  1.78735   0.9629
  13  -3   6  710.19  104.30  11 1.52115 0.04353   9560   3028 0.9672  17  1.96701   0.9137
  13  -5   6  869.94  104.67  11 1.43673 0.04237   9560   3029 0.9686  17  1.78076   0.9242
  16  -5   6  667.15  116.59  11 1.37918 0.04295   9560   3030 0.9686  17  1.87114   0.8567
  12  -4   6  551.97   95.70  11 1.49503 0.04271   9560   3031 0.9679  17  1.83353   0.9419
  14  -6   6  632.30  112.05  11 1.36862 0.04196   9560   3032 0.9694  17  1.71930   0.9032
  17  -6   7  742.47  146.47  11 1.20354 0.04263   9560   3033 0.9700  17  1.82145   0.7618
   6  -4   2 1463.81   39.43  11 3.03479 0.03937   9560   3034 0.9606  18  1.33580   2.4500
   6  -5   3 1162.76   39.64  11 2.18239 0.03883   9560   3036 0.9665  18  1.25513   1.8584
  10  -6   4 2178.18   80.19  11 1.78609 0.04027   9560   3037 0.9678  18  1.48300   1.3223
   8  -5   3  460.47   30.08  11 2.25950 0.03994   9560   3038 0.9650  18  1.43383   1.7194
   7  -6   3  512.15   33.56  11 1.95050 0.03847   9560   3039 0.9682  18  1.17134   1.7643
   9  -6   4  837.51   53.06  11 1.78377 0.03983   9560   3041 0.9682  18  1.42246   1.3663
  12  -9   4 1307.25   84.24  11 1.38807 0.03855   9560   3042 0.9717  18  1.21627   1.2148
  10  -8   4  506.81   63.14  11 1.49072 0.03856   9560   3043 0.9710  18  1.21846   1.3025
   9  -8   4  681.61   59.90  11 1.45292 0.03836   9560   3044 0.9714  18  1.15192   1.3338
  10  -8   5 1897.24  112.06  11 1.34530 0.03898   9560   3045 0.9716  18  1.29163   1.1176
  13  -8   5  566.97   88.03  11 1.38554 0.04003   9560   3046 0.9706  18  1.45330   1.0427
  11  -9   6  840.50  114.52  11 1.15239 0.03900   9560   3048 0.9729  18  1.29752   0.9537
  14 -12   6  821.91  147.39  11 0.97205 0.03837   9560   3049 0.9744  18  1.17025   0.8800
  15 -11   6  700.14  139.82  11 1.06551 0.03906   9560   3050 0.9734  18  1.30888   0.8752
  14 -10   7  816.27  151.19  11 1.03453 0.03955   9560   3051 0.9732  18  1.39108   0.8072
  16 -11   7  779.63  158.17  11 0.99610 0.03955   9560   3052 0.9735  18  1.39161   0.7770
   3  -4   2  742.85   24.67  11 2.44188 0.03865   9560   3053 0.9650  19  0.89579   2.8193
   2  -4   2  888.31   30.59  11 1.95445 0.04078   9560   3054 0.9663  19  0.70238   2.8406
   4  -5   2  865.09   31.76  11 2.05030 0.03945   9560   3055 0.9668  19  0.81111   2.5984
   5  -6   3  624.45   35.42  11 1.71675 0.03838   9560   3056 0.9698  19  0.95833   1.8618
   3  -5   3  440.54   36.54  11 1.69634 0.03862   9560   3057 0.9697  19  0.88565   1.9794
   4  -7   4 1616.27  100.23  11 1.18612 0.03907   9560   3058 0.9726  19  0.83663   1.4599
   6  -9   4 1231.29  112.15  11 1.01676 0.03999   9560   3059 0.9731  19  0.76203   1.3671
   5  -8   5 1742.98  139.26  11 1.05960 0.03844   9560   3060 0.9738  19  0.92264   1.1902
   7 -10   5 2971.36  205.04  11 0.94195 0.03878   9560   3061 0.9743  19  0.85820   1.1320
   7 -10   4 1280.08  123.38  11 0.94029 0.04039   9560   3062 0.9733  19  0.73021   1.3167
   5  -8   4  879.37   90.63  11 1.09669 0.03957   9560   3063 0.9728  19  0.79652   1.4139
   4  -8   4 1050.08  105.74  11 0.97866 0.04075   9560   3064 0.9728  19  0.70122   1.4247
   6  -8   4  635.00   78.01  11 1.21249 0.03856   9560   3066 0.9728  19  0.89184   1.4057
   6 -10   5 1190.99  161.56  11 0.86244 0.03976   9560   3067 0.9742  19  0.77947   1.1350
   9 -11   4  428.26  110.09  11 0.93992 0.03986   9560   3068 0.9736  19  0.77217   1.2480
   8 -10   4  486.61   97.20  11 1.02081 0.03940   9560   3069 0.9734  19  0.80912   1.2967
  -2  10   3  782.89   38.64  11 2.69170 0.04446   9560   3070 0.9581  23  2.15718   1.5271
  -1  11   3  433.29   38.86  11 2.58223 0.04506   9560   3071 0.9583  23  2.30125   1.4141
  -1  14   4 1073.61   75.39  11 1.99476 0.04522   9560   3072 0.9624  23  2.33681   1.0840
  -2  13   4  469.56   46.58  11 2.06423 0.04479   9560   3073 0.9623  23  2.22571   1.1507
  -4  15   4  572.85   59.81  11 1.85394 0.04394   9560   3074 0.9645  23  2.04406   1.0865
  -4  16   4  457.83   71.99  11 1.78888 0.04401   9560   3075 0.9649  23  2.05550   1.0447
  -1  17   5 1696.43  129.32  11 1.62351 0.04530   9560   3076 0.9651  23  2.35402   0.8790
  -3  15   4  332.01   59.53  11 1.88797 0.04445   9560   3077 0.9638  23  2.14602   1.0744
  -2  17   4  527.22   81.29  11 1.74824 0.04481   9560   3078 0.9646  23  2.22558   0.9746
  -5  19   5  587.96   95.42  11 1.47556 0.04397   9560   3079 0.9671  23  2.04620   0.8642
  -4  21   5  633.31  119.47  11 1.40125 0.04440   9560   3080 0.9674  23  2.13093   0.8007
  -3  20   5  882.95  120.92  11 1.45821 0.04472   9560   3081 0.9667  23  2.20342   0.8174
  -2  18   5  431.11  100.65  11 1.56484 0.04503   9560   3082 0.9657  23  2.27438   0.8622
  -5  21   5  576.51  118.74  11 1.38444 0.04403   9560   3083 0.9678  23  2.05688   0.8082
   9  -1   3  864.97   38.70  11 2.77221 0.04438   9560   3085 0.9576  26  2.13928   1.5805
   9  -2   3  493.93   28.56  11 2.70353 0.04362   9560   3086 0.9588  26  1.98892   1.6122
   8   0   3  583.05   33.50  11 2.95846 0.04495   9560   3087 0.9557  26  2.27485   1.6299
  13   1   5 1050.86   83.34  11 1.79797 0.04532   9560   3088 0.9638  26  2.36297   0.9717
  12  -1   4  471.38   51.08  11 2.08181 0.04456   9560   3089 0.9624  26  2.17225   1.1764
  12   0   5  898.02   78.10  11 1.84605 0.04493   9560   3090 0.9638  26  2.25508   1.0218
  12   0   4  314.41   46.46  11 2.10004 0.04503   9560   3091 0.9618  26  2.28377   1.1546
  14   0   5  434.74   73.14  11 1.73784 0.04504   9560   3092 0.9645  26  2.28124   0.9560
  15  -2   5  421.57   83.04  11 1.65912 0.04431   9560   3093 0.9656  26  2.11418   0.9525
  17  -2   6  636.74  116.90  11 1.42518 0.04442   9560   3094 0.9672  26  2.13500   0.8135
  19  -3   6  995.68  129.65  11 1.33826 0.04412   9560   3095 0.9680  26  2.07327   0.7774
  10  -5   3 1263.90   49.11  11 2.21057 0.04086   9560   3096 0.9646  27  1.56116   1.5707
  14  -6   3 1780.82   74.89  11 1.81789 0.04082   9560   3097 0.9672  27  1.55888   1.2932
  12  -5   3  475.47   41.01  11 2.07117 0.04137   9560   3098 0.9651  27  1.63494   1.4197
  14  -6   4 1061.87   78.28  11 1.69017 0.04152   9560   3099 0.9675  27  1.65666   1.1470
  13  -7   4  827.83   73.50  11 1.62268 0.04041   9560   3100 0.9688  27  1.50347   1.1881
  13  -5   4  568.00   54.50  11 1.81667 0.04213   9560   3102 0.9662  27  1.74277   1.1870
  15  -7   4  534.14   77.14  11 1.57028 0.04094   9560   3103 0.9687  27  1.57729   1.1068
  16  -7   4  531.75   88.56  11 1.53082 0.04112   9560   3105 0.9689  27  1.60260   1.0656
  20  -9   6 1747.28  190.53  11 1.14565 0.04135   9560   3107 0.9713  27  1.63638   0.7848
  16  -8   5  741.00  112.61  11 1.36202 0.04090   9560   3108 0.9702  27  1.57238   0.9623
  18  -8   5  703.69  122.73  11 1.31264 0.04127   9560   3109 0.9702  27  1.62416   0.9044
  19  -8   5  338.06  119.51  11 1.28501 0.04142   9560   3110 0.9703  27  1.64431   0.8770
  17  -9   5  679.23  114.55  11 1.27026 0.04039   9560   3111 0.9711  27  1.50328   0.9301
  17  -9   6  602.88  127.84  11 1.18085 0.04077   9560   3112 0.9715  27  1.55547   0.8415
  10  -8   3 1017.17   54.60  11 1.59266 0.03822   9560   3113 0.9707  28  1.09866   1.5252
  11 -10   4 2409.45  123.28  11 1.22166 0.03806   9560   3116 0.9731  28  1.03773   1.2318
   9  -8   3  654.69   53.87  11 1.54258 0.03815   9560   3117 0.9710  28  1.02170   1.5775
   9  -9   3  836.83   57.69  11 1.30734 0.03863   9560   3119 0.9721  28  0.87439   1.5439
  11 -10   3  500.56   70.54  11 1.22045 0.03856   9560   3120 0.9727  28  0.89268   1.4137
  15 -11   4  653.87   98.10  11 1.17852 0.03832   9560   3121 0.9732  28  1.14672   1.0863
  18 -13   3 1507.81  143.59  11 0.96040 0.03835   9560   3122 0.9745  28  0.94557   1.0545
  14 -13   4 1356.38  149.43  11 0.92432 0.03856   9560   3123 0.9746  28  0.88515   1.0791
  17 -13   3  925.15  126.23  11 0.95077 0.03851   9560   3124 0.9745  28  0.89874   1.0944
  13 -11   4  344.07   95.60  11 1.14770 0.03803   9560   3125 0.9735  28  1.04481   1.1501
  16 -15   5 2467.62  240.85  11 0.80388 0.03843   9560   3126 0.9754  28  0.92016   0.9052
  13 -12   4  602.19  116.94  11 1.00933 0.03841   9560   3127 0.9742  28  0.93082   1.1245
  16 -12   4  353.65  109.81  11 1.08324 0.03815   9560   3128 0.9739  28  1.09164   1.0433
  20 -14   4  879.47  148.18  11 0.92562 0.03806   9560   3129 0.9749  28  1.06795   0.9093
  17 -16   5 1770.42  241.40  11 0.74901 0.03854   9560   3130 0.9757  28  0.88425   0.8753
   2  -3   1  304.36    9.82  11 2.79627 0.04358   9560   3131 0.9582  29  0.57697   4.9144
   0  -2   1  305.13   13.46  11 1.64175 0.05145   9560   3132 0.9603  29  0.29995   5.4940
   3  -4   1  289.96   14.26  11 1.96031 0.04631   9560   3133 0.9618  29  0.47353   4.1787
   3  -6   2  780.31   60.61  11 1.01067 0.04820   9560   3134 0.9677  29  0.41369   2.4606
   5  -7   2  598.67   51.63  11 1.17976 0.04475   9560   3135 0.9687  29  0.52659   2.2665
   6 -10   3 1431.98  184.82  11 0.67757 0.04756   9560   3137 0.9707  29  0.43540   1.5686
   7 -10   3  384.86  111.44  11 0.83212 0.04437   9560   3138 0.9715  29  0.54366   1.5496
   5  -9   3  653.89  128.24  11 0.76424 0.04645   9560   3139 0.9707  29  0.47134   1.6365
  -4  13   2 1933.91   59.87  11 2.34541 0.04245   9560   3141 0.9623  33  1.79123   1.5023
  -2  11   2  412.12   29.85  11 2.83247 0.04392   9560   3142 0.9576  33  2.04495   1.6595
  -3  13   2  921.58   43.30  11 2.40810 0.04316   9560   3143 0.9612  33  1.90468   1.4778
  -2  12   2  369.18   31.79  11 2.62361 0.04386   9560   3145 0.9591  33  2.03180   1.5434
  -3  17   3 3017.99  113.67  11 1.83697 0.04391   9560   3146 0.9646  33  2.03803   1.0786
  -5  18   3 1462.51   91.67  11 1.70769 0.04296   9560   3147 0.9663  33  1.87281   1.0601
  -4  17   3  874.09   74.31  11 1.82235 0.04349   9560   3148 0.9651  33  1.96061   1.0969
  -5  16   3  366.99   56.67  11 1.86986 0.04289   9560   3150 0.9652  33  1.86178   1.1655
  -3  18   3  992.84   85.82  11 1.74699 0.04386   9560   3151 0.9653  33  2.02860   1.0287
  -6  22   4  983.49  123.04  11 1.38559 0.04323   9560   3153 0.9683  33  1.91435   0.8474
  -7  21   3  703.65  108.36  11 1.43498 0.04195   9560   3154 0.9689  33  1.71783   0.9476
  -5  23   4  651.59  137.13  11 1.35323 0.04359   9560   3155 0.9683  33  1.97861   0.8097
  -5  24   3  664.94  124.00  11 1.31691 0.04284   9560   3156 0.9691  33  1.85343   0.8234
  -7  27   4  752.00  175.42  11 1.14907 0.04281   9560   3158 0.9703  33  1.84816   0.7199
  13   1   4 1222.05   74.84  11 2.00519 0.04532   9560   3159 0.9623  36  2.36643   1.0829
   8   3   3  271.93   40.47  11 2.85437 0.04605   9560   3160 0.9554  36  2.67349   1.4672
  10   3   4  774.34   51.42  11 2.24458 0.04595   9560   3161 0.9600  36  2.59452   1.1656
  10   2   3  281.05   35.76  11 2.59575 0.04566   9560   3162 0.9577  36  2.49163   1.3696
  13   4   4 1154.66   81.24  11 1.93111 0.04597   9560   3163 0.9623  36  2.59224   1.0032
  14   2   5 1030.51   92.68  11 1.72972 0.04561   9560   3165 0.9641  36  2.44520   0.9201
  13   2   4  440.99   59.35  11 1.98861 0.04560   9560   3167 0.9622  36  2.44933   1.0570
  13   6   5  888.15  102.74  11 1.70393 0.04627   9560   3168 0.9638  36  2.74284   0.8692
  15   5   5  486.77  101.08  11 1.61465 0.04608   9560   3169 0.9646  36  2.63005   0.8345
  18   1   5  568.99  108.26  11 1.50856 0.04521   9560   3170 0.9660  36  2.32633   0.8216
  10  -3   2  908.82   33.09  11 2.78444 0.04214   9560   3173 0.9596  37  1.74202   1.8199
   9  -3   2  606.50   24.57  11 2.98843 0.04207   9560   3174 0.9583  37  1.73082   1.9626
  11  -3   3  728.54   38.88  11 2.37333 0.04303   9560   3175 0.9616  37  1.88407   1.4673
  16  -4   3  960.97   67.66  11 1.79895 0.04249   9560   3178 0.9660  37  1.79828   1.1491
  14  -2   3  481.66   45.80  11 2.06768 0.04371   9560   3179 0.9632  37  2.00171   1.2279
  16  -3   3  414.11   58.85  11 1.83288 0.04307   9560   3180 0.9653  37  1.88969   1.1308
  15  -3   3  813.90   57.60  11 1.93451 0.04313   9560   3181 0.9646  37  1.89871   1.1897
  18  -6   4 1950.30  120.45  11 1.49244 0.04202   9560   3184 0.9685  37  1.72757   0.9815
  17  -2   4  417.71   72.60  11 1.67061 0.04407   9560   3185 0.9657  37  2.06576   0.9727
  16  -5   4  439.05   69.42  11 1.64797 0.04248   9560   3186 0.9671  37  1.79709   1.0531
  20  -5   4  752.63  108.66  11 1.42349 0.04264   9560   3187 0.9685  37  1.82192   0.9008
  21  -4   4  930.33  115.07  11 1.38943 0.04308   9560   3188 0.9684  37  1.89054   0.8570
  18  -5   5  597.49  102.90  11 1.43321 0.04299   9560   3190 0.9682  37  1.87683   0.8884
  22  -5   4  363.54  102.36  11 1.31785 0.04260   9560   3191 0.9692  37  1.81667   0.8357
  20  -5   5  325.93  109.46  11 1.35517 0.04313   9560   3192 0.9686  37  1.89888   0.8333
  22  -5   6  564.11  141.23  11 1.20660 0.04345   9560   3193 0.9694  37  1.95192   0.7284
   8  -4   1  585.40   22.27  11 2.95568 0.03869   9560   3194 0.9618  38  1.21820   2.5831
   7  -4   1  325.71   16.62  11 3.12085 0.03850   9560   3195 0.9609  38  1.14525   2.8799
  11  -5   2  953.76   37.16  11 2.30121 0.04008   9560   3196 0.9647  38  1.45243   1.7327
  10  -6   2 1473.55   47.82  11 2.15378 0.03876   9560   3197 0.9667  38  1.24262   1.8500
  15  -7   2 1015.08   66.45  11 1.64277 0.03905   9560   3198 0.9697  38  1.29881   1.3583
  16  -9   2 1102.67   85.26  11 1.35465 0.03822   9560   3199 0.9721  38  1.10758   1.2879
  14  -7   2  158.99   46.10  11 1.70873 0.03888   9560   3200 0.9694  38  1.27003   1.4403
  17  -9   2  468.54   74.22  11 1.31989 0.03832   9560   3201 0.9723  38  1.14052   1.2225
  19 -12   4 2477.70  181.17  11 1.07798 0.03849   9560   3203 0.9737  38  1.20622   0.9503
  21 -10   4  408.03  134.28  11 1.17464 0.03986   9560   3205 0.9721  38  1.43247   0.8946
  22 -12   4  479.57  155.33  11 1.04617 0.03897   9560   3206 0.9735  38  1.29490   0.8672
  23 -12   3 1155.87  171.31  11 0.99780 0.03844   9560   3207 0.9742  38  1.19123   0.8893
   5  -5   1 4166.63   84.55  11 1.94412 0.04329   9560   3208 0.9644  39  0.59010   3.3428
   6  -5   1  644.74   19.71  11 2.26777 0.04019   9560   3209 0.9648  39  0.75221   3.0871
   7  -6   1  601.70   29.64  11 1.71523 0.04197   9560   3210 0.9670  39  0.64787   2.6944
  11  -8   1  489.76   53.95  11 1.29476 0.04087   9560   3212 0.9706  39  0.69549   1.8997
  11 -10   2  910.14   80.86  11 1.07244 0.04125   9560   3213 0.9718  39  0.67826   1.6119
   9  -9   2  577.14   57.48  11 1.14968 0.04200   9560   3214 0.9708  39  0.64609   1.8108
  10  -9   1  597.18   80.81  11 0.83663 0.04759   9560   3215 0.9694  39  0.43393   1.9433
  10 -10   2  488.88   70.52  11 0.97791 0.04326   9560   3216 0.9712  39  0.59140   1.6779
  15 -10   1  558.18   93.19  11 0.99128 0.04069   9560   3217 0.9728  39  0.70633   1.4330
  17 -12   2 1167.65  131.45  11 0.96418 0.03918   9560   3218 0.9739  39  0.82661   1.2003
  14 -12   2  905.87  126.54  11 0.85806 0.04196   9560   3219 0.9728  39  0.64725   1.3491
  16 -12   2  541.47  113.65  11 0.93639 0.03987   9560   3220 0.9737  39  0.77155   1.2443
  21 -13   1 1291.72  218.45  11 0.72297 0.04064   9560   3221 0.9746  39  0.70924   1.0410
  19 -14   2  895.13  203.39  11 0.76328 0.04043   9560   3222 0.9744  39  0.72598   1.0748
  18 -15   3 1148.11  190.32  11 0.76033 0.04003   9560   3223 0.9747  39  0.75766   1.0279
  14 -13   2  634.90  146.97  11 0.69500 0.04459   9560   3224 0.9723  39  0.53432   1.3163
  18 -12   1  331.40  146.92  11 0.77796 0.04167   9560   3225 0.9736  39  0.65987   1.2006
  21 -16   2 1557.45  318.09  11 0.61834 0.04200   9560   3226 0.9744  39  0.64553   0.9747
  16 -14   2  634.78  199.49  11 0.66684 0.04391   9560   3227 0.9729  39  0.56338   1.1994
   9   1   2 1946.90   55.76  11 3.16910 0.04505   9560   3229 0.9541  46  2.30703   1.7333
  10   0   2  783.35   34.17  11 2.95038 0.04443   9560   3231 0.9563  46  2.15267   1.6759
  11   1   2  560.67   36.33  11 2.67194 0.04463   9560   3232 0.9581  46  2.19594   1.5006
  15  -1   3  944.80   64.05  11 1.96823 0.04410   9560   3234 0.9635  46  2.07354   1.1433
  17  -1   3 1343.53   86.43  11 1.76212 0.04386   9560   3235 0.9652  46  2.02855   1.0376
  15   2   3  673.08   67.30  11 1.92414 0.04504   9560   3236 0.9631  46  2.28208   1.0583
  15   1   3  800.74   64.90  11 1.94679 0.04477   9560   3237 0.9632  46  2.21914   1.0870
  14  -1   3  310.79   43.47  11 2.08004 0.04421   9560   3239 0.9627  46  2.09504   1.2007
  18   0   3  878.58   88.94  11 1.66622 0.04410   9560   3241 0.9657  46  2.07136   0.9685
  18   1   3  611.45   88.19  11 1.65304 0.04436   9560   3242 0.9656  46  2.12426   0.9463
  19   0   4 1421.49  124.83  11 1.53682 0.04457   9560   3245 0.9663  46  2.17140   0.8686
  17   1   3  652.34   79.61  11 1.74681 0.04449   9560   3247 0.9648  46  2.15420   0.9918
  19   2   4 1064.35  117.53  11 1.51800 0.04505   9560   3248 0.9660  46  2.28046   0.8352
  20   1   4  465.31  107.93  11 1.46448 0.04472   9560   3251 0.9667  46  2.20303   0.8210
  22  -1   4  676.43  122.27  11 1.35834 0.04405   9560   3252 0.9679  46  2.06024   0.7922
  21  -1   4  240.27  104.37  11 1.41531 0.04413   9560   3253 0.9675  46  2.07639   0.8214
  13  -3   2 3319.61   90.58  11 2.26269 0.04216   9560   3254 0.9631  47  1.74576   1.4766
  14  -3   2  808.73   48.09  11 2.10893 0.04210   9560   3256 0.9642  47  1.73714   1.3813
  14  -5   2  909.75   51.36  11 1.95254 0.04048   9560   3257 0.9666  47  1.51074   1.4241
  13  -4   2  458.25   38.04  11 2.17617 0.04129   9560   3259 0.9644  47  1.62296   1.5002
  15  -3   2 1065.25   53.58  11 1.97965 0.04207   9560   3260 0.9651  47  1.73311   1.2988
  17  -4   2  794.26   71.17  11 1.70760 0.04129   9560   3261 0.9676  47  1.62489   1.1761
  18  -6   2 1167.97   90.32  11 1.52695 0.04004   9560   3262 0.9697  47  1.45428   1.1485
  15  -5   2  602.82   51.78  11 1.85106 0.04056   9560   3263 0.9672  47  1.52275   1.3415
  19  -5   2  874.28   89.69  11 1.49725 0.04067   9560   3265 0.9694  47  1.54051   1.0751
  19  -7   2  925.44   92.19  11 1.39591 0.03948   9560   3266 0.9710  47  1.37434   1.1003
  18  -6   3 1222.17   92.72  11 1.55151 0.04124   9560   3267 0.9686  47  1.61926   1.0714
  20  -4   3  575.78   97.93  11 1.48177 0.04235   9560   3268 0.9683  47  1.77684   0.9547
  20  -5   2  824.08   99.38  11 1.41802 0.04064   9560   3269 0.9700  47  1.53668   1.0202
  12  -6   1 1143.98   47.53  11 1.82792 0.03815   9560   3270 0.9692  48  1.06799   1.7957
  11  -6   1 1002.12   39.08  11 1.89851 0.03820   9560   3271 0.9688  48  1.01843   1.9472
  13  -7   1 1965.85   74.37  11 1.56333 0.03831   9560   3272 0.9708  48  0.97453   1.6695
  14  -7   1  623.19   55.65  11 1.52046 0.03815   9560   3273 0.9712  48  1.02210   1.5544
  12  -7   1  467.64   41.89  11 1.59301 0.03849   9560   3274 0.9704  48  0.92288   1.7889
  20  -9   1 1789.36  147.09  11 1.07640 0.03811   9560   3275 0.9739  48  1.02067   1.1018
  16  -9   1  463.28   79.60  11 1.15715 0.03862   9560   3276 0.9731  48  0.87371   1.3675
  22 -12   1 1088.50  177.20  11 0.81559 0.03907   9560   3278 0.9749  48  0.83424   1.0066
  24 -11   2  706.22  161.63  11 0.97182 0.03829   9560   3279 0.9745  48  1.14316   0.8982
  20 -11   1  510.69  126.29  11 0.90620 0.03893   9560   3280 0.9745  48  0.84588   1.1039
  26 -13   2 1336.35  225.48  11 0.82940 0.03801   9560   3281 0.9755  48  1.04302   0.8324
  24 -11   1  772.33  181.43  11 0.85728 0.03828   9560   3282 0.9752  48  0.96521   0.9236
   7  -5   0 1167.17   54.43  11 1.06151 0.05035   9560   3284 0.9658  49  0.34271   3.1126
   7  -1  -1  889.94   38.53  11 1.42678 0.04457   9560   3285 0.9671  49  0.53445   2.7017
   7  -2  -1 1788.38   78.44  11 0.97505 0.05002   9560   3286 0.9667  49  0.35440   2.7657
  15  -6  -1  856.15  137.18  11 0.78092 0.04431   9560   3287 0.9719  49  0.54594   1.4483
  10  -1  -2 1245.99  231.27  11 0.58016 0.05052   9560   3288 0.9697  49  0.33903   1.7194
  14  -7  -1 1615.63  247.49  11 0.56497 0.04967   9560   3289 0.9703  49  0.36763   1.5455
  14  -5   1  805.78   44.68  11 1.81984 0.03887   9560   3291 0.9687  58  1.26614   1.5380
  18  -6   1 1265.84   88.18  11 1.39451 0.03865   9560   3292 0.9716  58  1.23674   1.2028
  20  -4   1 2344.82  135.34  11 1.35204 0.03967   9560   3293 0.9711  58  1.40423   1.0467
  17  -5   1  999.99   75.94  11 1.53985 0.03911   9560   3294 0.9703  58  1.31153   1.2627
  15  -4   1  278.83   45.45  11 1.80408 0.03958   9560   3295 0.9683  58  1.38568   1.4123
  19  -4   1 1918.12  114.17  11 1.41693 0.03964   9560   3296 0.9707  58  1.39927   1.1002
  18  -5   1  416.29   73.82  11 1.45328 0.03915   9560   3297 0.9708  58  1.31866   1.1862
  20  -6   1  782.26   98.47  11 1.27261 0.03880   9560   3298 0.9722  58  1.26291   1.0779
  17  -6   1  328.81   55.33  11 1.45615 0.03856   9560   3299 0.9713  58  1.21807   1.2727
  24  -7   1  752.96  133.30  11 1.04170 0.03862   9560   3300 0.9738  58  1.23703   0.8983
   7   4   5  595.09   59.55  12 2.02357 0.04519   9561   3304 0.9623  16  2.32964   1.1013
   9   8   7 1994.00  167.75  12 1.44837 0.04571   9561   3305 0.9661  16  2.47726   0.7661
   6   6   5  397.17   60.91  12 2.03817 0.04569   9561   3307 0.9617  16  2.48571   1.0765
   7   5   6  724.88   83.78  12 1.72629 0.04510   9561   3308 0.9645  16  2.29824   0.9460
   9   4   5  222.38   63.67  12 1.93153 0.04542   9561   3309 0.9627  16  2.39361   1.0375
   7   3   5  345.23   53.78  12 2.01939 0.04479   9561   3310 0.9626  16  2.22398   1.1262
   8   5   6  581.28   81.30  12 1.69946 0.04523   9561   3311 0.9646  16  2.33572   0.9237
  12   5   7  703.30  123.62  12 1.39770 0.04527   9561   3312 0.9668  16  2.34204   0.7587
   8   8   7  919.18  122.75  12 1.46677 0.04561   9561   3313 0.9660  16  2.44009   0.7809
  11   7   7  359.61  128.84  12 1.41055 0.04566   9561   3314 0.9664  16  2.45857   0.7485
   9   7   8  682.04  142.01  12 1.29700 0.04515   9561   3315 0.9676  16  2.30453   0.7098
   9   0   5  852.92   68.03  12 1.87860 0.04358   9561   3318 0.9646  17  1.97781   1.1243
   7  -1   4  496.03   36.89  12 2.28639 0.04268   9561   3319 0.9625  17  1.82832   1.4433
  10  -3   5 1838.96   94.23  12 1.68028 0.04170   9561   3320 0.9674  17  1.68188   1.1273
  10  -1   5  625.24   67.12  12 1.80238 0.04317   9561   3321 0.9655  17  1.90442   1.1062
   8  -1   5  554.41   58.10  12 1.85524 0.04265   9561   3322 0.9655  17  1.82367   1.1733
  10  -2   5  448.68   65.66  12 1.74798 0.04247   9561   3323 0.9664  17  1.79465   1.1181
  13  -3   6  820.55  107.01  12 1.41433 0.04230   9561   3325 0.9688  17  1.76914   0.9141
   5  -3   3  692.60   27.45  12 2.46448 0.03943   9561   3329 0.9642  18  1.35281   1.9684
  10  -6   4 2154.92   90.38  12 1.58326 0.03895   9561   3330 0.9702  18  1.28346   1.3225
   8  -5   4 1225.59   61.76  12 1.71472 0.03907   9561   3331 0.9692  18  1.30174   1.4151
   6  -3   3  557.87   24.83  12 2.50528 0.04005   9561   3333 0.9634  18  1.44685   1.8923
   8  -5   3  522.42   31.75  12 1.98719 0.03868   9561   3334 0.9678  18  1.23246   1.7191
   7  -4   4  320.51   38.66  12 1.85801 0.03953   9561   3335 0.9680  18  1.37691   1.4622
   9  -6   4  733.36   58.91  12 1.57195 0.03861   9561   3336 0.9705  18  1.22616   1.3660
  10  -8   5 1847.09  113.00  12 1.17046 0.03819   9561   3338 0.9733  18  1.10246   1.1174
   9  -5   5 1037.16   82.20  12 1.48854 0.03958   9561   3339 0.9703  18  1.38994   1.1623
  11  -7   5  499.83   82.45  12 1.30750 0.03884   9561   3340 0.9720  18  1.26827   1.1034
   8  -5   5  463.09   63.75  12 1.47375 0.03924   9561   3341 0.9706  18  1.33370   1.1914
  10  -6   5  340.32   72.94  12 1.39841 0.03921   9561   3342 0.9711  18  1.32883   1.1340
  11  -6   5  496.42   81.38  12 1.41004 0.03952   9561   3343 0.9708  18  1.38078   1.1071
  13  -8   5  654.40   97.41  12 1.22404 0.03874   9561   3344 0.9726  18  1.25402   1.0431
  15  -8   6 1613.82  154.55  12 1.12170 0.03947   9561   3345 0.9727  18  1.37540   0.8836
  12  -7   7  935.63  149.67  12 1.06339 0.03943   9561   3346 0.9731  18  1.36984   0.8405
  14  -8   6  749.25  123.99  12 1.12229 0.03923   9561   3347 0.9729  18  1.33650   0.9056
  16  -9   6  604.29  139.44  12 1.05624 0.03913   9561   3348 0.9734  18  1.32047   0.8611
   4  -4   2  963.08   29.48  12 2.31588 0.03870   9561   3349 0.9658  19  0.87856   2.7227
   3  -4   2  785.39   28.51  12 1.97750 0.04061   9561   3350 0.9663  19  0.71643   2.8201
   3  -4   3 2003.19   64.37  12 1.79021 0.03854   9561   3351 0.9692  19  0.91253   2.0316
   5  -6   3  557.09   49.48  12 1.40672 0.03987   9561   3353 0.9706  19  0.77357   1.8646
   3  -5   4  555.46   67.13  12 1.27781 0.03882   9561   3354 0.9722  19  0.85749   1.5368
   4  -7   4 1726.19  117.36  12 0.96125 0.04141   9561   3355 0.9725  19  0.67134   1.4591
   5  -8   5 1463.47  160.02  12 0.88132 0.04003   9561   3357 0.9739  19  0.75797   1.1910
   6  -7   5  981.64  106.23  12 1.09556 0.03836   9561   3358 0.9736  19  0.94631   1.2021
   7 -10   5 2999.78  241.90  12 0.75707 0.04118   9561   3359 0.9740  19  0.68094   1.1336
   9 -10   5  765.44  145.46  12 0.87607 0.03936   9561   3360 0.9744  19  0.81194   1.1092
  -2  11   2  601.01   33.74  12 2.98226 0.04478   9561   3362 0.9557  23  2.23352   1.6592
  -3  17   3 3048.89  107.11  12 1.93693 0.04481   9561   3363 0.9632  23  2.22876   1.0789
  -5  18   3 1501.12   80.42  12 1.81659 0.04402   9561   3364 0.9647  23  2.05782   1.0602
  -6  18   4 1874.11   99.71  12 1.68349 0.04398   9561   3365 0.9657  23  2.04985   0.9849
  -4  17   3  962.87   67.59  12 1.92842 0.04445   9561   3366 0.9635  23  2.14791   1.0968
  -4  13   3  274.80   39.15  12 2.31994 0.04422   9561   3367 0.9609  23  2.09758   1.3382
  -4  14   3  220.61   43.00  12 2.21983 0.04432   9561   3368 0.9616  23  2.12017   1.2723
  -5  16   3  332.17   52.17  12 1.98391 0.04390   9561   3369 0.9636  23  2.03648   1.1654
  -5  16   4  496.10   58.27  12 1.83286 0.04424   9561   3371 0.9644  23  2.09993   1.0565
  -5  23   4  941.18  122.49  12 1.43044 0.04456   9561   3372 0.9670  23  2.16791   0.8092
  -6  22   4  989.24  119.57  12 1.46638 0.04421   9561   3373 0.9670  23  2.08959   0.8478
  -5  19   4  401.10   79.56  12 1.65407 0.04449   9561   3374 0.9655  23  2.15345   0.9394
  -6  20   4  604.45   91.28  12 1.57597 0.04417   9561   3375 0.9663  23  2.08400   0.9126
  -5  21   5  784.05  120.73  12 1.44549 0.04477   9561   3376 0.9668  23  2.21431   0.8081
  -4  21   5  517.81  121.17  12 1.45979 0.04510   9561   3377 0.9664  23  2.29289   0.8009
   7   1   3 2084.09   59.35  12 2.98346 0.04468   9561   3379 0.9558  26  2.21011   1.6696
   7   2   3 2634.82   70.00  12 2.97684 0.04522   9561   3380 0.9553  26  2.35548   1.6113
   8   0   3  618.70   32.92  12 2.80356 0.04405   9561   3381 0.9577  26  2.06926   1.6306
   9   0   4  581.75   37.05  12 2.23100 0.04392   9561   3382 0.9618  26  2.04202   1.3083
  13   1   5  873.90   87.18  12 1.71321 0.04452   9561   3383 0.9650  26  2.16012   0.9712
  14   2   5 1179.34   98.69  12 1.65609 0.04488   9561   3384 0.9652  26  2.24179   0.9196
  14   1   6 1350.96  129.90  12 1.48564 0.04441   9561   3386 0.9668  26  2.13393   0.8482
  12   0   5  959.18   79.64  12 1.75459 0.04404   9561   3387 0.9651  26  2.06126   1.0229
  14   0   5  387.49   83.75  12 1.64815 0.04413   9561   3388 0.9658  26  2.07728   0.9563
  14   4   6  666.92  109.27  12 1.48922 0.04532   9561   3389 0.9661  26  2.35587   0.8060
   9  -2   3  559.81   26.52  12 2.50939 0.04241   9561   3392 0.9612  27  1.78507   1.6113
  10  -3   3  597.12   37.35  12 2.28488 0.04155   9561   3393 0.9635  27  1.65944   1.5486
   8  -3   3  467.23   29.50  12 2.45540 0.04103   9561   3396 0.9628  27  1.58457   1.7244
  11  -4   4 1373.91   69.70  12 1.82482 0.04108   9561   3397 0.9669  27  1.59470   1.2752
  14  -6   4 1015.80   84.12  12 1.52223 0.04003   9561   3398 0.9697  27  1.45254   1.1461
  13  -4   4  588.11   66.87  12 1.72768 0.04148   9561   3400 0.9673  27  1.65147   1.1752
  13  -5   4  469.56   67.31  12 1.65149 0.04066   9561   3401 0.9684  27  1.53757   1.1877
  16  -5   4  482.55   77.56  12 1.50788 0.04108   9561   3402 0.9691  27  1.59701   1.0525
  16  -5   6  878.67  139.87  12 1.26956 0.04160   9561   3403 0.9703  27  1.66939   0.8565
  17  -5   5  597.44  113.37  12 1.35616 0.04155   9561   3404 0.9697  27  1.66238   0.9179
  18  -6   5  480.69  120.41  12 1.27822 0.04103   9561   3405 0.9706  27  1.59134   0.8947
  18  -8   5  610.67  129.18  12 1.18170 0.03978   9561   3406 0.9721  27  1.42164   0.9056
  20  -9   6 1440.77  192.03  12 1.02987 0.03985   9561   3407 0.9731  27  1.43147   0.7848
  19  -8   5  365.04  105.75  12 1.15643 0.03991   9561   3408 0.9722  27  1.43889   0.8775
   7  -5   2 1136.01   35.99  12 2.16869 0.03828   9561   3412 0.9670  28  1.00164   2.2584
   9  -6   2  669.60   36.44  12 1.82196 0.03836   9561   3413 0.9691  28  0.96724   1.9592
   9  -7   3 1345.82   66.22  12 1.50588 0.03831   9561   3414 0.9711  28  0.97324   1.6101
   7  -6   3  541.27   38.75  12 1.65464 0.03832   9561   3415 0.9702  28  0.97527   1.7657
  10  -8   3  777.01   67.06  12 1.31951 0.03856   9561   3416 0.9721  28  0.89453   1.5254
  14 -10   4 3494.70  175.44  12 1.08654 0.03816   9561   3417 0.9738  28  1.00445   1.1286
   9  -8   3  744.69   63.03  12 1.26259 0.03929   9561   3418 0.9719  28  0.81917   1.5853
   8  -7   3  264.97   44.72  12 1.44787 0.03857   9561   3419 0.9713  28  0.89401   1.6747
  11 -10   4 2374.50  135.31  12 1.00250 0.03905   9561   3420 0.9738  28  0.83751   1.2327
  12  -9   4 1250.46  108.37  12 1.17895 0.03814   9561   3422 0.9733  28  1.01449   1.2135
  10  -8   4  708.13   79.43  12 1.27229 0.03812   9561   3423 0.9727  28  1.02132   1.3016
  13  -9   3  325.26   70.13  12 1.21134 0.03839   9561   3426 0.9729  28  0.94180   1.3350
  18 -12   4 1737.36  177.51  12 0.91228 0.03827   9561   3427 0.9748  28  0.96792   0.9803
  19 -12   4 2584.44  205.08  12 0.91446 0.03815   9561   3428 0.9749  28  1.00357   0.9506
  15 -11   4  675.59  127.47  12 0.98480 0.03837   9561   3429 0.9743  28  0.94144   1.0857
  12 -11   4  643.80  110.04  12 0.88961 0.03981   9561   3430 0.9740  28  0.77606   1.1756
   2  -3   1  363.16   14.86  12 1.89849 0.04885   9561   3433 0.9602  29  0.38954   4.9046
   2  -4   2  887.71   35.91  12 1.50276 0.04456   9561   3435 0.9665  29  0.53482   2.8436
   0  -3   2 1155.48   50.40  12 1.18487 0.04850   9561   3436 0.9661  29  0.40350   2.9565
   6  -7   2 2033.83   92.38  12 1.01667 0.04665   9561   3437 0.9686  29  0.46437   2.2092
   4  -8   4 1122.00  153.07  12 0.75157 0.04461   9561   3439 0.9719  29  0.53334   1.4260
   7 -10   4 1261.14  201.55  12 0.70796 0.04436   9561   3441 0.9724  29  0.54397   1.3177
   9 -11   4  946.93  168.83  12 0.70919 0.04361   9561   3442 0.9728  29  0.57645   1.2475
  -4  11   1 1381.44   38.80  12 2.88637 0.04180   9561   3444 0.9592  33  1.69170   1.9280
  -3  11   1  549.09   27.88  12 3.00480 0.04272   9561   3446 0.9575  33  1.83367   1.8930
  -5  17   2 1026.09   63.57  12 1.95201 0.04312   9561   3448 0.9644  33  1.89811   1.2007
  -5  19   2 1329.73   86.26  12 1.75412 0.04316   9561   3450 0.9658  33  1.90295   1.0771
  -5  21   2 1388.12  106.23  12 1.59213 0.04315   9561   3451 0.9669  33  1.90169   0.9781
  -7  21   3 1069.49  108.20  12 1.54506 0.04317   9561   3453 0.9672  33  1.90501   0.9480
  -7  19   2  490.28   68.95  12 1.68677 0.04210   9561   3454 0.9671  33  1.73912   1.1038
  -5  21   3  345.49   92.81  12 1.59135 0.04403   9561   3455 0.9663  33  2.05857   0.9285
  -6  21   2  194.55   83.33  12 1.57023 0.04270   9561   3456 0.9674  33  1.83113   0.9902
  -5  24   3  700.30  123.72  12 1.40933 0.04400   9561   3457 0.9676  33  2.05245   0.8238
  -7  24   2  552.29  113.91  12 1.36346 0.04234   9561   3458 0.9691  33  1.77652   0.8785
  -8  24   3  692.31  119.02  12 1.35968 0.04288   9561   3459 0.9688  33  1.85890   0.8484
  -7  23   3  571.80  110.96  12 1.43441 0.04329   9561   3460 0.9679  33  1.92420   0.8742
  -7  27   4  958.91  170.27  12 1.22821 0.04393   9561   3461 0.9689  33  2.03925   0.7209
   9   4   3 1874.03   62.37  12 2.54961 0.04576   9561   3462 0.9579  36  2.52957   1.3369
   8   3   3  322.95   34.81  12 2.77240 0.04560   9561   3463 0.9564  36  2.47206   1.4677
   8   4   3  164.61   36.39  12 2.70680 0.04586   9561   3464 0.9567  36  2.57694   1.4092
   9   5   4  441.48   53.96  12 2.19371 0.04593   9561   3465 0.9604  36  2.58877   1.1401
  11   6   4  793.82   73.32  12 1.97096 0.04602   9561   3466 0.9620  36  2.61343   1.0209
  13   4   4 1074.77   80.30  12 1.87284 0.04548   9561   3467 0.9631  36  2.40966   1.0028
  13   6   5 1204.17  102.71  12 1.66054 0.04586   9561   3468 0.9644  36  2.54406   0.8688
  14   5   4  544.98   81.42  12 1.76200 0.04558   9561   3469 0.9639  36  2.43719   0.9386
  12   7   5  526.22   86.71  12 1.69125 0.04607   9561   3470 0.9640  36  2.63011   0.8740
  15   5   5  633.13  104.85  12 1.56632 0.04559   9561   3471 0.9653  36  2.43805   0.8342
   8  -1   2  536.89   24.31  12 3.27132 0.04299   9561   3474 0.9554  37  1.87836   2.0266
  15  -1   3 1083.20   66.36  12 1.85714 0.04311   9561   3476 0.9651  37  1.89592   1.1432
  13  -1   3  449.05   45.82  12 2.08157 0.04330   9561   3477 0.9634  37  1.92631   1.2677
  14  -2   3  441.79   49.26  12 1.93540 0.04259   9561   3479 0.9650  37  1.81356   1.2288
  14  -1   3  345.61   50.03  12 1.96126 0.04321   9561   3480 0.9643  37  1.91191   1.2005
  15   0   4  482.81   69.90  12 1.74326 0.04402   9561   3481 0.9652  37  2.05781   1.0174
  17  -1   4  461.40   85.52  12 1.58358 0.04344   9561   3482 0.9668  37  1.95141   0.9562
  17  -2   4  409.79   78.93  12 1.56701 0.04297   9561   3483 0.9672  37  1.87360   0.9725
  18  -2   4  498.03   94.54  12 1.50296 0.04292   9561   3484 0.9677  37  1.86620   0.9353
  19  -3   6  572.28  125.10  12 1.25076 0.04294   9561   3485 0.9695  37  1.86856   0.7777
   7  -3   1  676.15   20.44  12 3.26457 0.03869   9561   3488 0.9599  38  1.20840   2.8732
  11  -5   2  911.23   41.82  12 2.03647 0.03882   9561   3489 0.9674  38  1.25510   1.7342
  14  -6   3 1639.97   84.35  12 1.62535 0.03941   9561   3490 0.9695  38  1.35985   1.2926
  13  -5   2  434.76   42.20  12 1.85316 0.03914   9561   3491 0.9683  38  1.31210   1.5190
  12  -6   3  494.74   47.84  12 1.72343 0.03904   9561   3494 0.9692  38  1.29716   1.4266
  15  -6   3  368.66   68.46  12 1.56675 0.03955   9561   3495 0.9698  38  1.38331   1.2282
  19  -8   3 1505.47  135.87  12 1.21731 0.03875   9561   3496 0.9726  38  1.25568   1.0362
  16  -7   3  582.82   81.53  12 1.42066 0.03902   9561   3497 0.9711  38  1.29661   1.1764
   8  -5   1 2481.25   55.67  12 2.00397 0.03958   9561   3499 0.9670  39  0.80040   2.5718
   6  -5   1  595.78   27.55  12 1.67356 0.04423   9561   3500 0.9655  39  0.54908   3.0866
   7  -6   1  607.06   39.50  12 1.19101 0.04718   9561   3501 0.9670  39  0.44652   2.6896
  11  -7   1 1258.15   64.13  12 1.26691 0.04152   9561   3502 0.9703  39  0.66686   1.9355
  13  -9   2 1937.82  106.36  12 1.10793 0.04003   9561   3503 0.9724  39  0.75960   1.4942
  13  -8   1 1076.20   81.13  12 1.07202 0.04175   9561   3504 0.9715  39  0.65684   1.6618
  12  -7   1  492.81   44.24  12 1.29669 0.04026   9561   3505 0.9710  39  0.74177   1.7888
  11  -8   1  526.83   68.12  12 0.94847 0.04543   9561   3506 0.9699  39  0.50401   1.9019
  11  -9   2  450.59   75.29  12 1.01016 0.04256   9561   3507 0.9714  39  0.62160   1.6516
  13 -10   2  970.38  105.62  12 0.90816 0.04242   9561   3508 0.9722  39  0.62760   1.4711
  10  -9   2  650.11   78.53  12 0.91795 0.04457   9561   3509 0.9707  39  0.53463   1.7376
  11 -10   2  939.36  103.60  12 0.75666 0.04639   9561   3510 0.9708  39  0.47306   1.6145
  17 -14   3 3189.85  314.82  12 0.63505 0.04312   9561   3512 0.9737  39  0.59730   1.0792
  16  -9   1  625.59   88.44  12 0.93587 0.04075   9561   3513 0.9731  39  0.70153   1.3618
  17 -12   2 1112.41  182.61  12 0.73454 0.04245   9561   3514 0.9734  39  0.62611   1.1926
  18 -13   3 1776.52  208.78  12 0.76776 0.04019   9561   3515 0.9745  39  0.74468   1.0552
  22 -12   1 1678.86  252.92  12 0.66101 0.04145   9561   3516 0.9745  39  0.66899   1.0067
  17 -13   3 1053.06  183.54  12 0.74596 0.04080   9561   3518 0.9743  39  0.69735   1.0917
  14 -12   2  812.85  195.14  12 0.59799 0.04722   9561   3519 0.9715  39  0.44652   1.3504
   9   1   2 1945.48   54.20  12 3.04047 0.04437   9561   3521 0.9557  46  2.13997   1.7331
  11   2   2 1586.23   52.75  12 2.52401 0.04438   9561   3523 0.9594  46  2.13588   1.4403
  10   0   2  965.72   34.35  12 2.80415 0.04359   9561   3524 0.9581  46  1.98284   1.6755
  11   1   2  652.68   34.10  12 2.56190 0.04393   9561   3526 0.9595  46  2.04595   1.5005
  13   3   3 1452.92   72.54  12 2.05141 0.04499   9561   3527 0.9622  46  2.27144   1.1311
  15   3   3 1238.30   82.37  12 1.82786 0.04464   9561   3528 0.9641  46  2.18977   1.0282
  15   1   3  992.51   69.41  12 1.86102 0.04401   9561   3530 0.9644  46  2.05586   1.0868
  15   2   3  585.50   68.76  12 1.85212 0.04438   9561   3531 0.9641  46  2.13004   1.0586
  16   3   3 1027.75   86.49  12 1.72699 0.04447   9561   3533 0.9650  46  2.14912   0.9819
  17   2   3  606.50   83.13  12 1.65866 0.04407   9561   3534 0.9658  46  2.06640   0.9655
  16   2   3  541.29   73.80  12 1.74775 0.04422   9561   3535 0.9650  46  2.09425   1.0091
  19   2   4  931.60  117.84  12 1.45632 0.04434   9561   3539 0.9670  46  2.11738   0.8353
  19   3   4 1419.33  132.41  12 1.44011 0.04455   9561   3541 0.9670  46  2.16540   0.8153
  17   3   4  534.16   96.77  12 1.57882 0.04481   9561   3542 0.9658  46  2.22532   0.8802
  20   1   4  556.80  108.92  12 1.39838 0.04392   9561   3543 0.9677  46  2.03799   0.8211
  19   5   4  489.14  115.19  12 1.41387 0.04501   9561   3544 0.9668  46  2.26755   0.7803
  22   2   5  541.47  140.56  12 1.23914 0.04437   9561   3545 0.9685  46  2.12381   0.7095
  13  -3   2 3220.76   90.94  12 2.08693 0.04090   9561   3546 0.9654  47  1.56849   1.4774
  12  -2   2  972.29   44.32  12 2.31092 0.04181   9561   3548 0.9631  47  1.69561   1.5410
  14  -3   2  779.27   51.78  12 1.94958 0.04089   9561   3549 0.9663  47  1.56763   1.3807
  16  -4   3 1071.11   78.42  12 1.65701 0.04118   9561   3550 0.9680  47  1.61026   1.1492
  15  -3   2  911.58   60.46  12 1.83290 0.04084   9561   3551 0.9671  47  1.56166   1.3020
  17  -4   2  820.81   75.62  12 1.57101 0.04011   9561   3552 0.9694  47  1.46271   1.1761
  17  -4   3  628.31   81.09  12 1.57743 0.04118   9561   3553 0.9685  47  1.60974   1.0943
  17  -5   3  688.07   80.11  12 1.52539 0.04051   9561   3554 0.9694  47  1.51800   1.1083
  18  -3   2  377.42   73.47  12 1.52893 0.04071   9561   3555 0.9692  47  1.54491   1.0954
  20  -4   3  727.35  112.58  12 1.37336 0.04114   9561   3556 0.9699  47  1.60531   0.9548
  22  -3   3  904.95  138.55  12 1.27579 0.04157   9561   3557 0.9703  47  1.66546   0.8623
  21  -3   3  696.30  118.24  12 1.33753 0.04162   9561   3558 0.9698  47  1.67263   0.9011
   9  -5   1 1469.65   41.02  12 1.99507 0.03865   9561   3559 0.9678  48  0.88548   2.3284
  12  -6   1 1090.30   55.40  12 1.54995 0.03858   9561   3561 0.9706  48  0.89370   1.7934
  10  -5   1  534.53   30.99  12 1.93814 0.03843   9561   3562 0.9683  48  0.94910   2.1208
  14  -5   1  851.10   50.99  12 1.61881 0.03825   9561   3565 0.9705  48  1.10933   1.5369
  15  -6   1 1842.06   86.16  12 1.40643 0.03816   9561   3566 0.9719  48  1.01462   1.4475
  18  -6   1 1355.97   96.59  12 1.24503 0.03815   9561   3567 0.9729  48  1.08721   1.2036
  14  -7   1  544.54   61.65  12 1.28383 0.03891   9561   3568 0.9721  48  0.85050   1.5560
  16  -9   2 1246.94   87.83  12 1.14000 0.03847   9561   3569 0.9733  48  0.91708   1.2877
  20  -9   1 2036.99  171.60  12 0.92356 0.03876   9561   3570 0.9745  48  0.85987   1.1079
  17  -9   2  597.65   86.24  12 1.12171 0.03834   9561   3571 0.9735  48  0.95273   1.2231
   4  -2   0  884.62   21.88  12 3.11303 0.04389   9561   3575 0.9556  49  0.56300   5.6031
   5  -3   0  662.12   23.45  12 1.68603 0.04908   9561   3576 0.9617  49  0.38278   4.4317
   6  -3   0  383.47   14.03  12 2.09283 0.04382   9561   3577 0.9629  49  0.56690   3.7416
   7  -1  -1  970.78   44.15  12 1.30551 0.04573   9561   3578 0.9671  49  0.49375   2.6711
  10  -5   0  812.45   50.99  12 1.23440 0.04395   9561   3579 0.9689  49  0.56125   2.2285
   7  -2  -1 2061.63   94.74  12 0.80858 0.05178   9561   3580 0.9670  49  0.29282   2.7713
  13  -7   0  888.32  113.26  12 0.83800 0.04583   9561   3581 0.9705  49  0.49110   1.7236
  16  -6  -1 1277.84  208.21  12 0.66675 0.04562   9561   3582 0.9719  49  0.49821   1.3522
  15  -6  -1 1152.64  200.03  12 0.63534 0.04739   9561   3584 0.9711  49  0.44094   1.4526
  11  -3   1  971.90   34.77  12 2.30341 0.03919   9561   3587 0.9654  58  1.31346   1.8864
  13  -3   1  603.60   40.14  12 1.98013 0.03929   9561   3588 0.9674  58  1.33478   1.5996
  14  -2   1  629.92   48.66  12 1.90363 0.03998   9561   3589 0.9673  58  1.44204   1.4418
  12  -3   1  499.43   32.62  12 2.15097 0.03929   9561   3590 0.9663  58  1.33291   1.7397
  13  -2   1  381.52   37.11  12 2.06006 0.04002   9561   3591 0.9663  58  1.44609   1.5567
  20  -4   1 2241.22  144.46  12 1.24807 0.03889   9561   3592 0.9723  58  1.27785   1.0465
  19  -4   1 1915.54  121.90  12 1.30390 0.03884   9561   3593 0.9720  58  1.26948   1.0995
  17  -2   1  806.47   73.58  12 1.56516 0.03991   9561   3596 0.9696  58  1.43594   1.1896
  19  -3   1  770.36   96.32  12 1.34994 0.03933   9561   3597 0.9714  58  1.34948   1.0805
  18  -5   1  575.37   73.78  12 1.31703 0.03843   9561   3598 0.9722  58  1.17701   1.1863
  27  -5   2 1464.88  204.72  12 0.97510 0.03957   9561   3599 0.9736  58  1.39399   0.7595
  23  -5   2  399.95  123.71  12 1.14542 0.03958   9561   3600 0.9725  58  1.39421   0.8921
 -12  11   0 1437.97   49.40  13 3.02715 0.04477   9562   3601 0.9554  16  2.23231   1.6847
 -13  13   0  785.56   43.10  13 2.77465 0.04530   9562   3602 0.9567  16  2.37656   1.4954
 -17  16   0  654.84   54.29  13 2.13700 0.04501   9562   3603 0.9616  16  2.27752   1.1766
 -19  19   0 1253.36   82.43  13 1.89684 0.04535   9562   3606 0.9630  16  2.37456   1.0227
 -18  16   0  997.95   56.64  13 2.01161 0.04458   9562   3607 0.9628  16  2.17746   1.1352
 -20  21   0  839.57   86.10  13 1.78941 0.04566   9562   3608 0.9636  16  2.46625   0.9483
 -19  18   0  661.02   66.34  13 1.91399 0.04507   9562   3611 0.9631  16  2.29288   1.0501
 -20  18   0  304.63   64.68  13 1.81429 0.04469   9562   3612 0.9642  16  2.19915   1.0181
 -22  21   0  321.91   83.88  13 1.65148 0.04513   9562   3613 0.9650  16  2.30385   0.9039
 -25  24   0  601.80  112.85  13 1.45173 0.04517   9562   3614 0.9664  16  2.31198   0.7931
 -27  27   0 1383.15  160.83  13 1.33566 0.04539   9562   3615 0.9671  16  2.37587   0.7200
 -24  22   0  552.20  100.14  13 1.50981 0.04482   9562   3616 0.9663  16  2.22688   0.8414
 -24  24   0  578.85  112.95  13 1.50280 0.04539   9562   3617 0.9659  16  2.37827   0.8097
 -27  25   0  755.99  131.83  13 1.34742 0.04494   9562   3618 0.9674  16  2.25126   0.7465
 -14  10   1  541.68   32.75  13 2.30365 0.04204   9562   3620 0.9629  17  1.72889   1.5141
 -16  12   1  178.00   40.61  13 2.08612 0.04263   9562   3621 0.9639  17  1.81990   1.3212
 -21  16   1 1315.37   99.77  13 1.62941 0.04297   9562   3622 0.9668  17  1.87398   1.0111
 -21  15   1  824.00   90.39  13 1.58948 0.04234   9562   3623 0.9676  17  1.77553   1.0246
 -19  14   1  449.64   64.22  13 1.76492 0.04257   9562   3624 0.9662  17  1.81147   1.1215
 -23  19   1  864.26  107.87  13 1.52230 0.04372   9562   3625 0.9670  17  2.00235   0.9039
 -25  20   2  885.58  123.59  13 1.32768 0.04303   9562   3626 0.9689  17  1.88302   0.8211
 -10   5   1  658.18   24.59  13 2.45342 0.03871   9562   3627 0.9649  18  1.23014   2.1260
 -14   7   1 1693.12   61.67  13 1.83973 0.03887   9562   3628 0.9686  18  1.26628   1.5547
 -15   7   1  591.35   50.10  13 1.65347 0.03854   9562   3629 0.9700  18  1.20505   1.4588
 -18  10   1  863.36   69.29  13 1.58950 0.03976   9562   3630 0.9695  18  1.41540   1.2225
 -17   8   1  585.06   62.27  13 1.48896 0.03859   9562   3632 0.9710  18  1.22512   1.2948
 -20  10   1  680.08   88.01  13 1.33972 0.03903   9562   3634 0.9716  18  1.30018   1.1067
 -20   9   1 1273.87  107.04  13 1.23554 0.03845   9562   3635 0.9727  18  1.18899   1.1030
 -19  11   1  631.65   59.78  13 1.54889 0.04014   9562   3636 0.9695  18  1.46655   1.1571
 -22  12   2 1677.26  131.57  13 1.20760 0.03926   9562   3637 0.9723  18  1.34058   0.9720
 -25  13   1 1927.66  164.61  13 1.11569 0.03935   9562   3638 0.9728  18  1.35670   0.8890
 -23  12   1  889.15  117.95  13 1.20884 0.03935   9562   3639 0.9722  18  1.35543   0.9640
  -5   1   0  399.71   14.26  13 2.79704 0.04152   9562   3640 0.9601  19  0.66945   4.2572
  -8   2   0  625.02   27.71  13 2.01539 0.04002   9562   3641 0.9666  19  0.76466   2.7010
  -9   3   0  522.87   20.64  13 2.24530 0.03844   9562   3642 0.9664  19  0.95589   2.4408
 -12   4   0  823.58   39.38  13 1.69699 0.03838   9562   3643 0.9699  19  0.95623   1.8441
  -9   2   0  540.19   33.90  13 1.64239 0.04069   9562   3644 0.9685  19  0.70867   2.3668
 -16   5   0 2405.71  128.04  13 1.19834 0.03851   9562   3645 0.9729  19  0.90640   1.3685
 -12   3   0  830.04   59.36  13 1.36157 0.03987   9562   3646 0.9709  19  0.77327   1.8054
 -14   4   0  797.72   72.87  13 1.27487 0.03896   9562   3647 0.9721  19  0.84602   1.5528
 -18   6   0 2080.23  130.65  13 1.12660 0.03833   9562   3648 0.9735  19  0.95771   1.2225
 -17   4   0 1259.07  135.95  13 0.91706 0.04025   9562   3649 0.9735  19  0.74098   1.2664
 -18   6   1  755.05  116.77  13 1.06527 0.03846   9562   3650 0.9738  19  0.91820   1.2020
 -22   7   1 1117.99  187.60  13 0.85666 0.03851   9562   3652 0.9750  19  0.89781   0.9870
 -23   7   1 2033.44  257.07  13 0.80014 0.03858   9562   3653 0.9754  19  0.87501   0.9443
  -7  14  -2 1633.52   54.27  13 2.60881 0.04488   9562   3656 0.9583  23  2.25231   1.4449
  -5  13  -2 1277.29   44.95  13 2.64668 0.04422   9562   3657 0.9586  23  2.10121   1.5251
  -6  11  -2  577.34   26.29  13 2.99622 0.04411   9562   3658 0.9563  23  2.08191   1.7362
  -5  11  -2  446.47   27.48  13 2.95040 0.04384   9562   3660 0.9568  23  2.03027   1.7364
  -7  15  -2  503.77   40.02  13 2.47760 0.04497   9562   3662 0.9592  23  2.27300   1.3656
 -10  19  -3 2432.44  104.37  13 1.84867 0.04463   9562   3663 0.9640  23  2.18591   1.0409
  -7  13  -2  182.44   29.68  13 2.74494 0.04473   9562   3664 0.9575  23  2.21960   1.5324
  -8  16  -2  500.65   46.71  13 2.38966 0.04522   9562   3665 0.9596  23  2.34605   1.2960
  -9  17  -3 1693.85   77.87  13 1.96070 0.04423   9562   3666 0.9635  23  2.09753   1.1310
  -8  18  -3  445.92   61.35  13 1.87614 0.04421   9562   3667 0.9641  23  2.09205   1.0839
 -10  24  -4 1634.56  150.76  13 1.39453 0.04409   9562   3668 0.9676  23  2.06811   0.8114
  -8  17  -3  226.11   54.22  13 1.94590 0.04407   9562   3669 0.9637  23  2.06722   1.1325
  -9  19  -3  364.93   65.70  13 1.83720 0.04451   9562   3671 0.9642  23  2.15928   1.0417
 -10  18  -3  217.76   59.09  13 1.90952 0.04450   9562   3672 0.9636  23  2.15827   1.0830
 -11  21  -3  550.42   79.78  13 1.74160 0.04498   9562   3673 0.9645  23  2.26373   0.9620
 -11  23  -3  631.71   97.09  13 1.63190 0.04511   9562   3674 0.9652  23  2.29911   0.8941
 -13  23  -4  345.22  104.15  13 1.46767 0.04438   9562   3675 0.9669  23  2.12687   0.8396
 -13  27  -5  638.53  149.15  13 1.19488 0.04388   9562   3677 0.9692  23  2.02932   0.7035
 -14  13   1  697.46   40.03  13 2.45833 0.04438   9562   3678 0.9598  26  2.13641   1.4026
 -15  14   1 1060.56   52.84  13 2.30442 0.04446   9562   3679 0.9608  26  2.15325   1.3088
 -17  15   1  703.43   54.97  13 2.05065 0.04413   9562   3680 0.9629  26  2.07945   1.1891
 -16  16   1  550.99   52.01  13 2.17070 0.04501   9562   3681 0.9613  26  2.27933   1.1947
 -18  16   1 1178.71   69.02  13 1.95179 0.04426   9562   3682 0.9635  26  2.10434   1.1237
 -19  18   1  789.01   71.84  13 1.85382 0.04475   9562   3683 0.9638  26  2.21448   1.0363
 -18  17   1  673.12   62.72  13 1.95421 0.04472   9562   3685 0.9631  26  2.20734   1.0943
 -19  19   1  544.20   68.51  13 1.84682 0.04511   9562   3687 0.9636  26  2.30325   1.0109
 -18  18   1  634.78   62.50  13 1.94727 0.04510   9562   3688 0.9629  26  2.30040   1.0666
 -22  21   1  570.05   89.59  13 1.61152 0.04489   9562   3690 0.9655  26  2.24206   0.8947
 -23  21   2 1262.20  124.27  13 1.45665 0.04402   9562   3691 0.9672  26  2.05678   0.8504
 -28  26   2  678.29  159.51  13 1.23034 0.04444   9562   3692 0.9686  26  2.13848   0.7016
 -12   8   1 2568.61   65.44  13 2.55819 0.04124   9562   3693 0.9619  27  1.61272   1.7722
 -13  10   2  442.36   36.02  13 2.13225 0.04124   9562   3695 0.9648  27  1.61628   1.4746
 -14  10   2 1542.11   62.29  13 1.96249 0.04076   9562   3696 0.9663  27  1.54873   1.4033
 -18  12   2 2790.40  120.07  13 1.60061 0.04069   9562   3697 0.9687  27  1.54180   1.1486
 -20  15   2 2364.11  120.85  13 1.56418 0.04209   9562   3698 0.9679  27  1.73775   1.0242
 -14   9   2 1172.88   56.28  13 1.86377 0.03986   9562   3699 0.9677  27  1.42658   1.4242
 -15  11   2  658.24   52.12  13 1.91558 0.04125   9562   3700 0.9662  27  1.61789   1.3237
 -15   9   2  478.56   45.76  13 1.70364 0.03941   9562   3701 0.9690  27  1.35941   1.3552
 -16  10   2  585.75   62.53  13 1.67009 0.03984   9562   3702 0.9689  27  1.42457   1.2777
 -19  12   2  889.17   88.07  13 1.49498 0.04031   9562   3703 0.9697  27  1.49032   1.1023
 -19  14   2  640.88   80.84  13 1.61158 0.04179   9562   3704 0.9678  27  1.69492   1.0750
 -18  14   2  350.80   64.28  13 1.71681 0.04222   9562   3705 0.9668  27  1.75565   1.1157
 -18  13   2  533.44   72.17  13 1.66924 0.04150   9562   3706 0.9677  27  1.65464   1.1338
 -19  13   2  583.30   81.40  13 1.55279 0.04100   9562   3707 0.9688  27  1.58557   1.0900
 -25  16   2  707.95  132.40  13 1.20365 0.04080   9562   3708 0.9713  27  1.55951   0.8560
  -5   2   1  846.11   21.88  13 3.08088 0.03893   9562   3709 0.9608  28  0.86035   3.6938
  -7   3   1  806.13   24.44  13 2.79261 0.03830   9562   3710 0.9632  28  1.01153   2.8821
  -6   2   1  367.34   15.60  13 2.47738 0.03970   9562   3712 0.9639  28  0.79297   3.2076
 -14   7   2 1682.62   75.89  13 1.56745 0.03836   9562   3713 0.9707  28  1.14813   1.4432
 -11   4   1  749.41   42.20  13 1.75501 0.03841   9562   3714 0.9695  28  0.94955   1.9196
 -14   6   2 1206.99   77.08  13 1.39119 0.03817   9562   3715 0.9719  28  1.01114   1.4363
 -15   7   2 1232.87   81.49  13 1.41898 0.03820   9562   3716 0.9717  28  1.09892   1.3586
 -14   5   2 2032.39  106.12  13 1.20446 0.03862   9562   3717 0.9728  28  0.87337   1.4239
 -11   5   2  537.26   44.42  13 1.62938 0.03829   9562   3718 0.9704  28  0.98257   1.7269
 -17   8   3 1905.90  132.39  13 1.11078 0.03809   9562   3721 0.9737  28  1.02794   1.1297
 -17   6   2 1679.13  128.65  13 1.04480 0.03854   9562   3722 0.9738  28  0.89189   1.2112
 -19   9   3 2484.94  170.12  13 1.06088 0.03809   9562   3723 0.9740  28  1.07123   1.0393
 -18   6   2 1974.20  153.68  13 0.95405 0.03877   9562   3724 0.9743  28  0.85944   1.1450
 -18   8   2  542.74   91.36  13 1.20745 0.03817   9562   3725 0.9731  28  1.09351   1.1612
 -18   7   3  519.07  120.13  13 0.93022 0.03853   9562   3726 0.9746  28  0.89289   1.0772
 -20   7   2  574.60  133.56  13 0.91891 0.03847   9562   3727 0.9747  28  0.90966   1.0458
  -2   0   0 1689.40   38.78  13 2.73164 0.05170   9562   3728 0.9511  29  0.28442   9.6366
  -3   0   0  157.89    8.58  13 1.86006 0.05180   9562   3729 0.9582  29  0.28592   6.5278
  -7   1   0 1303.30   41.13  13 1.62484 0.04420   9562   3730 0.9659  29  0.55017   2.9909
  -5   0   0 1082.78   43.02  13 1.12529 0.05184   9562   3731 0.9643  29  0.28878   3.9103
  -7   1   1  912.04   44.83  13 1.27066 0.04632   9562   3732 0.9670  29  0.47441   2.7037
 -11   2   1 1226.73   72.97  13 1.07155 0.04334   9562   3734 0.9704  29  0.58775   1.8496
 -12   1  -1  462.51  142.08  13 0.71552 0.04742   9562   3737 0.9704  29  0.43977   1.6402
 -12   1   1 1265.17  181.83  13 0.65157 0.04860   9562   3738 0.9702  29  0.40182   1.6325
 -15   2   1  993.62  196.60  13 0.66954 0.04549   9562   3740 0.9720  29  0.50234   1.3469
  -2  13  -2 1696.66   58.30  13 2.28410 0.04266   9562   3742 0.9625  33  1.82480   1.4438
  -4  14  -2 1743.04   59.06  13 2.39129 0.04385   9562   3743 0.9608  33  2.02863   1.4081
  -2  14  -2 1222.44   53.97  13 2.15306 0.04276   9562   3744 0.9634  33  1.84026   1.3530
  -3  13  -2  465.87   36.61  13 2.42907 0.04331   9562   3745 0.9610  33  1.92954   1.4777
  -3  16  -3 1537.03   87.72  13 1.74654 0.04223   9562   3746 0.9666  33  1.75849   1.1337
  -5  15  -3  457.61   50.54  13 1.96154 0.04288   9562   3747 0.9646  33  1.85992   1.2235
  -3  18  -3 1284.37   97.88  13 1.61688 0.04253   9562   3748 0.9672  33  1.80557   1.0298
  -5  17  -3  617.68   65.98  13 1.81113 0.04318   9562   3749 0.9654  33  1.90652   1.1107
  -4  17  -3  491.65   69.46  13 1.75343 0.04286   9562   3750 0.9660  33  1.85651   1.0951
  -3  19  -3  886.89   95.84  13 1.55932 0.04266   9562   3752 0.9675  33  1.82532   0.9855
  -3  22  -4 1046.33  147.64  13 1.24064 0.04198   9562   3753 0.9702  33  1.72317   0.8174
  -3  21  -3  914.97  112.13  13 1.43862 0.04280   9562   3754 0.9683  33  1.84791   0.9014
  -7  26  -5 1329.44  196.95  13 1.12000 0.04271   9562   3755 0.9705  33  1.83280   0.7058
  -7  24  -4  648.77  135.40  13 1.32035 0.04342   9562   3756 0.9686  33  1.94657   0.7985
  -9  12   1  492.57   28.22  13 3.28981 0.04560   9562   3758 0.9527  36  2.49048   1.7361
 -10  13   1  751.95   37.65  13 3.04140 0.04566   9562   3759 0.9544  36  2.50731   1.6005
 -12  14   1  673.39   39.37  13 2.71808 0.04552   9562   3760 0.9569  36  2.43946   1.4473
 -15  19   1 2053.51   85.92  13 2.12981 0.04599   9562   3761 0.9608  36  2.60941   1.1038
 -15  17   1  742.94   54.60  13 2.23985 0.04559   9562   3762 0.9603  36  2.45506   1.1893
 -16  20   1 2456.82  101.60  13 2.01854 0.04600   9562   3763 0.9616  36  2.60770   1.0463
 -18  20   1 1120.42   78.63  13 1.89635 0.04562   9562   3764 0.9628  36  2.45597   1.0068
 -16  19   1 1034.18   67.92  13 2.06989 0.04580   9562   3765 0.9614  36  2.53348   1.0847
 -18  21   1  399.36   71.64  13 1.86495 0.04581   9562   3766 0.9629  36  2.52934   0.9779
 -16  22   2  553.27   74.19  13 1.78422 0.04566   9562   3767 0.9636  36  2.46666   0.9454
 -22  27   2 1516.29  156.19  13 1.43643 0.04571   9562   3768 0.9662  36  2.47621   0.7599
 -20  26   2  472.26  116.87  13 1.52048 0.04579   9562   3769 0.9655  36  2.51039   0.7997
 -14  13   2 4301.97  108.75  13 2.14688 0.04316   9562   3770 0.9631  37  1.90412   1.3177
 -13  11   2 1627.20   54.17  13 2.20874 0.04215   9562   3771 0.9635  37  1.74452   1.4421
 -14  12   2 1172.14   52.28  13 2.11052 0.04246   9562   3772 0.9639  37  1.79360   1.3506
 -10  10   2  880.94   32.40  13 2.63947 0.04253   9562   3773 0.9602  37  1.80372   1.6823
 -12  11   2  570.24   36.38  13 2.36074 0.04256   9562   3774 0.9621  37  1.80822   1.5020
 -15  15   2  827.77   55.99  13 2.06056 0.04396   9562   3775 0.9630  37  2.04811   1.2061
 -16  17   3 1403.72   93.04  13 1.70207 0.04330   9562   3776 0.9661  37  1.92646   1.0365
 -15  13   2  355.65   46.18  13 2.02607 0.04277   9562   3778 0.9642  37  1.84302   1.2718
 -16  15   3  899.30   73.91  13 1.67741 0.04226   9562   3780 0.9670  37  1.76217   1.0872
 -19  16   3  906.61   96.72  13 1.49441 0.04202   9562   3781 0.9685  37  1.72760   0.9828
 -18  18   3  733.68   90.72  13 1.58627 0.04329   9562   3782 0.9669  37  1.92369   0.9669
 -17  15   3  557.68   78.67  13 1.60520 0.04199   9562   3783 0.9677  37  1.72274   1.0578
 -18  16   3  568.42   82.02  13 1.56169 0.04229   9562   3784 0.9678  37  1.76791   1.0098
 -21  18   3  820.12  106.07  13 1.40863 0.04246   9562   3785 0.9687  37  1.79466   0.9010
 -19  17   3  633.13   90.78  13 1.51209 0.04251   9562   3786 0.9680  37  1.80145   0.9646
 -18  17   3  584.94   87.46  13 1.57565 0.04277   9562   3787 0.9673  37  1.84317   0.9890
 -20  21   3  861.12  102.29  13 1.48857 0.04401   9562   3788 0.9670  37  2.05379   0.8698
 -19  18   3  730.57   96.55  13 1.52914 0.04300   9562   3789 0.9675  37  1.87837   0.9473
 -22  19   4 1153.54  144.37  13 1.21712 0.04168   9562   3790 0.9706  37  1.68133   0.8168
 -22  20   3 1075.07  128.69  13 1.38099 0.04311   9562   3791 0.9684  37  1.89549   0.8503
 -23  22   3 1221.65  141.91  13 1.34892 0.04369   9562   3792 0.9682  37  1.99536   0.8027
 -21  19   4  833.61  122.68  13 1.25500 0.04185   9562   3793 0.9702  37  1.70450   0.8336
 -25  21   4  535.77  144.48  13 1.12692 0.04193   9562   3794 0.9710  37  1.71582   0.7449
  -7   5   2  541.70   23.15  13 2.49900 0.03852   9562   3795 0.9648  38  1.17127   2.2606
 -10   6   2 1379.46   46.86  13 2.08838 0.03858   9562   3796 0.9673  38  1.20507   1.8425
  -9   7   2 1151.90   34.47  13 2.53384 0.03994   9562   3797 0.9633  38  1.43168   1.9305
  -9   5   2  639.87   29.70  13 2.04928 0.03822   9562   3798 0.9678  38  1.08375   1.9867
 -11   7   2  757.08   38.21  13 2.09341 0.03916   9562   3799 0.9668  38  1.31145   1.7167
 -13   9   3 1837.39   88.73  13 1.59065 0.03891   9562   3800 0.9701  38  1.27699   1.3345
 -14   8   3 1222.41   88.00  13 1.37072 0.03827   9562   3801 0.9720  38  1.12132   1.2889
 -11   8   3  330.99   48.54  13 1.68421 0.03860   9562   3802 0.9698  38  1.22272   1.4671
 -16  10   3  596.90   85.28  13 1.40016 0.03890   9562   3803 0.9714  38  1.27738   1.1743
 -17  13   4 1098.23  128.18  13 1.27095 0.03948   9562   3805 0.9718  38  1.37530   1.0012
 -17  11   4  937.30  133.50  13 1.14439 0.03845   9562   3806 0.9733  38  1.19175   1.0195
 -20  12   4 1352.12  167.19  13 1.03998 0.03847   9562   3807 0.9739  38  1.20192   0.9196
 -19  13   5 1029.28  178.66  13 0.96476 0.03840   9562   3808 0.9744  38  1.18099   0.8664
 -26  19   5 1327.11  261.00  13 0.92890 0.03990   9562   3809 0.9737  38  1.43984   0.7044
 -24  14   4 1586.66  207.17  13 0.94826 0.03868   9562   3810 0.9744  38  1.24747   0.8118
 -23  15   4  851.51  152.14  13 1.04495 0.03937   9562   3811 0.9733  38  1.36014   0.8308
 -20  15   5  864.38  169.17  13 1.01009 0.03902   9562   3812 0.9737  38  1.30321   0.8328
  -3   1   1  452.10   12.55  13 2.75804 0.04366   9562   3813 0.9584  39  0.57341   4.8764
  -4   1   1  310.83   13.39  13 2.30267 0.04410   9562   3814 0.9612  39  0.55433   4.2076
  -4   2   2  792.03   31.43  13 1.62037 0.04349   9562   3816 0.9665  39  0.58130   2.8271
  -6   3   2  804.60   26.73  13 1.91464 0.03963   9562   3817 0.9675  39  0.79555   2.4713
  -7   2   2  735.70   49.77  13 1.25124 0.04399   9562   3818 0.9687  39  0.55984   2.2644
  -9   3   2  465.31   45.46  13 1.37082 0.04062   9562   3819 0.9703  39  0.71363   1.9623
  -8   2   2  569.05   55.08  13 1.13665 0.04419   9562   3820 0.9694  39  0.55098   2.0893
  -9   4   3  777.93   74.72  13 1.15401 0.04057   9562   3821 0.9718  39  0.71655   1.6455
 -10   4   3 1205.82   90.51  13 1.07979 0.04071   9562   3822 0.9722  39  0.70528   1.5632
 -11   3   2  485.36   65.49  13 1.10887 0.04151   9562   3823 0.9714  39  0.66732   1.6929
 -12   3   2  843.33   84.34  13 0.99666 0.04206   9562   3824 0.9718  39  0.64346   1.5760
  -8   3   3  727.83   80.23  13 0.98649 0.04352   9562   3826 0.9709  39  0.58003   1.7248
 -10   3   3  733.11  103.79  13 0.86794 0.04378   9562   3827 0.9716  39  0.56880   1.5467
  -8   4   4 1138.73  123.95  13 0.80410 0.04361   9562   3828 0.9722  39  0.57612   1.4152
 -10   4   4  916.46  152.43  13 0.75922 0.04347   9562   3830 0.9726  39  0.58233   1.3224
 -13   6   4  810.47  134.75  13 0.90648 0.03973   9562   3832 0.9739  39  0.78251   1.1885
 -14   6   4  812.20  151.44  13 0.85240 0.04000   9562   3833 0.9741  39  0.76046   1.1484
  -9   3   4  900.06  166.95  13 0.63276 0.04659   9562   3834 0.9716  39  0.46694   1.3675
 -15   4   4 1929.40  321.88  13 0.59373 0.04409   9562   3835 0.9734  39  0.55572   1.0823
 -10   3   4 1267.89  205.87  13 0.60560 0.04660   9562   3836 0.9718  39  0.46671   1.3094
 -17   4   3  960.66  211.11  13 0.65500 0.04288   9562   3839 0.9737  39  0.60784   1.0944
 -10  13   2 3469.55   86.56  13 2.56682 0.04426   9562   3840 0.9592  46  2.10958   1.4755
 -10  12   2  840.32   38.37  13 2.61494 0.04381   9562   3841 0.9592  46  2.02222   1.5429
 -11  14   2  772.73   43.35  13 2.43492 0.04446   9562   3842 0.9599  46  2.15504   1.3822
  -9  13   2  382.66   32.84  13 2.63067 0.04434   9562   3843 0.9586  46  2.12869   1.5042
 -12  15   2  940.59   51.16  13 2.30874 0.04463   9562   3844 0.9607  46  2.19078   1.2983
 -13  17   2  733.17   55.26  13 2.14978 0.04506   9562   3845 0.9615  46  2.29175   1.1798
 -19  22   3 1146.57  118.78  13 1.51737 0.04444   9562   3848 0.9665  46  2.14176   0.8645
 -16  20   3  737.64   90.85  13 1.66386 0.04432   9562   3850 0.9655  46  2.11456   0.9551
 -16  19   3  304.81   76.39  13 1.68085 0.04401   9562   3851 0.9657  46  2.05461   0.9819
 -17  20   3  554.73   93.76  13 1.62152 0.04417   9562   3852 0.9660  46  2.08432   0.9389
 -18  21   3  684.05   93.04  13 1.57396 0.04434   9562   3853 0.9662  46  2.11988   0.9022
  -8   7   2  553.65   24.38  13 2.73150 0.04030   9562   3855 0.9617  47  1.47977   2.0257
  -6   7   2  591.99   24.69  13 3.07848 0.04083   9562   3856 0.9589  47  1.55199   2.1976
  -9   8   2  929.31   34.35  13 2.66619 0.04103   9562   3857 0.9614  47  1.58312   1.8738
  -8   8   2  275.09   24.28  13 2.84871 0.04137   9562   3858 0.9599  47  1.63062   1.9567
 -14  13   4 1122.00  103.70  13 1.42671 0.03995   9562   3859 0.9704  47  1.44230   1.0804
 -12  13   3  374.44   51.04  13 1.93193 0.04207   9562   3860 0.9654  47  1.73313   1.2675
 -17  16   4  531.10  112.50  13 1.37904 0.04117   9562   3863 0.9698  47  1.60982   0.9566
 -15  15   4  653.62   96.42  13 1.44263 0.04094   9562   3864 0.9696  47  1.57672   1.0171
  -6   4   2 4098.86   90.08  13 2.35515 0.03829   9562   3865 0.9659  48  1.00310   2.4493
  -5   4   2  454.93   20.85  13 2.54312 0.03823   9562   3866 0.9648  48  1.02610   2.5906
  -8   7   3 2153.00   66.54  13 1.82530 0.03842   9562   3867 0.9691  48  1.15752   1.6685
  -6   6   3  376.90   37.16  13 1.79627 0.03812   9562   3868 0.9695  48  1.03719   1.8120
  -8   5   3  579.39   49.73  13 1.46712 0.03861   9562   3870 0.9711  48  0.88187   1.7188
  -9  10   5  614.14  110.12  13 1.08715 0.03807   9562   3872 0.9739  48  1.03093   1.1027
  -9   9   5  806.19  122.60  13 1.03208 0.03834   9562   3873 0.9741  48  0.95260   1.1255
 -10  10   5  426.95  119.59  13 1.08485 0.03804   9562   3874 0.9739  48  1.04181   1.0899
 -13  13   6  874.39  169.53  13 0.92623 0.03817   9562   3876 0.9748  48  1.10472   0.8826
 -12  12   6  590.34  160.77  13 0.90064 0.03803   9562   3878 0.9751  48  1.03863   0.9074
  -2   2   2  833.13   30.82  13 1.65578 0.04437   9562   3879 0.9656  49  0.54288   3.0877
  -1   2   2  605.43   29.56  13 1.55557 0.04554   9562   3880 0.9654  49  0.49962   3.1461
   2   2   2  535.54   55.17  13 0.92734 0.05080   9562   3881 0.9666  49  0.32745   2.8447
   1   3   3 2139.21  120.77  13 0.83058 0.04832   9562   3882 0.9690  49  0.41039   2.0381
  -2   3   3  558.20   64.05  13 1.07453 0.04499   9562   3883 0.9693  49  0.51832   2.0965
   0   3   3  700.78   79.19  13 0.93039 0.04699   9562   3884 0.9691  49  0.45319   2.0706
  -3   4   4  827.27  123.54  13 0.81851 0.04474   9562   3885 0.9713  49  0.52731   1.5704
  -5   5   5 1145.23  223.83  13 0.66797 0.04435   9562   3887 0.9727  49  0.54426   1.2426
  -5   6   2 2332.30   58.84  13 3.10013 0.03982   9562   3889 0.9598  58  1.40925   2.3930
  -7   9   3  559.84   37.32  13 2.08359 0.03975   9562   3891 0.9663  58  1.40909   1.6085
  -5   8   3  449.48   33.86  13 2.04311 0.03893   9562   3892 0.9673  58  1.27429   1.7172
  -6   8   3  827.11   40.07  13 2.05037 0.03905   9562   3893 0.9671  58  1.29367   1.7011
  -8   8   3  679.02   32.60  13 1.95233 0.03899   9562   3894 0.9678  58  1.28484   1.6293
  -7  11   4 1328.00   81.37  13 1.54418 0.03908   9562   3895 0.9703  58  1.30619   1.2706
  -7  10   4  575.39   62.28  13 1.51705 0.03862   9562   3896 0.9708  58  1.22900   1.3156
  -8  11   5  696.04   96.17  13 1.15759 0.03822   9562   3897 0.9734  58  1.11358   1.0952
 -11  16   6 1123.84  160.85  13 1.02843 0.03893   9562   3898 0.9737  58  1.28722   0.8569
 -15  17   6 1028.83  171.68  13 1.01442 0.03933   9562   3900 0.9735  58  1.35442   0.8094
 -18   6  -2 1060.52   65.25  14 2.12365 0.04528   9563   3902 0.9615  16  2.35803   1.1489
 -15   5  -2  404.25   44.15  14 2.53397 0.04559   9563   3904 0.9582  16  2.46373   1.3434
 -19   7  -2  866.87   65.28  14 2.04053 0.04533   9563   3907 0.9620  16  2.37074   1.1010
 -20   5  -2  999.62   71.28  14 1.82395 0.04466   9563   3909 0.9641  16  2.19398   1.0249
 -19   5  -2  653.26   64.51  14 1.93294 0.04483   9563   3910 0.9632  16  2.23374   1.0754
 -19   6  -2  484.54   59.80  14 1.99103 0.04510   9563   3912 0.9626  16  2.30338   1.0898
 -19   8  -2  300.59   61.48  14 2.07627 0.04553   9563   3913 0.9616  16  2.43057   1.1074
 -21   7  -2  264.65   68.25  14 1.81594 0.04503   9563   3914 0.9639  16  2.27795   0.9997
 -20   6  -2  256.11   61.67  14 1.87960 0.04497   9563   3915 0.9635  16  2.26276   1.0385
 -22   6  -2  457.88   68.83  14 1.67858 0.04462   9563   3916 0.9652  16  2.18390   0.9456
 -25   9  -2  384.03   97.82  14 1.53610 0.04482   9563   3917 0.9661  16  2.22716   0.8560
 -12   4   0  818.15   34.04  14 2.78862 0.04200   9563   3918 0.9597  17  1.72158   1.8386
 -16   5   0 2355.35   80.31  14 2.06013 0.04186   9563   3920 0.9647  17  1.70338   1.3690
 -14   4   0  847.78   38.93  14 2.32643 0.04173   9563   3921 0.9631  17  1.68383   1.5594
 -18   6   0 2207.87   89.84  14 1.85105 0.04195   9563   3922 0.9661  17  1.71727   1.2227
 -17   6   0  310.30   42.79  14 1.98675 0.04208   9563   3924 0.9651  17  1.73425   1.3028
 -20   7   0  506.46   68.45  14 1.68326 0.04205   9563   3925 0.9671  17  1.73180   1.1050
 -18   5   0  557.31   52.10  14 1.79324 0.04166   9563   3926 0.9667  17  1.67651   1.2060
 -22   6   0  775.56   84.81  14 1.46222 0.04162   9563   3927 0.9690  17  1.67179   0.9855
 -25   9  -1  515.72  102.77  14 1.47364 0.04366   9563   3928 0.9674  17  1.99167   0.8780
 -23   8   0  720.55  102.46  14 1.45972 0.04203   9563   3929 0.9687  17  1.72858   0.9595
 -25   8   0 1083.91  129.80  14 1.32299 0.04187   9563   3930 0.9697  17  1.70741   0.8776
 -24   7  -1  594.81  104.19  14 1.48543 0.04337   9563   3931 0.9675  17  1.93804   0.9010
 -27   8  -1  457.43  127.35  14 1.31161 0.04321   9563   3932 0.9688  17  1.91117   0.8030
 -15   4   1  700.04   53.95  14 1.66129 0.03883   9563   3933 0.9698  18  1.26161   1.4084
 -13   3   1  739.28   43.79  14 1.79731 0.03850   9563   3934 0.9692  18  1.18689   1.6070
 -14   3   1  297.43   43.63  14 1.68110 0.03854   9563   3935 0.9699  18  1.20396   1.4843
 -23   7   1 2731.83  160.61  14 1.23467 0.03984   9563   3936 0.9717  18  1.42872   0.9423
 -14   2   1  262.84   44.63  14 1.57982 0.03839   9563   3938 0.9706  18  1.15659   1.4451
 -15   2   1  921.53   63.03  14 1.50672 0.03845   9563   3939 0.9710  18  1.18058   1.3535
 -26   5   1 1431.46  183.51  14 1.02446 0.03947   9563   3941 0.9734  18  1.37663   0.8064
 -23   6   1  646.66  121.73  14 1.19777 0.03959   9563   3942 0.9722  18  1.39578   0.9320
  -9   0   1 1492.18   56.41  14 1.72220 0.03876   9563   3943 0.9694  19  0.86511   2.0542
  -7   0   1  637.33   30.57  14 1.82135 0.04049   9563   3944 0.9674  19  0.72572   2.5656
  -8   0   1  512.35   33.72  14 1.77410 0.03955   9563   3945 0.9685  19  0.80170   2.2733
  -9  -1   1  506.51   44.73  14 1.52942 0.03948   9563   3946 0.9701  19  0.80560   1.9508
 -11   0   1  483.04   40.10  14 1.58034 0.03836   9563   3947 0.9706  19  0.96154   1.7086
 -16   1   2 1018.94  144.30  14 0.94771 0.03908   9563   3948 0.9741  19  0.83446   1.1693
 -21   1   2  835.21  183.39  14 0.85253 0.03825   9563   3950 0.9752  19  0.97186   0.9127
  -7   2  -4 1351.79   49.00  14 2.59725 0.04464   9563   3951 0.9586  23  2.19773   1.4580
  -8   3  -5 1599.13   71.29  14 2.10798 0.04453   9563   3952 0.9622  23  2.16693   1.1929
 -10   3  -5 1791.86   80.16  14 2.06300 0.04508   9563   3953 0.9621  23  2.29813   1.1306
  -6   2  -4  556.38   32.21  14 2.62461 0.04427   9563   3954 0.9587  23  2.11304   1.5073
  -7   1  -4  460.51   36.56  14 2.52345 0.04435   9563   3955 0.9594  23  2.12878   1.4428
  -8   1  -5  662.33   58.64  14 2.01917 0.04409   9563   3956 0.9632  23  2.07119   1.1737
 -10   1  -5  743.91   58.41  14 1.95970 0.04456   9563   3957 0.9632  23  2.17156   1.1076
  -8   2  -5  473.01   54.20  14 2.06746 0.04434   9563   3959 0.9626  23  2.12407   1.1836
 -10   2  -5  283.23   60.95  14 2.01239 0.04483   9563   3961 0.9626  23  2.23403   1.1195
 -11   4  -6  494.63   89.18  14 1.74491 0.04496   9563   3962 0.9645  23  2.25913   0.9649
 -12   4  -6  480.95   89.12  14 1.72701 0.04514   9563   3963 0.9645  23  2.31026   0.9439
 -11   2  -6  565.98   82.70  14 1.68993 0.04459   9563   3964 0.9651  23  2.17611   0.9540
 -12   3  -7 1364.07  126.52  14 1.47907 0.04459   9563   3965 0.9667  23  2.17309   0.8356
 -11   1  -6  541.16   86.83  14 1.65276 0.04437   9563   3966 0.9656  23  2.12745   0.9453
 -12   5  -7  313.07  112.79  14 1.50862 0.04482   9563   3967 0.9663  23  2.22613   0.8409
 -13   5  -8 1013.16  149.81  14 1.31541 0.04461   9563   3968 0.9678  23  2.17797   0.7422
 -11   4  -7  393.62  103.84  14 1.50053 0.04447   9563   3969 0.9666  23  2.14757   0.8535
 -10   1  -7  297.35  101.15  14 1.44057 0.04373   9563   3970 0.9676  23  2.00341   0.8550
 -15   4  -8  694.12  137.62  14 1.28682 0.04485   9563   3971 0.9679  23  2.23055   0.7165
 -15   2  -8  714.27  138.43  14 1.25206 0.04455   9563   3972 0.9683  23  2.16263   0.7093
 -15   6  -1 1796.94   56.31  14 2.58005 0.04461   9563   3976 0.9587  26  2.18945   1.4514
 -14   7  -1  539.18   35.39  14 2.83376 0.04500   9563   3977 0.9566  26  2.28566   1.5573
 -16   9  -1  594.85   35.21  14 2.46523 0.04484   9563   3978 0.9594  26  2.24163   1.3689
 -20   9  -1 1946.81   87.10  14 1.92828 0.04434   9563   3979 0.9636  26  2.12305   1.1043
 -16   8  -1  399.02   36.76  14 2.46135 0.04477   9563   3980 0.9595  26  2.22493   1.3723
 -22  12  -1 1719.51   95.01  14 1.76090 0.04437   9563   3981 0.9648  26  2.12778   1.0071
 -17   7  -1  511.89   44.17  14 2.27069 0.04447   9563   3982 0.9611  26  2.15401   1.2894
 -18  10  -1  292.81   45.40  14 2.17761 0.04466   9563   3983 0.9616  26  2.19718   1.2226
 -20  11  -1  641.31   62.59  14 1.95036 0.04451   9563   3984 0.9633  26  2.16176   1.1052
 -26  13  -2 1625.51  136.91  14 1.52939 0.04518   9563   3985 0.9659  26  2.31798   0.8345
 -25  12  -1 1140.85  113.90  14 1.52692 0.04408   9563   3986 0.9667  26  2.06727   0.8886
 -24  12  -1  465.36   90.55  14 1.60359 0.04422   9563   3987 0.9660  26  2.09234   0.9264
 -24  11  -1  704.73   96.26  14 1.58793 0.04408   9563   3988 0.9663  26  2.06795   0.9239
 -27  14  -2  718.66  113.62  14 1.47521 0.04515   9563   3989 0.9663  26  2.30783   0.8067
 -17   8   1  729.91   60.54  14 1.67292 0.03970   9563   3993 0.9690  27  1.40563   1.2941
 -20   9   1 1096.34   99.91  14 1.46663 0.04005   9563   3994 0.9701  27  1.45554   1.1024
 -20  10   1  700.60   86.50  14 1.48383 0.04017   9563   3995 0.9699  27  1.47180   1.1053
 -25  13   1 1570.01  157.99  14 1.24008 0.04069   9563   3996 0.9711  27  1.54468   0.8885
 -23   9   1  855.25  118.71  14 1.29359 0.04022   9563   3997 0.9711  27  1.48026   0.9591
 -23  12   1 1034.39  117.72  14 1.32719 0.04050   9563   3999 0.9707  27  1.51837   0.9641
 -30  17   1  821.16  172.23  14 1.06026 0.04104   9563   4001 0.9721  27  1.59395   0.7412
  -7   2   1 1590.42   40.30  14 2.31625 0.03902   9563   4002 0.9655  28  0.84767   2.8160
  -7   3   1  802.53   23.77  14 2.48423 0.03867   9563   4004 0.9647  28  0.89226   2.8788
  -8   4   1  323.33   17.19  14 2.48871 0.03829   9563   4005 0.9650  28  1.00708   2.5788
 -10   2   1 1486.28   44.92  14 1.99051 0.03815   9563   4006 0.9682  28  1.03370   2.0141
 -14   5   2 1755.65  100.54  14 1.19913 0.03867   9563   4007 0.9728  28  0.86862   1.4249
 -14   7   2 1650.05   89.32  14 1.26322 0.03850   9563   4008 0.9725  28  0.90910   1.4386
 -14   6   2 1277.43   83.29  14 1.23746 0.03857   9563   4009 0.9726  28  0.89053   1.4366
 -18   6   2 1846.66  133.82  14 1.14067 0.03805   9563   4010 0.9736  28  1.04007   1.1478
 -15   7   2 1398.33   93.23  14 1.24101 0.03836   9563   4011 0.9727  28  0.94992   1.3569
 -17   6   2 1750.98  124.40  14 1.16353 0.03816   9563   4012 0.9734  28  1.00714   1.2056
 -18   5   2 1402.19  127.55  14 1.10214 0.03813   9563   4013 0.9738  28  1.01538   1.1335
 -15   4   2  809.53   89.91  14 1.14368 0.03855   9563   4014 0.9732  28  0.89159   1.3262
 -13   4   2  573.29   68.14  14 1.16835 0.03956   9563   4015 0.9724  28  0.79748   1.5046
 -17   3   2 1026.56  104.46  14 1.04398 0.03840   9563   4016 0.9739  28  0.93326   1.1603
 -19   8   2  513.79   98.00  14 1.16082 0.03819   9563   4017 0.9734  28  1.10393   1.1069
 -20   7   2  622.07  119.41  14 1.10104 0.03820   9563   4018 0.9737  28  1.10727   1.0470
 -22   6   3 1402.33  219.75  14 0.76079 0.03858   9563   4019 0.9756  28  0.87460   0.8982
  -5   0   1 3988.96  100.65  14 1.60811 0.04594   9563   4020 0.9647  29  0.48647   3.3385
  -4   1   1  255.98   19.10  14 1.50404 0.04983   9563   4022 0.9626  29  0.35859   4.2169
  -4   0   1  487.24   32.03  14 1.20102 0.05135   9563   4023 0.9640  29  0.30622   3.9374
  -5  -1   1  600.13   38.82  14 1.29175 0.04794   9563   4024 0.9657  29  0.42150   3.0874
  -6  -1   1  804.81   36.62  14 1.45310 0.04425   9563   4025 0.9671  29  0.54821   2.6841
  -5  -3   1 2514.70  120.19  14 0.78370 0.05135   9563   4026 0.9675  29  0.30837   2.5515
  -7  -4   1 1246.24  100.23  14 0.91375 0.04622   9563   4027 0.9697  29  0.47834   1.9286
 -10   1   2 1580.54  120.52  14 0.88680 0.04506   9563   4028 0.9706  29  0.51604   1.7377
  -5  -4   1 1436.69  144.07  14 0.62513 0.05256   9563   4029 0.9681  29  0.26596   2.3574
  -8  -5   1  971.63  122.39  14 0.83502 0.04532   9563   4030 0.9709  29  0.50778   1.6623
  -7  -6   1 1870.23  215.44  14 0.63630 0.04913   9563   4031 0.9700  29  0.38490   1.6634
  -8   2   2  294.98   88.76  14 0.74420 0.04995   9563   4032 0.9687  29  0.35792   2.0904
  -6  -5   1  675.91  152.16  14 0.65747 0.05054   9563   4033 0.9690  29  0.33793   1.9548
 -12  -2   2 1168.52  172.26  14 0.74180 0.04413   9563   4034 0.9723  29  0.55392   1.3564
 -10  -1   2  800.98  149.58  14 0.73318 0.04690   9563   4035 0.9706  29  0.45675   1.6192
  -4   1  -4  914.62   39.23  14 2.52738 0.04288   9563   4038 0.9607  33  1.85916   1.5769
  -5   3  -6 1697.27   97.89  14 1.67559 0.04252   9563   4039 0.9668  33  1.80327   1.0681
  -7   4  -6  732.08   82.82  14 1.73844 0.04360   9563   4041 0.9656  33  1.98113   1.0393
  -8   4  -6 1044.27   88.39  14 1.75867 0.04405   9563   4042 0.9651  33  2.06350   1.0246
  -4   1  -6  832.66   78.62  14 1.61058 0.04174   9563   4043 0.9679  33  1.68846   1.0774
  -5   3  -7 1048.56  123.36  14 1.40898 0.04210   9563   4044 0.9690  33  1.73888   0.9221
  -5   4  -6  385.60   63.66  14 1.67368 0.04258   9563   4045 0.9668  33  1.81269   1.0630
  -5   1  -6  530.08   79.68  14 1.64454 0.04231   9563   4046 0.9672  33  1.77033   1.0623
  -6   2  -7 1058.83  119.95  14 1.42768 0.04248   9563   4048 0.9686  33  1.79797   0.9120
  -6   5  -7  608.94  104.81  14 1.44100 0.04267   9563   4049 0.9683  33  1.82705   0.9101
  -8   1  -7  533.41  104.97  14 1.44009 0.04314   9563   4050 0.9680  33  1.90001   0.8852
 -10   3  -8  616.40  145.42  14 1.29153 0.04363   9563   4051 0.9687  33  1.98497   0.7712
 -11   5  -8  813.16  151.19  14 1.31637 0.04413   9563   4052 0.9682  33  2.07546   0.7642
  -9   1  -8  648.71  133.61  14 1.25505 0.04306   9563   4053 0.9694  33  1.88798   0.7748
  -9   5  -8  795.96  137.77  14 1.29963 0.04349   9563   4054 0.9687  33  1.95978   0.7825
 -13   8  -1 1127.36   40.65  14 3.04848 0.04512   9563   4055 0.9549  36  2.32818   1.6596
 -16   9  -2 1204.86   53.81  14 2.49401 0.04599   9563   4056 0.9581  36  2.62373   1.2900
 -17  12  -2 1170.94   57.84  14 2.27690 0.04574   9563   4057 0.9599  36  2.51604   1.1965
 -17   9  -2  529.18   50.42  14 2.35186 0.04589   9563   4058 0.9593  36  2.57519   1.2247
 -19  11  -2  732.62   60.83  14 2.10665 0.04574   9563   4059 0.9612  36  2.50815   1.1085
 -19  12  -2  554.34   57.33  14 2.09038 0.04571   9563   4060 0.9613  36  2.49825   1.1017
 -21  11  -2  402.03   66.79  14 1.90939 0.04558   9563   4061 0.9628  36  2.44026   1.0166
 -23  13  -2  665.21   87.78  14 1.74104 0.04545   9563   4062 0.9641  36  2.39931   0.9341
 -22  13  -3  362.67   87.70  14 1.79579 0.04616   9563   4063 0.9632  36  2.68639   0.9217
 -25  15  -2  739.64  103.14  14 1.59092 0.04529   9563   4064 0.9653  36  2.35084   0.8620
 -27  16  -3  837.87  132.64  14 1.47769 0.04588   9563   4065 0.9657  36  2.54265   0.7733
 -28  17  -2  816.43  124.07  14 1.41073 0.04511   9563   4066 0.9668  36  2.29400   0.7738
 -26  15  -3  514.16  113.19  14 1.53744 0.04595   9563   4067 0.9652  36  2.57169   0.8010
 -25  16  -2  727.33  101.02  14 1.58076 0.04526   9563   4068 0.9654  36  2.34129   0.8582
 -26  14  -3  332.16  110.22  14 1.53942 0.04593   9563   4069 0.9652  36  2.56511   0.8028
 -29  17  -3  681.72  142.80  14 1.37870 0.04577   9563   4070 0.9665  36  2.49809   0.7266
 -13   7   0  906.40   33.46  14 2.72210 0.04262   9563   4071 0.9596  37  1.81789   1.7253
 -11   7   0  373.86   23.43  14 3.18097 0.04261   9563   4072 0.9564  37  1.81695   2.0169
 -15   9   0  950.64   43.16  14 2.34675 0.04262   9563   4073 0.9621  37  1.81881   1.4869
 -18  11   0 1573.47   71.04  14 1.95055 0.04261   9563   4074 0.9649  37  1.81792   1.2363
 -17  10   0  772.57   49.32  14 2.07784 0.04264   9563   4075 0.9640  37  1.82176   1.3150
 -14   8   0  330.64   28.72  14 2.51952 0.04263   9563   4076 0.9610  37  1.81984   1.5957
 -16  10   0  541.88   40.76  14 2.19269 0.04264   9563   4077 0.9632  37  1.82133   1.3879
 -20  13   0  875.62   72.74  14 1.74389 0.04259   9563   4078 0.9663  37  1.81462   1.1067
 -17  11   0  361.46   43.59  14 2.05585 0.04260   9563   4080 0.9642  37  1.81574   1.3041
 -19  13   0  568.68   62.71  14 1.80960 0.04251   9563   4082 0.9659  37  1.80180   1.1542
 -20  14   0  730.32   72.24  14 1.71716 0.04252   9563   4083 0.9666  37  1.80320   1.0947
 -23  14  -1  632.43   77.55  14 1.66742 0.04430   9563   4084 0.9655  37  2.11161   0.9580
 -23  13   0  400.71   88.05  14 1.53361 0.04262   9563   4085 0.9677  37  1.81966   0.9714
 -24  16   0  585.63   97.06  14 1.44279 0.04256   9563   4087 0.9684  37  1.80994   0.9173
 -28  19   0  572.50  140.32  14 1.23178 0.04253   9563   4088 0.9699  37  1.80521   0.7846
 -12   8   1 2311.20   64.81  14 2.09731 0.03890   9563   4091 0.9670  38  1.26738   1.7710
 -14   9   1 1286.45   56.31  14 1.92108 0.03935   9563   4093 0.9677  38  1.34557   1.5414
 -13   8   1  362.45   37.64  14 2.00957 0.03912   9563   4094 0.9673  38  1.30644   1.6533
 -17  11   1  595.98   62.59  14 1.67342 0.03986   9563   4095 0.9689  38  1.42824   1.2775
 -20  15   2 2314.89  167.09  14 1.12068 0.03835   9563   4096 0.9735  38  1.15724   1.0246
 -18  11   1  566.18   65.05  14 1.60668 0.04001   9563   4097 0.9692  38  1.44824   1.2126
 -18  12   2 2533.83  145.48  14 1.20442 0.03819   9563   4098 0.9731  38  1.10238   1.1499
 -19  12   1  462.26   79.70  14 1.53674 0.04012   9563   4100 0.9696  38  1.46503   1.1490
 -19  12   2 1050.33  120.79  14 1.18165 0.03829   9563   4101 0.9732  38  1.13539   1.0988
 -19  13   2  656.85  113.83  14 1.17140 0.03829   9563   4104 0.9732  38  1.13494   1.0897
 -22  12   2 1244.73  154.69  14 1.10962 0.03852   9563   4105 0.9734  38  1.21600   0.9713
 -19  14   2  899.35  113.97  14 1.15521 0.03827   9563   4106 0.9733  38  1.13072   1.0782
 -21  12   2  410.68  118.43  14 1.13960 0.03847   9563   4107 0.9733  38  1.19612   1.0120
 -25  16   2  543.75  175.10  14 1.03045 0.03896   9563   4108 0.9737  38  1.29223   0.8557
 -24  14   2  540.44  152.73  14 1.06205 0.03881   9563   4109 0.9736  38  1.26778   0.8966
  -6   4   1 1927.76   40.99  14 2.48140 0.03968   9563   4110 0.9638  39  0.79480   3.2058
  -5   2   1  759.33   20.81  14 2.17614 0.04312   9563   4111 0.9629  39  0.59763   3.6961
  -5   3   1  147.23   14.19  14 2.28378 0.04245   9563   4112 0.9627  39  0.62728   3.7012
 -10   6   2 1308.98   79.61  14 1.13382 0.04243   9563   4113 0.9706  39  0.62728   1.8375
 -10   9   2 1901.09   94.54  14 1.08189 0.04229   9563   4114 0.9711  39  0.63320   1.7375
  -9   7   2  928.13   71.71  14 1.03255 0.04443   9563   4116 0.9700  39  0.54091   1.9324
  -9   8   2  872.18   73.58  14 0.98365 0.04456   9563   4117 0.9703  39  0.53523   1.8599
  -9   5   2  488.47   63.64  14 1.02744 0.04482   9563   4118 0.9698  39  0.52399   1.9834
 -11   5   2  537.42   65.69  14 1.18394 0.04081   9563   4119 0.9714  39  0.69758   1.7321
 -11   7   2  592.86   65.05  14 1.21928 0.04051   9563   4120 0.9714  39  0.72156   1.7270
 -10  10   2  910.99   81.47  14 1.01429 0.04260   9563   4121 0.9713  39  0.61995   1.6626
 -11   6   2  329.48   60.85  14 1.21215 0.04061   9563   4122 0.9714  39  0.71349   1.7355
 -16   8   3 2131.15  207.71  14 0.77887 0.04138   9563   4123 0.9737  39  0.67221   1.1808
 -14   7   3 1597.48  184.89  14 0.70816 0.04414   9563   4124 0.9725  39  0.55352   1.2959
 -17   8   3 1842.39  187.37  14 0.80599 0.04043   9563   4125 0.9742  39  0.72622   1.1346
 -13   9   3 1760.58  206.56  14 0.66366 0.04554   9563   4126 0.9720  39  0.50075   1.3393
 -17  12   3  985.10  177.08  14 0.80836 0.04015   9563   4127 0.9743  39  0.74823   1.1060
 -16  13   3 1411.49  197.55  14 0.76470 0.04096   9563   4128 0.9741  39  0.69057   1.1297
 -15   8   3  651.76  164.41  14 0.75625 0.04259   9563   4129 0.9731  39  0.62020   1.2391
 -14   8   3  601.94  159.37  14 0.72441 0.04388   9563   4130 0.9726  39  0.56457   1.3003
 -15  10   3  457.96  168.02  14 0.75393 0.04239   9563   4131 0.9733  39  0.62882   1.2190
 -17  13   3  576.20  170.26  14 0.80124 0.04013   9563   4132 0.9744  39  0.74960   1.0943
 -16  15   3  701.87  192.52  14 0.72863 0.04110   9563   4133 0.9742  39  0.68444   1.0856
 -16  10   3  595.21  156.14  14 0.79467 0.04092   9563   4134 0.9739  39  0.69230   1.1711
 -16  17   3 1087.66  200.81  14 0.67382 0.04158   9563   4135 0.9743  39  0.66367   1.0342
 -13   7   3  570.42  151.19  14 0.65231 0.04597   9563   4136 0.9718  39  0.48684   1.3532
 -21  16  -2 1463.07   98.73  14 1.80064 0.04525   9563   4138 0.9638  46  2.34402   0.9770
 -16  13  -1  285.29   43.45  14 2.25218 0.04428   9563   4139 0.9614  46  2.11226   1.2937
 -18  12  -1  513.73   48.04  14 2.13497 0.04456   9563   4140 0.9620  46  2.17301   1.2062
 -18  15  -1  257.60   47.41  14 1.96350 0.04400   9563   4142 0.9637  46  2.05577   1.1466
 -24  19  -2  868.44  107.34  14 1.54489 0.04493   9563   4143 0.9659  46  2.25128   0.8559
 -24  17  -2  716.92  100.24  14 1.60546 0.04519   9563   4144 0.9653  46  2.32089   0.8754
 -24  19  -1  651.58  104.37  14 1.48331 0.04378   9563   4145 0.9672  46  2.01348   0.8776
 -26  19  -2  519.38  106.05  14 1.46525 0.04502   9563   4146 0.9665  46  2.26946   0.8083
 -30  23  -1 1029.55  172.88  14 1.18513 0.04357   9563   4147 0.9695  46  1.97325   0.7104
 -28  23  -2  629.19  140.13  14 1.29156 0.04453   9563   4148 0.9681  46  2.15840   0.7325
 -29  23  -2  394.88  144.69  14 1.26374 0.04457   9563   4149 0.9682  46  2.16663   0.7152
 -10   8   0  711.39   26.25  14 3.24949 0.04219   9563   4150 0.9564  47  1.74813   2.1185
 -18  15   1 1278.67   94.71  14 1.46728 0.03960   9563   4152 0.9704  47  1.39384   1.1430
 -21  17   0  662.11   93.93  14 1.53608 0.04212   9563   4154 0.9681  47  1.74116   1.0044
 -23  20   1 2033.72  176.44  14 1.17520 0.03997   9563   4155 0.9720  47  1.44749   0.8874
 -20  16   0  525.43   78.42  14 1.62544 0.04217   9563   4156 0.9674  47  1.74912   1.0592
 -21  16   1 1191.31  118.18  14 1.35343 0.04014   9563   4157 0.9708  47  1.46861   1.0099
 -23  18   0  574.43  109.76  14 1.42780 0.04224   9563   4159 0.9687  47  1.75993   0.9263
 -23  19   0  567.39  100.94  14 1.39246 0.04207   9563   4160 0.9691  47  1.73512   0.9128
 -23  19   1 1029.15  145.39  14 1.21501 0.04015   9563   4161 0.9717  47  1.47130   0.9053
 -28  23   0  872.62  179.31  14 1.14428 0.04206   9563   4162 0.9708  47  1.73414   0.7504
 -10   9   1  223.50   28.96  14 2.06165 0.03832   9563   4165 0.9677  48  1.11841   1.9431
 -10  11   1  606.49   40.94  14 1.75609 0.03811   9563   4166 0.9697  48  1.03846   1.7695
 -14  13   2 4166.90  166.56  14 1.13594 0.03855   9563   4167 0.9733  48  0.89158   1.3173
 -11  10   1  357.43   28.77  14 1.94701 0.03845   9563   4168 0.9683  48  1.16436   1.7705
 -13  11   2 1598.85   86.88  14 1.19573 0.03886   9563   4171 0.9727  48  0.85377   1.4440
 -14  12   2 1093.38   93.60  14 1.17912 0.03851   9563   4172 0.9730  48  0.90494   1.3485
 -18  17   2 1801.98  167.50  14 1.04254 0.03803   9563   4173 0.9742  48  1.04333   1.0460
 -15  15   2 1031.93  118.08  14 1.07260 0.03844   9563   4174 0.9737  48  0.92234   1.2052
 -15  11   2  564.82   69.40  14 1.22675 0.03831   9563   4175 0.9729  48  0.96666   1.3199
 -18  19   2 1241.02  165.17  14 0.96363 0.03814   9563   4176 0.9746  48  1.00741   0.9982
  -5   7   1  492.25   26.47  14 1.56521 0.04387   9563   4180 0.9666  49  0.56462   2.8093
 -10  13   2 2879.50  176.80  14 0.85003 0.04341   9563   4181 0.9720  49  0.58473   1.4746
  -6  13   1 1982.95  141.07  14 0.86188 0.04478   9563   4182 0.9710  49  0.52559   1.6589
  -6  12   1 1240.51   93.22  14 0.97115 0.04422   9563   4183 0.9706  49  0.54998   1.7882
  -4   9   1 1289.32   96.47  14 0.79997 0.05033   9563   4184 0.9680  49  0.34483   2.3314
  -5  11   1 1199.76  102.82  14 0.85757 0.04717   9563   4185 0.9695  49  0.44753   1.9323
  -4  11   1  746.11  179.83  14 0.59609 0.05126   9563   4186 0.9691  49  0.31241   1.9158
 -10  15   2  759.18  177.22  14 0.71998 0.04427   9563   4187 0.9723  49  0.54769   1.3312
  -7  10   2  636.79  218.11  14 0.54892 0.05153   9563   4188 0.9693  49  0.30309   1.8180
 -15  14   1 1190.88   69.40  14 1.56918 0.03896   9563   4189 0.9702  58  1.28463   1.3097
 -16  16   1  534.46   78.99  14 1.42001 0.03889   9563   4192 0.9712  58  1.27516   1.1928
 -17  18   1 1025.98  107.02  14 1.28231 0.03877   9563   4194 0.9722  58  1.25788   1.0899
 -16  19   1  879.59  109.25  14 1.18959 0.03838   9563   4195 0.9730  58  1.16692   1.0796
 -15  17   1  771.51   85.64  14 1.31179 0.03842   9563   4196 0.9723  58  1.17676   1.1818
 -18  20   1  946.24  124.94  14 1.16966 0.03868   9563   4197 0.9730  58  1.24408   1.0037
 -19  19   1  539.04  103.53  14 1.24769 0.03920   9563   4199 0.9721  58  1.32914   1.0116
 -18  21   1  317.25  114.81  14 1.11081 0.03851   9563   4200 0.9735  58  1.21144   0.9755
   0 -10   2  806.48   41.14  15 3.12074 0.04535   9564   4201 0.9541  16  2.39938   1.6743
  -1 -11   2  714.62   42.32  15 2.74696 0.04509   9564   4202 0.9571  16  2.31347   1.5003
   1 -12   2  691.38   37.96  15 2.70466 0.04483   9564   4203 0.9577  16  2.24117   1.5020
  -1 -14   3  980.44   66.45  15 2.15337 0.04560   9564   4204 0.9610  16  2.45608   1.1432
   1 -16   3  701.58   66.56  15 2.00015 0.04521   9564   4206 0.9624  16  2.33356   1.0876
  -1 -16   3 1297.55   79.35  15 1.91174 0.04524   9564   4207 0.9630  16  2.34132   1.0379
   0 -19   4 1347.49  117.26  15 1.63132 0.04559   9564   4209 0.9648  16  2.43754   0.8689
   1 -18   3  678.28   75.51  15 1.78710 0.04491   9564   4210 0.9642  16  2.25024   0.9903
   0 -18   3  870.04   80.75  15 1.74632 0.04491   9564   4211 0.9645  16  2.24794   0.9682
   1 -17   3  233.00   61.38  15 1.88840 0.04506   9564   4212 0.9633  16  2.29020   1.0367
  -1 -19   3  598.94   87.37  15 1.62087 0.04476   9564   4216 0.9655  16  2.21443   0.9061
   1 -19   3  682.48   83.10  15 1.69440 0.04476   9564   4218 0.9650  16  2.21341   0.9474
   1 -21   4  444.67  107.93  15 1.51844 0.04532   9564   4219 0.9658  16  2.35791   0.8215
   2 -10   1 1325.13   42.38  15 3.24773 0.04291   9564   4221 0.9557  17  1.86443   2.0224
   5 -20   2 2223.87  119.86  15 1.62218 0.04268   9564   4223 0.9671  17  1.82902   1.0238
   5 -19   2  835.82   79.74  15 1.71432 0.04278   9564   4224 0.9664  17  1.84439   1.0756
   4 -18   2  352.22   61.48  15 1.81851 0.04316   9564   4225 0.9653  17  1.90373   1.1163
   4 -20   2  512.47   80.92  15 1.62178 0.04292   9564   4227 0.9669  17  1.86520   1.0096
   5 -24   3  670.56  116.59  15 1.37401 0.04361   9564   4228 0.9681  17  1.98220   0.8212
   2 -10   0  696.50   23.90  15 2.51364 0.03892   9564   4229 0.9643  18  1.26521   2.1257
   4 -11   0  447.32   24.57  15 2.19012 0.03842   9564   4230 0.9668  18  1.14801   2.0167
   6 -20   1  722.04   70.51  15 1.47073 0.04040   9564   4233 0.9698  18  1.50289   1.0771
   5 -17   0  246.83   60.16  15 1.45427 0.03852   9564   4234 0.9713  18  1.20415   1.2839
   7 -20   0  791.99   93.02  15 1.22085 0.03839   9564   4235 0.9728  18  1.16657   1.1083
   6 -20   0  682.45   95.60  15 1.24138 0.03850   9564   4236 0.9726  18  1.20490   1.0953
   8 -24   0  702.75  127.87  15 1.01684 0.03839   9564   4238 0.9741  18  1.17540   0.9170
   1 -10  -1  432.59   45.47  15 1.40815 0.04034   9564   4241 0.9703  19  0.73608   1.9569
   2 -10  -1  470.19   45.93  15 1.32506 0.04145   9564   4242 0.9700  19  0.67027   2.0144
   3 -11  -1  553.73   50.13  15 1.23425 0.04155   9564   4243 0.9706  19  0.66572   1.8887
   1 -14  -1  469.74   74.01  15 1.24057 0.03849   9564   4244 0.9727  19  0.91419   1.4054
   6 -18  -1  621.97  112.87  15 0.96810 0.03915   9564   4245 0.9739  19  0.82922   1.2016
  -8  -2   3  843.30   40.50  15 2.73183 0.04470   9564   4246 0.9576  23  2.21313   1.5276
  -7  -2   3 1482.66   47.26  15 2.94867 0.04501   9564   4247 0.9557  23  2.29274   1.6179
  -8  -1   3  684.47   36.52  15 2.77273 0.04436   9564   4248 0.9576  23  2.13355   1.5832
 -10  -4   4 3897.78  115.69  15 2.07925 0.04516   9564   4249 0.9619  23  2.32185   1.1335
 -10  -1   3  614.17   37.00  15 2.38605 0.04372   9564   4251 0.9609  23  2.00472   1.4156
  -8  -3   3  434.54   34.27  15 2.66480 0.04497   9564   4252 0.9578  23  2.27378   1.4685
 -11  -1   4  621.26   54.69  15 2.04214 0.04419   9564   4253 0.9629  23  2.08940   1.1807
 -13  -1   4 1112.11   74.70  15 1.82988 0.04373   9564   4254 0.9648  23  2.00494   1.0856
 -15  -1   5 2408.41  140.93  15 1.54491 0.04389   9564   4255 0.9667  23  2.03292   0.9085
 -11  -4   4  625.28   60.40  15 1.96536 0.04492   9564   4257 0.9629  23  2.25429   1.0880
 -16  -1   5 1486.40  122.40  15 1.47521 0.04368   9564   4258 0.9674  23  1.99462   0.8781
 -12  -4   4  630.17   65.64  15 1.85429 0.04464   9564   4259 0.9639  23  2.18975   1.0431
 -12  -1   4  447.26   58.28  15 1.92512 0.04393   9564   4260 0.9640  23  2.04134   1.1292
 -12  -5   5  624.61   86.81  15 1.69702 0.04525   9564   4261 0.9646  23  2.34145   0.9213
 -13  -2   5  418.15   82.49  15 1.68207 0.04452   9564   4262 0.9653  23  2.16089   0.9534
 -17  -3   5 1006.30  120.61  15 1.39519 0.04396   9564   4264 0.9677  23  2.04419   0.8176
 -12  -4   5  236.58   82.37  15 1.72457 0.04512   9564   4265 0.9645  23  2.30337   0.9440
 -13  -3   5  468.65   83.78  15 1.66709 0.04474   9564   4266 0.9652  23  2.21006   0.9329
 -17  -4   5  688.16  117.31  15 1.37860 0.04413   9564   4267 0.9677  23  2.07460   0.8005
 -14  -2   6  429.47  111.60  15 1.48705 0.04467   9564   4268 0.9666  23  2.19123   0.8362
 -16  -5   5  472.99  114.47  15 1.42316 0.04447   9564   4271 0.9672  23  2.14635   0.8098
   2 -13   2 1624.13   51.87  15 2.53913 0.04445   9564   4272 0.9592  26  2.15376   1.4419
   4 -14   2 1701.48   57.52  15 2.37917 0.04378   9564   4273 0.9609  26  2.01609   1.4065
   3 -13   2  423.39   33.30  15 2.56545 0.04426   9564   4275 0.9592  26  2.11020   1.4745
   3 -16   3 1581.16   74.47  15 2.05174 0.04501   9564   4276 0.9622  26  2.27766   1.1296
   5 -15   3  410.31   45.44  15 2.17258 0.04464   9564   4277 0.9616  26  2.19248   1.2212
   3 -18   3 1336.66   84.12  15 1.83643 0.04472   9564   4278 0.9640  26  2.20703   1.0285
   4 -17   3  543.56   58.84  15 1.94721 0.04466   9564   4279 0.9632  26  2.19468   1.0939
   3 -19   3  870.85   83.61  15 1.74128 0.04458   9564   4280 0.9648  26  2.17544   0.9831
   5 -17   3  569.81   59.83  15 1.94431 0.04444   9564   4281 0.9634  26  2.14419   1.1070
   7 -21   3  720.15   84.47  15 1.57652 0.04353   9564   4282 0.9668  26  1.96796   0.9466
   7 -26   5 1404.32  178.83  15 1.26775 0.04488   9564   4284 0.9680  26  2.23679   0.7048
   6 -25   4  690.00  123.72  15 1.33256 0.04439   9564   4286 0.9679  26  2.12809   0.7621
   5 -10   1  570.02   25.84  15 3.00711 0.04099   9564   4287 0.9592  27  1.57508   2.1218
   7 -14   1 1723.01   59.02  15 2.03659 0.03985   9564   4288 0.9666  27  1.42357   1.5590
   5 -14   1 1291.19   50.64  15 2.18059 0.04098   9564   4290 0.9647  27  1.57852   1.5360
   8 -18   2 1516.09   85.48  15 1.74611 0.04180   9564   4291 0.9669  27  1.69652   1.1639
   8 -18   1  987.30   69.61  15 1.57800 0.03967   9564   4292 0.9696  27  1.40296   1.2226
   6 -17   1  713.12   52.18  15 1.75539 0.04053   9564   4293 0.9678  27  1.51839   1.2751
  10 -22   2 1503.59  127.35  15 1.37906 0.04094   9564   4295 0.9700  27  1.57828   0.9715
  11 -21   2  588.13   98.46  15 1.40062 0.04052   9564   4296 0.9702  27  1.51953   1.0168
   8 -22   2  479.28   95.54  15 1.43527 0.04170   9564   4297 0.9691  27  1.68358   0.9622
   9 -25   2  866.64  138.82  15 1.24539 0.04130   9564   4298 0.9706  27  1.62904   0.8561
   4  -7   0  926.85   25.39  15 2.87581 0.03857   9564   4299 0.9624  28  0.93243   3.1988
   5  -9   0 1789.71   45.38  15 2.28535 0.03846   9564   4300 0.9662  28  0.95015   2.4982
   5  -8   0  584.16   21.68  15 2.33471 0.03879   9564   4301 0.9656  28  0.86662   2.7802
   5 -10   0  755.31   30.18  15 2.17683 0.03823   9564   4302 0.9670  28  1.01456   2.2405
   6 -13   0  962.78   47.55  15 1.74173 0.03811   9564   4303 0.9698  28  1.05733   1.7266
   6 -11   0  343.37   30.07  15 1.87840 0.03839   9564   4304 0.9687  28  0.96085   2.0322
   8 -13   0 1283.12   62.62  15 1.44652 0.03863   9564   4305 0.9713  28  0.87623   1.7049
   7 -12   0  564.33   41.22  15 1.63420 0.03853   9564   4306 0.9702  28  0.91220   1.8552
  11 -20   0 4251.02  202.92  15 1.02612 0.03833   9564   4307 0.9741  28  0.95484   1.1166
   8 -15   0  480.58   58.41  15 1.40288 0.03829   9564   4308 0.9718  28  0.97716   1.4944
  11 -18   0 1055.78  104.92  15 1.06365 0.03856   9564   4309 0.9737  28  0.88767   1.2385
   9 -16   0  327.33   66.77  15 1.26436 0.03841   9564   4310 0.9726  28  0.93785   1.3989
  10 -21   0 1038.02  135.10  15 1.06225 0.03804   9564   4311 0.9741  28  1.04060   1.0684
  13 -22   0  651.61  138.55  15 0.88922 0.03847   9564   4312 0.9749  28  0.90925   1.0125
   0  -5  -1 3943.53  113.66  15 1.02669 0.05147   9564   4314 0.9654  29  0.30262   3.4057
   3  -8  -1 2504.11   94.28  15 1.00764 0.04883   9564   4315 0.9673  29  0.39319   2.5793
   0  -7  -1  489.21   31.73  15 1.43015 0.04386   9564   4316 0.9676  29  0.56545   2.5633
   1  -6  -1  490.29   44.73  15 1.06870 0.05035   9564   4317 0.9658  29  0.34294   3.1316
   4  -9  -1 1478.58   84.85  15 0.94885 0.04833   9564   4318 0.9681  29  0.40962   2.3327
   6 -13  -1 1991.68  110.46  15 0.96213 0.04337   9564   4319 0.9712  29  0.58675   1.6635
   5 -11  -1 1043.41   85.78  15 0.98496 0.04514   9564   4320 0.9699  29  0.51339   1.9398
   6 -12  -1 1152.39   96.40  15 0.92382 0.04496   9564   4322 0.9704  29  0.51922   1.7994
  -7   0   3  459.21   26.07  15 2.97341 0.04408   9564   4327 0.9564  33  2.07503   1.7264
  -8   0   3  779.43   32.46  15 2.77230 0.04382   9564   4328 0.9581  33  2.02627   1.6337
  -9   2   3  569.41   32.38  15 2.49006 0.04226   9564   4329 0.9615  33  1.76064   1.6149
 -10   0   4  719.33   53.00  15 2.15253 0.04399   9564   4330 0.9623  33  2.05463   1.2574
 -10   2   4  643.11   49.10  15 2.09403 0.04292   9564   4331 0.9636  33  1.86634   1.3031
 -11   1   4  722.24   55.53  15 2.02686 0.04335   9564   4333 0.9637  33  1.93577   1.2304
 -11   2   4  551.59   51.18  15 1.99644 0.04280   9564   4334 0.9644  33  1.84702   1.2513
 -13   3   4  404.87   62.37  15 1.76297 0.04193   9564   4336 0.9667  33  1.71464   1.1658
 -15   2   5 1359.90  114.64  15 1.53049 0.04287   9564   4339 0.9676  33  1.85807   0.9553
 -13   2   5  458.04   76.28  15 1.65416 0.04309   9564   4340 0.9665  33  1.89246   1.0196
 -13   1   5  377.55   78.69  15 1.67280 0.04352   9564   4341 0.9661  33  1.96641   1.0050
 -16   1   5  543.22  104.92  15 1.47539 0.04310   9564   4342 0.9678  33  1.89323   0.9091
 -15   1   5  393.14   90.22  15 1.54240 0.04328   9564   4343 0.9672  33  1.92213   0.9407
 -15   1   6  348.69  112.51  15 1.42754 0.04368   9564   4344 0.9677  33  1.99444   0.8498
   4 -13   3 1992.51   62.11  15 2.44837 0.04510   9564   4347 0.9593  36  2.31091   1.3379
   3 -11   3  376.23   34.27  15 2.76220 0.04555   9564   4348 0.9566  36  2.45314   1.4672
   3 -13   4  634.65   55.21  15 2.23646 0.04588   9564   4349 0.9601  36  2.57039   1.1654
   3 -13   3  245.31   36.97  15 2.45724 0.04539   9564   4350 0.9589  36  2.39746   1.3189
   4 -17   4 1210.83   82.40  15 1.86868 0.04547   9564   4351 0.9632  36  2.40713   1.0011
   2 -16   5  772.50   92.98  15 1.79482 0.04617   9564   4352 0.9632  36  2.68875   0.9209
   2 -15   4  378.96   61.66  15 2.02961 0.04592   9564   4353 0.9616  36  2.57700   1.0566
   6 -19   5  957.75  104.51  15 1.61463 0.04542   9564   4354 0.9651  36  2.38717   0.8684
   3 -18   5  579.88   89.33  15 1.67761 0.04596   9564   4355 0.9642  36  2.58020   0.8730
   5 -20   5  512.39   99.88  15 1.56590 0.04559   9564   4356 0.9653  36  2.43557   0.8344
   4 -10   2 1456.30   39.25  15 3.21597 0.04426   9564   4358 0.9546  37  2.11379   1.8465
   7 -14   2 1705.03   57.16  15 2.23427 0.04231   9564   4359 0.9632  37  1.76868   1.4443
   5 -11   2  425.63   27.45  15 2.89680 0.04356   9564   4360 0.9575  37  1.97806   1.7336
   5 -13   2 1384.78   42.96  15 2.53270 0.04351   9564   4361 0.9601  37  1.96708   1.5212
   6 -11   2  542.43   29.43  15 2.76802 0.04282   9564   4362 0.9591  37  1.84944   1.7334
   8 -16   3 2036.80   79.40  15 1.94606 0.04336   9564   4364 0.9643  37  1.93763   1.1805
   9 -17   3 1755.48   85.55  15 1.80757 0.04285   9564   4365 0.9657  37  1.85448   1.1298
   8 -15   2 1327.30   53.70  15 2.03524 0.04173   9564   4366 0.9650  37  1.68541   1.3633
   7 -15   2  551.70   40.14  15 2.10423 0.04232   9564   4367 0.9641  37  1.77061   1.3591
  10 -19   3 2393.86  115.49  15 1.62142 0.04243   9564   4368 0.9673  37  1.78964   1.0392
   7 -15   3  688.38   51.47  15 2.09289 0.04383   9564   4369 0.9629  37  2.02357   1.2343
   8 -20   4 1156.90  107.29  15 1.60402 0.04430   9564   4370 0.9660  37  2.10962   0.9221
  10 -24   4 1919.32  159.51  15 1.35229 0.04357   9564   4371 0.9683  37  1.97426   0.8103
   8 -18   3  357.96   63.25  15 1.78587 0.04337   9564   4372 0.9654  37  1.93927   1.0828
  11 -19   4  521.65   78.50  15 1.55119 0.04307   9564   4373 0.9673  37  1.88933   0.9572
   8 -10   1 1560.72   43.52  15 2.19310 0.03842   9564   4377 0.9668  38  1.14689   2.0212
   7 -11   1  830.35   34.05  15 2.38971 0.03936   9564   4378 0.9647  38  1.34120   1.9227
   7  -9   1  326.82   21.51  15 2.58622 0.03873   9564   4379 0.9640  38  1.23148   2.2389
  10 -16   1 1138.62   75.13  15 1.54804 0.03855   9564   4380 0.9707  38  1.21195   1.3590
   9 -15   1  734.59   54.01  15 1.72304 0.03890   9564   4381 0.9693  38  1.27227   1.4501
  12 -18   2 2013.28  112.82  15 1.47632 0.03962   9564   4383 0.9703  38  1.39654   1.1482
  13 -18   2 1640.03  112.83  15 1.37985 0.03909   9564   4384 0.9713  38  1.30902   1.1333
  10 -13   1  891.50   50.10  15 1.64251 0.03818   9564   4385 0.9704  38  1.08302   1.5933
  11 -15   1  839.06   66.73  15 1.46121 0.03818   9564   4386 0.9715  38  1.08937   1.4100
  11 -20   1 1335.25  112.11  15 1.28678 0.03870   9564   4388 0.9722  38  1.24541   1.1031
  11 -17   1  391.62   71.19  15 1.40680 0.03840   9564   4389 0.9717  38  1.16610   1.2776
  12 -17   2  231.86   71.76  15 1.51036 0.03944   9564   4390 0.9703  38  1.36632   1.1963
  12 -18   1  866.20   92.80  15 1.28508 0.03827   9564   4391 0.9725  38  1.12457   1.2052
  13 -20   2  485.25  104.30  15 1.31860 0.03942   9564   4392 0.9715  38  1.36611   1.0446
  18 -24   3  699.90  173.38  15 1.02029 0.03916   9564   4394 0.9736  38  1.32637   0.8287
   4  -5   0  420.46   13.57  15 2.71966 0.04186   9564   4395 0.9603  39  0.65402   4.2334
   5  -5   0 1042.05   29.04  15 1.62798 0.04781   9564   4396 0.9632  39  0.42489   3.8605
   6  -7   0 1324.43   38.70  15 1.70268 0.04340   9564   4397 0.9660  39  0.58508   2.9521
   5  -7   0  251.33   14.75  15 2.29011 0.04017   9564   4398 0.9647  39  0.75405   3.1102
   6  -8   0  558.04   25.05  15 1.88854 0.04062   9564   4399 0.9669  39  0.71565   2.6961
   7  -9   0  485.04   33.96  15 1.59593 0.04114   9564   4400 0.9684  39  0.68417   2.3788
   8 -10   0  273.93   42.54  15 1.35821 0.04185   9564   4401 0.9695  39  0.65276   2.1181
   9 -12   0  837.81   61.82  15 1.25381 0.04064   9564   4402 0.9711  39  0.71150   1.7999
  10 -14   0  782.00   68.48  15 1.14959 0.04003   9564   4403 0.9722  39  0.75973   1.5502
  14 -13   1  431.99   97.33  15 0.93150 0.04121   9564   4405 0.9728  39  0.68000   1.3966
  12 -13   0  518.61  115.20  15 0.78587 0.04521   9564   4406 0.9713  39  0.51144   1.5535
  16 -15   1  956.25  157.24  15 0.78291 0.04192   9564   4407 0.9734  39  0.64924   1.2273
  13 -13   0  751.49  154.10  15 0.63428 0.04780   9564   4409 0.9708  39  0.42793   1.4936
  15 -20   0  750.11  192.46  15 0.75119 0.04060   9564   4410 0.9744  39  0.71268   1.0767
   4 -10   3  539.34   34.39  15 2.88324 0.04518   9564   4413 0.9560  46  2.34115   1.5653
   5 -10   3  601.62   35.18  15 2.79594 0.04461   9564   4414 0.9572  46  2.19163   1.5720
   5 -11   3  334.96   33.16  15 2.67750 0.04472   9564   4416 0.9579  46  2.21709   1.4957
   8 -16   4 2200.64   95.78  15 1.85588 0.04428   9564   4417 0.9642  46  2.10892   1.0670
   6 -12   3  441.07   35.64  15 2.47728 0.04423   9564   4418 0.9598  46  2.10088   1.4276
   6 -13   3  648.45   41.24  15 2.35623 0.04427   9564   4419 0.9606  46  2.11023   1.3542
   8 -14   4  869.95   60.73  15 1.97422 0.04407   9564   4420 0.9635  46  2.06830   1.1486
   7 -14   4  853.31   62.49  15 2.02793 0.04454   9564   4421 0.9628  46  2.16861   1.1470
   7 -13   4  583.27   51.10  15 2.09457 0.04444   9564   4422 0.9624  46  2.14533   1.1922
   7 -16   4  474.72   64.82  15 1.89773 0.04466   9564   4424 0.9636  46  2.19320   1.0665
   7 -17   5  762.47   89.43  15 1.70602 0.04516   9564   4425 0.9646  46  2.31422   0.9316
   7 -16   5  610.03   87.07  15 1.75081 0.04511   9564   4426 0.9643  46  2.30235   0.9586
  11 -20   6 1276.91  130.90  15 1.36851 0.04436   9564   4427 0.9676  46  2.12109   0.7841
   9 -20   5 1014.83  116.28  15 1.50935 0.04459   9564   4428 0.9664  46  2.17417   0.8525
   8 -20   6  389.82  106.94  15 1.43995 0.04526   9564   4429 0.9665  46  2.33813   0.7823
  12 -23   6  529.72  142.14  15 1.26194 0.04424   9564   4430 0.9685  46  2.09369   0.7287
  11 -24   6  956.62  157.13  15 1.25846 0.04457   9564   4431 0.9683  46  2.16866   0.7118
   9 -14   2 2072.18   72.53  15 2.00774 0.04085   9564   4432 0.9659  47  1.56205   1.4259
   9 -12   2 1122.73   48.12  15 2.12909 0.04029   9564   4433 0.9656  47  1.48335   1.5759
   8 -11   2  615.43   34.60  15 2.39535 0.04096   9564   4434 0.9633  47  1.57471   1.6905
   9 -13   2  527.21   40.46  15 2.07507 0.04061   9564   4435 0.9657  47  1.52785   1.4999
  12 -16   3  871.38   78.76  15 1.61421 0.04080   9564   4436 0.9686  47  1.55749   1.1491
  11 -16   3  415.59   66.65  15 1.70985 0.04148   9564   4437 0.9674  47  1.65214   1.1627
  13 -17   3  644.08   87.25  15 1.49123 0.04037   9564   4438 0.9697  47  1.49956   1.0941
  15 -19   3 1206.39  123.56  15 1.28470 0.03961   9564   4439 0.9716  47  1.39778   0.9984
  14 -17   4  655.34  101.18  15 1.40144 0.04092   9564   4440 0.9699  47  1.57530   0.9887
  13 -18   3  483.08   90.29  15 1.46819 0.04059   9564   4441 0.9697  47  1.52883   1.0607
  14 -19   3  633.82  105.87  15 1.36152 0.04020   9564   4442 0.9707  47  1.47735   1.0111
  14 -18   3  529.10   91.03  15 1.37876 0.03996   9564   4443 0.9707  47  1.44327   1.0435
  14 -21   4  548.92  126.17  15 1.32627 0.04178   9564   4444 0.9698  47  1.69461   0.8848
  17 -24   5  581.45  167.22  15 1.11741 0.04172   9564   4445 0.9712  47  1.68785   0.7477
   6  -6   1  441.86   16.31  15 3.06823 0.03840   9564   4447 0.9614  48  1.11411   2.9017
   9  -9   1 1588.10   52.19  15 1.80123 0.03854   9564   4448 0.9691  48  0.91210   2.0450
   7  -6   1  622.06   23.20  15 2.35098 0.03862   9564   4449 0.9656  48  0.90310   2.6938
   7  -7   1  670.52   23.59  15 2.53080 0.03820   9564   4450 0.9649  48  1.03465   2.5587
   8  -8   1  504.22   26.87  15 2.11908 0.03838   9564   4451 0.9673  48  0.96883   2.2752
   8  -9   1  443.74   25.23  15 2.18080 0.03818   9564   4452 0.9670  48  1.06397   2.1497
  11 -12   1 1355.42   67.92  15 1.43400 0.03852   9564   4453 0.9714  48  0.90967   1.6321
  10  -9   1  541.17   40.88  15 1.46484 0.03988   9564   4454 0.9702  48  0.77338   1.9421
  10 -11   1  253.57   39.66  15 1.63631 0.03838   9564   4455 0.9703  48  0.95629   1.7781
  14 -12   2 1110.64   89.44  15 1.17256 0.03853   9564   4456 0.9731  48  0.89992   1.3480
  17 -14   3 2957.82  176.64  15 1.01939 0.03822   9564   4458 0.9742  48  0.98644   1.0765
  11 -11   1  518.80   46.07  15 1.37947 0.03912   9564   4459 0.9713  48  0.83374   1.7035
  14 -13   2  793.69   87.99  15 1.22857 0.03829   9564   4460 0.9729  48  0.97244   1.3146
  13 -15   1  910.08   77.03  15 1.17378 0.03853   9564   4461 0.9730  48  0.90031   1.3488
  15 -16   2 1024.99  113.07  15 1.17885 0.03805   9564   4462 0.9733  48  1.05562   1.1703
  16 -14   2  968.88  117.24  15 0.98795 0.03889   9564   4463 0.9740  48  0.84989   1.1982
  25 -22   3 1576.94  363.74  15 0.62171 0.03905   9564   4464 0.9762  48  0.83456   0.7670
  20 -21   3 1482.98  209.04  15 0.91025 0.03817   9564   4465 0.9749  48  1.10295   0.8687
  18 -15   3  812.37  137.98  15 0.94693 0.03830   9564   4466 0.9746  48  0.95988   1.0254
  18 -18   2  726.09  145.21  15 0.90510 0.03845   9564   4468 0.9748  48  0.91445   1.0251
  18 -16   3  441.22  131.68  15 0.98085 0.03811   9564   4469 0.9745  48  1.01598   1.0082
  19 -19   3  399.23  152.31  15 0.95273 0.03812   9564   4470 0.9747  48  1.08507   0.9226
   8  -5   1 2439.22   74.36  15 1.39663 0.04406   9564   4471 0.9676  49  0.55651   2.5423
   7  -4   1  342.81   21.45  15 1.59581 0.04394   9564   4472 0.9663  49  0.56160   2.8792
   6  -2   1  344.77   40.74  15 1.11112 0.05023   9564   4473 0.9655  49  0.34698   3.2184
   7  -3   1  592.93   47.60  15 1.05915 0.04952   9564   4474 0.9664  49  0.37052   2.8750
   9  -5   1 1343.36   81.28  15 0.93835 0.04847   9564   4475 0.9681  49  0.40528   2.3312
   8  -4   1  639.54   59.02  15 0.98804 0.04897   9564   4476 0.9673  49  0.38879   2.5574
  11  -7   1 1438.06  115.27  15 0.79203 0.04815   9564   4477 0.9694  49  0.41612   1.9172
  11  -5   2  812.22   82.12  15 0.95440 0.04395   9564   4478 0.9709  49  0.56145   1.7224
  10  -3   2  894.01  111.70  15 0.77536 0.04767   9564   4479 0.9698  49  0.43178   1.8098
  11  -6   1  937.92  185.89  15 0.56260 0.05183   9564   4480 0.9690  49  0.29233   1.9314
   9  -9   2  662.53   34.72  15 2.16381 0.03901   9564   4484 0.9664  58  1.28517   1.8054
   7  -7   2  496.75   22.48  15 2.78355 0.03998   9564   4485 0.9616  58  1.43378   2.1182
  10  -9   2  721.94   36.60  15 1.85168 0.03834   9564   4486 0.9689  58  1.13267   1.7256
  10 -10   2  386.39   34.03  15 1.91370 0.03861   9564   4487 0.9683  58  1.22193   1.6680
  11 -10   3  487.08   46.22  15 1.75359 0.03929   9564   4488 0.9688  58  1.33845   1.4133
  10 -11   2  540.37   34.81  15 1.93756 0.03903   9564   4489 0.9679  58  1.29209   1.6092
  15 -16   3 1521.17  114.21  15 1.29039 0.03887   9564   4490 0.9721  58  1.27432   1.0845
  14 -13   4 1068.97   97.01  15 1.38503 0.03955   9564   4491 0.9710  58  1.38531   1.0845
  13 -14   3  836.56   78.13  15 1.51077 0.03942   9564   4492 0.9703  58  1.36320   1.1990
  15 -15   3  995.53   97.81  15 1.28299 0.03857   9564   4493 0.9723  58  1.22516   1.1157
  18 -20   5 1109.90  175.38  15 1.09666 0.04034   9564   4497 0.9723  58  1.49802   0.8053
  18 -17   4  588.58  135.38  15 1.06867 0.03866   9564   4499 0.9736  58  1.24226   0.9182
  20 -17   5  678.62  174.96  15 0.93624 0.03855   9564   4500 0.9745  58  1.22588   0.8137
 -12   4   0  931.68   33.32  16 3.26045 0.04455   9565   4501 0.9539  16  2.18361   1.8370
 -13   5   0 1482.95   47.50  16 3.05816 0.04469   9565   4502 0.9553  16  2.21320   1.7100
 -18   6   0 2205.79   76.93  16 2.17108 0.04460   9565   4504 0.9617  16  2.18368   1.2232
 -18   7   0 1129.06   55.09  16 2.21102 0.04473   9565   4505 0.9613  16  2.21414   1.2360
 -17   6   0  198.07   41.60  16 2.31876 0.04464   9565   4507 0.9606  16  2.19515   1.3025
 -20   7   0  505.57   61.07  16 1.96455 0.04464   9565   4509 0.9631  16  2.19054   1.1049
 -21   8   0  353.10   62.88  16 1.89884 0.04476   9565   4510 0.9635  16  2.21768   1.0606
 -24   9   0  511.50   86.03  16 1.65525 0.04475   9565   4511 0.9653  16  2.21223   0.9258
 -23   8   0  671.27   82.38  16 1.71534 0.04468   9565   4512 0.9649  16  2.19772   0.9629
 -24   7  -1  633.17   88.61  16 1.67526 0.04541   9565   4513 0.9646  16  2.38737   0.9009
 -25   9  -1  466.25   96.24  16 1.65171 0.04562   9565   4514 0.9646  16  2.44888   0.8780
 -15   6   1  819.66   44.39  16 2.25712 0.04241   9565   4516 0.9629  17  1.78507   1.4494
 -16   6   1 1106.46   54.89  16 2.14152 0.04255   9565   4517 0.9636  17  1.80820   1.3625
 -15   7   1  647.15   38.05  16 2.28220 0.04250   9565   4518 0.9627  17  1.79926   1.4572
 -22   8   1 2450.78  127.67  16 1.62493 0.04320   9565   4519 0.9667  17  1.90929   0.9955
 -17   6   1  471.44   50.16  16 2.01522 0.04262   9565   4520 0.9644  17  1.81888   1.2768
 -17   8   1  688.75   52.04  16 2.06016 0.04279   9565   4521 0.9640  17  1.84578   1.2919
 -20   9   1 1214.63   83.64  16 1.80007 0.04318   9565   4522 0.9655  17  1.90673   1.1038
 -18   6   1  873.71   64.21  16 1.90070 0.04267   9565   4523 0.9652  17  1.82686   1.2005
 -23   9   1  944.97  102.84  16 1.57773 0.04334   9565   4525 0.9669  17  1.93306   0.9586
 -19   6   1  171.12   60.43  16 1.81181 0.04276   9565   4526 0.9657  17  1.84077   1.1383
 -22   7   1  885.93   96.27  16 1.59447 0.04304   9565   4527 0.9670  17  1.88396   0.9858
 -21   7   1  437.37   74.90  16 1.67807 0.04304   9565   4528 0.9664  17  1.88396   1.0375
 -12   3   2 1134.98   48.73  16 1.74559 0.03846   9565   4533 0.9695  18  1.17409   1.5757
 -14   5   2 1954.23   75.41  16 1.74603 0.03918   9565   4534 0.9690  18  1.32010   1.4238
 -14   6   2 1199.44   60.57  16 1.77682 0.03928   9565   4535 0.9687  18  1.33524   1.4350
 -15   4   2  892.65   63.54  16 1.65580 0.03935   9565   4536 0.9694  18  1.34962   1.3252
 -13   4   2  510.99   46.32  16 1.76132 0.03879   9565   4537 0.9692  18  1.25375   1.5012
 -17   6   2 1839.80   86.55  16 1.61800 0.04012   9565   4538 0.9691  18  1.46421   1.2103
 -19   9   3 2302.74  137.04  16 1.22304 0.03877   9565   4540 0.9726  18  1.25837   1.0391
 -22   6   3 1731.46  158.49  16 1.11767 0.03924   9565   4541 0.9729  18  1.33785   0.9011
 -18   5   3  634.78  106.20  16 1.17953 0.03843   9565   4542 0.9731  18  1.18354   1.0572
 -18   7   3  300.99   89.21  16 1.22416 0.03850   9565   4543 0.9727  18  1.20627   1.0791
 -21   5   3  541.14  118.31  16 1.12075 0.03897   9565   4545 0.9731  18  1.29241   0.9306
 -24   6   3  816.30  140.52  16 1.06610 0.03955   9565   4546 0.9730  18  1.38983   0.8325
 -22   5   3  422.56  124.99  16 1.08988 0.03911   9565   4547 0.9732  18  1.31756   0.8902
 -24   9   4  508.48  168.39  16 0.91352 0.03846   9565   4548 0.9747  18  1.20211   0.8077
  -5   0   1 4023.64  102.62  16 3.06753 0.03853   9565   4549 0.9612  19  0.94940   3.3556
  -4   0   1  551.24   17.97  16 2.93933 0.04005   9565   4550 0.9606  19  0.76692   3.9282
  -9   0   2  685.05   51.96  16 1.50860 0.03878   9565   4555 0.9708  19  0.86245   1.8046
 -10  -1   2  942.50   64.81  16 1.42269 0.03851   9565   4556 0.9715  19  0.91195   1.6154
  -9  -1   2  654.09   58.90  16 1.39036 0.03920   9565   4557 0.9712  19  0.82795   1.7282
 -15   0   3  808.63  127.44  16 1.01884 0.03835   9565   4559 0.9741  19  0.94795   1.1161
 -14   1   3  667.13  120.73  16 1.05579 0.03847   9565   4560 0.9738  19  0.91230   1.1984
 -15   4   4 2232.09  207.33  16 0.80675 0.04000   9565   4561 0.9744  19  0.76051   1.0868
 -14   3   4 1137.59  165.85  16 0.75779 0.04100   9565   4563 0.9741  19  0.68874   1.1223
  -9   1  -3  986.25   42.28  16 2.80518 0.04455   9565   4564 0.9572  23  2.17875   1.5825
  -8   0  -3  559.53   33.85  16 2.76958 0.04382   9565   4565 0.9581  23  2.02561   1.6324
 -11   1  -3  305.63   36.49  16 2.56504 0.04496   9565   4566 0.9585  23  2.26981   1.4148
 -12   1  -4  421.47   54.77  16 2.07440 0.04448   9565   4567 0.9625  23  2.15603   1.1773
 -15   2  -5  525.76   88.91  16 1.69601 0.04468   9565   4569 0.9650  23  2.19721   0.9522
 -13  -1  -5 1007.22   88.45  16 1.61617 0.04350   9565   4570 0.9665  23  1.96254   0.9722
 -17   2  -6  821.04  125.21  16 1.42978 0.04448   9565   4571 0.9671  23  2.14839   0.8131
 -14   2  -5  540.00   78.46  16 1.73962 0.04450   9565   4572 0.9649  23  2.15605   0.9873
 -18  -1  -5  395.60   93.73  16 1.42848 0.04428   9565   4574 0.9673  23  2.10492   0.8222
 -19   3  -6  721.82  133.10  16 1.40221 0.04493   9565   4575 0.9670  23  2.25012   0.7770
 -13   7   0  902.44   37.44  16 3.10515 0.04480   9565   4577 0.9548  26  2.23950   1.7251
 -15   9   0 1117.62   42.31  16 2.66268 0.04472   9565   4578 0.9581  26  2.21576   1.4879
 -20   9   0 4437.86  132.95  16 2.01813 0.04486   9565   4579 0.9626  26  2.23965   1.1212
 -18  11   0 1831.89   65.19  16 2.21003 0.04472   9565   4580 0.9613  26  2.20997   1.2368
 -15   7   0  445.54   35.14  16 2.69493 0.04484   9565   4581 0.9577  26  2.24349   1.4958
 -13   6   0  272.71   28.00  16 3.10661 0.04481   9565   4582 0.9548  26  2.24140   1.7251
 -17  10   0  667.32   46.46  16 2.35304 0.04474   9565   4583 0.9603  26  2.21816   1.3141
 -21  11   0 1301.77   80.58  16 1.92596 0.04488   9565   4584 0.9632  26  2.24345   1.0690
 -25  13   1 1734.51  124.50  16 1.48301 0.04355   9565   4585 0.9674  26  1.97104   0.8896
 -23  13   0  518.48   81.03  16 1.74361 0.04481   9565   4586 0.9646  26  2.22658   0.9717
 -27  14   1  595.53  112.71  16 1.38436 0.04367   9565   4587 0.9680  26  1.99164   0.8248
 -10   5   1  548.09   26.66  16 3.02924 0.04107   9565   4589 0.9590  27  1.58660   2.1253
 -18  10   2 1409.57   92.39  16 1.59723 0.04048   9565   4592 0.9689  27  1.51320   1.1634
 -15   9   2  554.37   47.14  16 1.71924 0.03953   9565   4594 0.9689  27  1.37804   1.3521
 -19  12   2 1060.65   90.24  16 1.52152 0.04059   9565   4595 0.9693  27  1.52848   1.0994
 -16   8   2  620.88   52.89  16 1.70310 0.03996   9565   4596 0.9686  27  1.44120   1.2905
 -22  12   2 1662.31  130.27  16 1.42325 0.04138   9565   4598 0.9694  27  1.63944   0.9736
 -21  10   2 1000.91  103.22  16 1.47214 0.04124   9565   4599 0.9692  27  1.61889   1.0168
 -21  13   2  223.17   94.48  16 1.44064 0.04105   9565   4601 0.9695  27  1.59338   1.0074
 -23  12   3  607.81  109.55  16 1.15453 0.03968   9565   4602 0.9724  27  1.40806   0.8918
 -10   6   2 1298.80   50.62  16 1.82376 0.03813   9565   4605 0.9693  28  1.03615   1.8414
  -9   5   2  507.85   36.44  16 1.80313 0.03844   9565   4606 0.9692  28  0.94250   1.9858
  -8   4   2  578.66   36.92  16 1.72924 0.03919   9565   4608 0.9691  28  0.83078   2.1425
 -11   6   2  316.21   34.97  16 1.86054 0.03835   9565   4609 0.9689  28  1.13248   1.7341
  -9   3   2  560.94   33.43  16 1.76718 0.03846   9565   4611 0.9694  28  0.93645   1.9579
 -13   9   3 1943.52  107.99  16 1.15317 0.03856   9565   4612 0.9732  28  0.89035   1.3390
 -14   7   3 1515.10  107.40  16 1.22088 0.03825   9565   4613 0.9729  28  0.98233   1.2943
 -16   8   3 1853.42  122.19  16 1.23540 0.03820   9565   4614 0.9729  28  1.10344   1.1785
 -14   8   3 1082.04   97.79  16 1.20448 0.03828   9565   4615 0.9730  28  0.97396   1.2869
 -15   8   3  780.63   92.55  16 1.23298 0.03804   9565   4616 0.9730  28  1.04451   1.2359
 -13   7   3  570.80   81.19  16 1.18712 0.03850   9565   4617 0.9730  28  0.90762   1.3540
 -16  10   3  442.74   94.10  16 1.21856 0.03817   9565   4618 0.9730  28  1.09223   1.1731
 -16   8   4 1898.52  186.54  16 0.85751 0.03915   9565   4619 0.9746  28  0.82817   1.0656
 -14   9   3  503.29   84.98  16 1.18799 0.03831   9565   4620 0.9731  28  0.96553   1.2795
 -19  10   4 1360.77  172.19  16 0.91375 0.03818   9565   4621 0.9749  28  0.99477   0.9576
 -20  12   4 1148.75  184.40  16 0.91362 0.03803   9565   4622 0.9750  28  1.03866   0.9204
 -17  11   4  618.11  150.12  16 0.86837 0.03857   9565   4623 0.9749  28  0.87899   1.0205
 -19  11   4  709.90  152.25  16 0.91402 0.03818   9565   4624 0.9749  28  0.99498   0.9576
  -3   1   1  482.13   13.24  16 2.58403 0.04450   9565   4626 0.9588  29  0.53625   4.8770
  -3  -1   1  574.67   19.51  16 1.95297 0.04639   9565   4627 0.9618  29  0.47094   4.1855
  -3  -2   1  977.84   32.44  16 1.54868 0.04790   9565   4628 0.9637  29  0.42195   3.6976
  -5   1   2  849.40   65.78  16 0.93698 0.04974   9565   4629 0.9672  29  0.36394   2.5888
  -6  -4   2 1325.86  130.67  16 0.77677 0.04796   9565   4630 0.9696  29  0.42232   1.8530
  -5  -2   2 1006.57  117.14  16 0.72805 0.05091   9565   4631 0.9682  29  0.32430   2.2549
  -6  -3   2  603.18   93.55  16 0.87776 0.04719   9565   4632 0.9693  29  0.44712   1.9796
  -6   0  -3  433.07   27.70  16 2.91108 0.04283   9565   4635 0.9581  33  1.85230   1.8210
  -9   0  -4  441.72   48.09  16 2.15925 0.04331   9565   4638 0.9629  33  1.92909   1.3138
  -7   1  -4  478.87   40.30  16 2.27011 0.04258   9565   4639 0.9627  33  1.81257   1.4419
 -10   1  -5  580.70   71.46  16 1.79488 0.04307   9565   4640 0.9656  33  1.88944   1.1075
  -9  -1  -4  427.36   36.57  16 2.05961 0.04292   9565   4641 0.9639  33  1.86653   1.2815
 -10   0  -5  516.14   71.62  16 1.74735 0.04285   9565   4642 0.9661  33  1.85551   1.0917
  -9   0  -5  979.87   77.84  16 1.76189 0.04246   9565   4644 0.9663  33  1.79376   1.1274
 -11   2  -5  423.39   66.52  16 1.82388 0.04366   9565   4645 0.9649  33  1.99226   1.0865
 -13   3  -6  904.82  110.32  16 1.53536 0.04367   9565   4646 0.9669  33  1.99336   0.9143
 -11   1  -6  509.82  102.07  16 1.49945 0.04269   9565   4648 0.9679  33  1.83077   0.9457
 -13   0  -6  711.41  114.80  16 1.44781 0.04320   9565   4650 0.9679  33  1.90872   0.8872
 -13  -1  -8  989.10  177.17  16 1.07627 0.04183   9565   4653 0.9714  33  1.70316   0.7153
 -16   9  -1  513.17   43.65  16 2.65245 0.04600   9565   4655 0.9569  36  2.63809   1.3694
 -21  13  -1 1363.97   80.46  16 1.98499 0.04573   9565   4656 0.9621  36  2.50146   1.0456
 -22  12  -1 1596.68   93.87  16 1.92318 0.04583   9565   4657 0.9625  36  2.53750   1.0072
 -20  11  -1  646.01   61.79  16 2.12048 0.04589   9565   4658 0.9610  36  2.56910   1.1052
 -18  10  -1  159.33   46.72  16 2.35715 0.04595   9565   4659 0.9592  36  2.59949   1.2232
 -25  14  -1  802.73  102.67  16 1.68230 0.04574   9565   4660 0.9643  36  2.49490   0.8871
 -23  14  -1  515.93   80.17  16 1.81194 0.04569   9565   4661 0.9634  36  2.47988   0.9579
 -24  12  -1  576.31   80.65  16 1.76557 0.04581   9565   4662 0.9637  36  2.52611   0.9263
 -28  17  -2  721.71  127.02  16 1.50033 0.04612   9565   4663 0.9654  36  2.64623   0.7738
 -30  17  -1 1105.63  152.76  16 1.39339 0.04564   9565   4664 0.9665  36  2.44882   0.7407
 -26  17  -1  550.55   98.36  16 1.57359 0.04549   9565   4665 0.9653  36  2.40753   0.8429
 -30  18  -2  717.85  148.21  16 1.40382 0.04610   9565   4666 0.9661  36  2.63017   0.7255
 -26  15  -2  428.55  106.60  16 1.62571 0.04623   9565   4667 0.9644  36  2.71267   0.8319
 -30  17  -2  706.83  140.41  16 1.41268 0.04615   9565   4668 0.9660  36  2.65904   0.7274
 -17  11   1  571.55   50.28  16 2.00781 0.04255   9565   4670 0.9645  37  1.80779   1.2776
 -18  11   1  496.18   55.53  16 1.93342 0.04277   9565   4671 0.9649  37  1.84251   1.2139
 -19  11   1  572.08   59.73  16 1.86915 0.04299   9565   4672 0.9651  37  1.87631   1.1588
 -19  12   1  642.60   62.25  16 1.84376 0.04287   9565   4673 0.9654  37  1.85737   1.1511
 -20  13   1  613.36   69.78  16 1.74930 0.04290   9565   4674 0.9660  37  1.86280   1.0900
 -21  15   1  943.08   88.40  16 1.62761 0.04273   9565   4675 0.9670  37  1.83555   1.0246
 -20  14   1  653.21   73.62  16 1.71328 0.04271   9565   4676 0.9664  37  1.83337   1.0795
 -21  16   1 1274.44   98.28  16 1.58229 0.04249   9565   4677 0.9675  37  1.79838   1.0106
  -8   6   1  741.33   25.25  16 3.17022 0.03961   9565   4680 0.9595  38  1.37478   2.4981
 -14  13   2 4113.50  141.30  16 1.47859 0.03849   9565   4681 0.9712  38  1.19317   1.3159
 -14  10   2 1667.29   77.27  16 1.68979 0.03900   9565   4682 0.9694  38  1.29016   1.4052
 -13   8   2 1268.23   56.77  16 1.79035 0.03883   9565   4683 0.9689  38  1.26020   1.5192
 -14   9   2 1268.68   59.90  16 1.74918 0.03917   9565   4684 0.9689  38  1.31805   1.4283
 -13  11   2 1591.43   76.53  16 1.61369 0.03848   9565   4685 0.9703  38  1.18653   1.4432
 -14  12   2 1181.61   76.58  16 1.55691 0.03863   9565   4686 0.9706  38  1.22966   1.3496
 -13  10   2  346.21   52.78  16 1.68574 0.03858   9565   4688 0.9698  38  1.21936   1.4720
 -18  15   3 1228.94  145.41  16 1.09987 0.03827   9565   4692 0.9737  38  1.13005   1.0271
 -17  13   3  485.45  105.05  16 1.15589 0.03822   9565   4693 0.9734  38  1.11394   1.0933
 -19  16   3  726.29  147.08  16 1.08083 0.03837   9565   4695 0.9737  38  1.16470   0.9826
 -21  14   3  468.37  141.18  16 1.14669 0.03904   9565   4696 0.9729  38  1.30501   0.9443
 -19  17   3  778.45  145.40  16 1.04294 0.03830   9565   4697 0.9740  38  1.14329   0.9639
 -21  18   3  695.63  163.10  16 1.04070 0.03859   9565   4698 0.9738  38  1.23184   0.9007
 -23  22   3 1433.60  216.82  16 0.92721 0.03858   9565   4699 0.9746  38  1.23143   0.8027
 -22  20   3  767.19  187.25  16 0.98511 0.03862   9565   4700 0.9742  38  1.23705   0.8495
  -3   2   1  472.20   12.42  16 2.58452 0.04455   9565   4701 0.9588  39  0.53378   4.8998
  -3   3   1  265.33   12.77  16 2.28058 0.04545   9565   4702 0.9602  39  0.50161   4.5945
  -6   4   2 3867.18   97.88  16 1.30104 0.04455   9565   4703 0.9680  39  0.53543   2.4592
  -7   6   2 2710.18   78.54  16 1.43060 0.04167   9565   4705 0.9691  39  0.66082   2.2048
  -7   4   2  564.59   33.39  16 1.54930 0.04096   9565   4706 0.9689  39  0.69167   2.2852
  -7   5   2  382.57   38.11  16 1.50710 0.04124   9565   4707 0.9689  39  0.67949   2.2612
  -8   7   2  450.46   41.86  16 1.53567 0.03984   9565   4709 0.9698  39  0.77694   2.0272
  -9   7   3 2489.46  136.53  16 0.84654 0.04470   9565   4710 0.9712  39  0.52906   1.6189
  -7   8   2  444.56   54.25  16 1.20950 0.04297   9565   4711 0.9697  39  0.60394   2.0335
  -6   7   2  645.94   58.88  16 1.01458 0.04657   9565   4712 0.9687  39  0.46671   2.1938
 -10   6   3  771.59   87.69  16 0.98872 0.04208   9565   4714 0.9719  39  0.64261   1.5654
 -10   5   3  538.70   70.27  16 0.99482 0.04202   9565   4715 0.9719  39  0.64512   1.5691
 -11   8   3  245.24   82.94  16 1.03754 0.04047   9565   4716 0.9726  39  0.72355   1.4657
 -12  13   3  460.04  123.09  16 0.90208 0.04041   9565   4718 0.9735  39  0.72813   1.2667
 -12  15   3  926.52  158.94  16 0.78246 0.04139   9565   4719 0.9737  39  0.67170   1.1871
 -12  14   3  403.18  141.90  16 0.83688 0.04079   9565   4720 0.9737  39  0.69775   1.2241
 -12  16   3  969.25  169.14  16 0.73151 0.04195   9565   4723 0.9737  39  0.64761   1.1495
 -16  15   4  784.66  202.43  16 0.74619 0.03989   9565   4726 0.9749  39  0.76916   0.9945
 -13  10   4  717.13  202.18  16 0.68572 0.04307   9565   4727 0.9733  39  0.59958   1.1610
 -15  15   4  752.21  230.51  16 0.68665 0.04095   9565   4729 0.9746  39  0.69072   1.0141
 -17  16   4  528.26  201.45  16 0.75847 0.03931   9565   4730 0.9752  39  0.81517   0.9567
 -20  16   0  518.26   68.49  16 1.79425 0.04382   9565   4733 0.9650  46  2.02048   1.0592
 -21  17   0  821.58   82.84  16 1.69598 0.04375   9565   4734 0.9658  46  2.00763   1.0053
 -24  19  -1  839.64  101.23  16 1.58184 0.04490   9565   4735 0.9657  46  2.24361   0.8779
 -23  18   0  591.70   91.55  16 1.57939 0.04394   9565   4736 0.9664  46  2.04126   0.9264
 -30  23  -1  989.78  171.73  16 1.27856 0.04489   9565   4737 0.9679  46  2.23862   0.7105
 -23  19   0  266.32   91.40  16 1.53128 0.04366   9565   4738 0.9670  46  1.99130   0.9124
 -27  20  -1  616.10  124.51  16 1.44795 0.04509   9565   4739 0.9665  46  2.29056   0.7949
 -28  23   0 1141.60  151.62  16 1.26115 0.04368   9565   4741 0.9689  46  1.99404   0.7508
 -28  23  -1  357.12  139.71  16 1.32136 0.04458   9565   4743 0.9678  46  2.17142   0.7468
 -15  14   1 1147.65   66.04  16 1.82754 0.04071   9565   4744 0.9672  47  1.54315   1.3105
 -12  11   1  646.27   39.56  16 2.19111 0.04023   9565   4745 0.9652  47  1.47435   1.6298
 -14  13   1  640.97   48.96  16 1.93844 0.04058   9565   4746 0.9666  47  1.52482   1.4033
 -18  16   1 1264.66   91.59  16 1.63659 0.04139   9565   4747 0.9680  47  1.63886   1.1198
 -17  15   1  709.56   73.01  16 1.72691 0.04132   9565   4748 0.9674  47  1.62861   1.1873
 -18  15   1 1030.87   78.83  16 1.70984 0.04175   9565   4749 0.9672  47  1.68873   1.1436
 -16  16   1  544.18   67.08  16 1.63044 0.04041   9565   4750 0.9687  47  1.50395   1.1934
 -23  20   1 2073.50  163.44  16 1.34931 0.04199   9565   4751 0.9695  47  1.72392   0.8887
 -18  17   1  388.21   82.69  16 1.56110 0.04103   9565   4752 0.9687  47  1.58915   1.0939
 -18  18   1  519.46   89.73  16 1.48205 0.04064   9565   4753 0.9696  47  1.53647   1.0664
 -19  18   1  743.76   99.27  16 1.48466 0.04111   9565   4754 0.9692  47  1.60039   1.0346
 -23  21   2 1393.03  164.54  16 1.13584 0.04010   9565   4756 0.9722  47  1.46440   0.8495
  -5   6   1 2279.89   50.72  16 2.51152 0.03912   9565   4757 0.9642  48  0.84086   3.0767
  -5   7   1  414.67   20.27  16 2.08225 0.04009   9565   4759 0.9661  48  0.75923   2.8096
  -8  11   1  843.58   42.83  16 1.80016 0.03828   9565   4760 0.9693  48  0.99042   1.8940
 -10  13   2 3277.13  128.04  16 1.15206 0.03950   9565   4761 0.9725  48  0.80230   1.4752
  -9  12   1  612.19   38.03  16 1.75311 0.03812   9565   4762 0.9697  48  1.05908   1.7353
 -10  12   2  882.82   72.88  16 1.25875 0.03901   9565   4763 0.9722  48  0.84169   1.5406
 -10  10   2  827.88   53.48  16 1.47994 0.03848   9565   4764 0.9712  48  0.92094   1.6652
 -11  12   2  872.26   69.23  16 1.37758 0.03836   9565   4765 0.9719  48  0.95364   1.5008
 -11  14   2  958.59   88.18  16 1.16413 0.03867   9565   4766 0.9730  48  0.86855   1.3834
 -12  15   2  864.67   97.98  16 1.15231 0.03844   9565   4767 0.9732  48  0.92502   1.2913
 -13  17   2  892.85  118.71  16 1.05884 0.03839   9565   4768 0.9739  48  0.93700   1.1725
 -15  20   2  596.26  139.68  16 0.97279 0.03820   9565   4769 0.9745  48  0.99056   1.0234
 -16  17   3 1267.77  153.98  16 0.94540 0.03835   9565   4770 0.9746  48  0.94622   1.0374
 -14  19   2  817.76  138.63  16 0.97690 0.03835   9565   4771 0.9744  48  0.94546   1.0728
 -17  20   3 1164.30  188.88  16 0.83879 0.03840   9565   4773 0.9752  48  0.92906   0.9361
 -16  20   3  500.70  180.18  16 0.79326 0.03875   9565   4774 0.9753  48  0.85990   0.9515
 -19  22   3 1032.15  208.08  16 0.83136 0.03813   9565   4775 0.9754  48  1.00694   0.8616
  -1   4   0  468.84   14.07  16 2.19584 0.04816   9565   4776 0.9585  49  0.41155   5.3734
  -2   7   0  998.89   39.74  16 1.50252 0.04597   9565   4777 0.9655  49  0.48547   3.1256
  -4   7   1  540.57   31.02  16 1.52890 0.04451   9565   4778 0.9664  49  0.53697   2.8818
  -4   9   1 1385.89   82.82  16 0.98194 0.04790   9565   4780 0.9681  49  0.42372   2.3348
  -6  13   1 2123.35  123.44  16 0.93403 0.04376   9565   4781 0.9711  49  0.56989   1.6613
  -3   8   1 2454.88  143.34  16 0.65028 0.05279   9565   4782 0.9677  49  0.25737   2.5336
  -5  11   1  995.58   89.00  16 0.97056 0.04529   9565   4783 0.9699  49  0.50849   1.9294
  -4  11   1 1130.24  147.91  16 0.66453 0.05028   9565   4784 0.9691  49  0.34716   1.9238
 -15  19   1 1833.38  124.22  16 1.28614 0.03870   9565   4789 0.9722  58  1.24551   1.1025
 -11  13   1  374.66   40.20  16 1.80971 0.03870   9565   4790 0.9689  58  1.23800   1.5595
 -16  20   1 2314.84  146.37  16 1.24353 0.03887   9565   4791 0.9724  58  1.27466   1.0449
 -12  14   1  715.54   54.68  16 1.72034 0.03889   9565   4792 0.9693  58  1.27216   1.4480
 -13  18   0  710.28   68.29  16 1.50042 0.03929   9565   4793 0.9704  58  1.34124   1.2072
 -15  17   1  829.26   81.80  16 1.49450 0.03943   9565   4794 0.9704  58  1.36454   1.1851
 -18  20   1 1120.63  109.35  16 1.31244 0.03982   9565   4795 0.9713  58  1.42489   1.0039
 -16  19   1  899.93   99.60  16 1.33862 0.03923   9565   4796 0.9715  58  1.33421   1.0818
 -16  22   0  905.96  116.08  16 1.23457 0.03932   9565   4797 0.9721  58  1.34917   0.9883
 -18  21   1  379.80  110.62  16 1.23660 0.03946   9565   4798 0.9720  58  1.37272   0.9757
  -2   9  -3 2537.44   74.96  17 3.02604 0.04545   9566   4801 0.9547  16  2.42752   1.6149
  -3  11  -3  292.67   37.77  17 2.69574 0.04515   9566   4802 0.9574  16  2.32844   1.4675
  -3  13  -4  735.92   59.61  17 2.17917 0.04547   9566   4804 0.9609  16  2.41398   1.1659
  -2  11  -4  335.59   44.88  17 2.35811 0.04562   9566   4805 0.9595  16  2.46889   1.2490
  -5  14  -4  555.88   56.17  17 2.03676 0.04471   9566   4806 0.9626  16  2.20797   1.1404
  -6  19  -5  891.29  105.33  17 1.57017 0.04495   9566   4808 0.9657  16  2.25549   0.8690
  -4  18  -6  876.08  118.71  17 1.51107 0.04555   9566   4809 0.9657  16  2.42511   0.8068
  -6  18  -5  599.06   88.88  17 1.61305 0.04488   9566   4810 0.9655  16  2.24026   0.8960
  -5  19  -6  905.52  123.81  17 1.46022 0.04533   9566   4811 0.9663  16  2.35858   0.7899
  -6  19  -6  330.14  112.62  17 1.45116 0.04508   9566   4813 0.9665  16  2.28788   0.7971
  -5  11  -2  374.94   28.56  17 2.81368 0.04309   9566   4815 0.9585  17  1.89357   1.7335
  -6  11  -2  539.73   31.35  17 2.65334 0.04213   9566   4817 0.9605  17  1.74106   1.7350
  -8  16  -3 1976.95   87.06  17 1.87405 0.04270   9566   4818 0.9653  17  1.83079   1.1819
  -9  17  -3 1825.93   94.86  17 1.73652 0.04220   9566   4819 0.9667  17  1.75242   1.1301
  -7  14  -3 1676.32   69.57  17 2.09647 0.04307   9566   4820 0.9635  17  1.88951   1.2936
  -6  13  -3  506.74   44.02  17 2.26349 0.04357   9566   4821 0.9619  17  1.97780   1.3547
  -7  15  -3  634.91   57.81  17 2.01670 0.04321   9566   4822 0.9639  17  1.91101   1.2348
  -8  14  -3  280.89   44.72  17 2.00048 0.04230   9566   4823 0.9648  17  1.76805   1.2935
  -9  19  -4 1460.19  117.04  17 1.57188 0.04329   9566   4824 0.9670  17  1.92371   0.9582
 -10  19  -4  415.10   83.95  17 1.52533 0.04274   9566   4825 0.9677  17  1.83713   0.9596
 -13  24  -5 1271.22  168.62  17 1.19729 0.04254   9566   4826 0.9701  17  1.80685   0.7622
 -11  22  -5  397.94  122.02  17 1.31546 0.04320   9566   4827 0.9688  17  1.90932   0.8059
 -13  23  -4  507.77  125.60  17 1.24716 0.04168   9566   4829 0.9704  17  1.68156   0.8368
  -9  12  -2 1069.77   47.07  17 1.96310 0.03934   9566   4831 0.9674  18  1.34419   1.5765
  -8  11  -2  559.08   32.50  17 2.19915 0.03982   9566   4832 0.9655  18  1.41768   1.6892
  -9  13  -2  584.37   41.86  17 1.94300 0.03974   9566   4833 0.9672  18  1.40880   1.5002
 -11  15  -2  994.09   68.76  17 1.56751 0.03886   9566   4834 0.9703  18  1.26908   1.3221
  -8  12  -2  333.14   28.34  17 2.16783 0.04031   9566   4835 0.9653  18  1.48526   1.6029
 -13  18  -2 1667.25  100.43  17 1.29439 0.03853   9566   4836 0.9723  18  1.21442   1.1343
 -12  16  -3  940.70   80.97  17 1.48521 0.03967   9566   4837 0.9702  18  1.40400   1.1500
 -12  18  -2 1791.67  100.05  17 1.39549 0.03907   9566   4838 0.9713  18  1.30664   1.1479
 -13  18  -3  690.12   89.98  17 1.36148 0.03960   9566   4839 0.9711  18  1.39486   1.0599
 -13  17  -3  682.75   89.55  17 1.36738 0.03932   9566   4840 0.9713  18  1.34720   1.0960
 -14  18  -3  425.19   95.45  17 1.26072 0.03900   9566   4841 0.9722  18  1.29696   1.0437
 -15  19  -3 1082.26  119.44  17 1.17476 0.03876   9566   4842 0.9729  18  1.25767   0.9986
 -16  22  -3 1646.46  157.28  17 1.07726 0.03893   9566   4843 0.9734  18  1.28782   0.8972
 -14  19  -3  551.86  102.76  17 1.26029 0.03928   9566   4844 0.9720  18  1.34330   1.0126
 -13  16  -3  273.30   72.86  17 1.36458 0.03901   9566   4845 0.9715  18  1.29678   1.1298
 -18  21  -4 1298.21  166.01  17 0.98198 0.03860   9566   4846 0.9742  18  1.23402   0.8486
 -16  21  -3  636.25  123.32  17 1.09291 0.03875   9566   4847 0.9734  18  1.25773   0.9290
 -18  24  -3  830.45  157.13  17 0.94398 0.03849   9566   4849 0.9745  18  1.21079   0.8294
  -6   6  -1  476.90   18.03  17 2.63281 0.03852   9566   4850 0.9639  19  0.94138   2.9027
  -7   7  -1  649.50   26.19  17 2.17060 0.03870   9566   4851 0.9667  19  0.87431   2.5635
  -6   5  -1  640.90   23.35  17 2.32690 0.04005   9566   4852 0.9645  19  0.76350   3.1230
  -9   9  -1 1544.88   61.89  17 1.53246 0.03995   9566   4853 0.9697  19  0.76764   2.0462
  -7   6  -1  635.22   26.80  17 1.90183 0.04062   9566   4854 0.9668  19  0.71513   2.7169
  -8   8  -1  434.64   30.77  17 1.80723 0.03937   9566   4855 0.9684  19  0.81633   2.2765
 -11  10  -2 1050.30   68.58  17 1.38743 0.03857   9566   4856 0.9717  19  0.89176   1.6086
 -10   9  -2  720.62   49.90  17 1.54026 0.03848   9566   4857 0.9708  19  0.92515   1.7258
 -17  14  -3 2950.66  236.43  17 0.81622 0.03977   9566   4858 0.9745  19  0.77842   1.0755
 -14  13  -2  834.49  105.83  17 1.01913 0.03958   9566   4859 0.9733  19  0.79489   1.3165
 -14  12  -2  971.18  115.99  17 0.94048 0.04060   9566   4860 0.9732  19  0.71303   1.3473
 -15  13  -3  619.56  127.62  17 1.00587 0.03854   9566   4861 0.9741  19  0.89143   1.1666
 -16  15  -3  675.06  141.31  17 0.97834 0.03840   9566   4862 0.9744  19  0.93339   1.0872
 -17  17  -3  872.73  136.67  17 0.95162 0.03826   9566   4863 0.9746  19  0.97305   1.0177
 -18  16  -3  567.48  184.20  17 0.80766 0.03921   9566   4864 0.9749  19  0.82338   1.0092
 -17  13  -3  943.02  178.98  17 0.75422 0.04070   9566   4865 0.9743  19  0.70453   1.0930
   6   0  -3 2019.79   53.40  17 3.13341 0.04405   9566   4866 0.9554  23  2.07019   1.8219
   6   1  -3  738.14   31.63  17 3.17470 0.04476   9566   4868 0.9543  23  2.23152   1.7672
   8   1  -4  627.12   47.41  17 2.37927 0.04465   9566   4870 0.9601  23  2.19644   1.3361
   6   1  -4  676.67   39.35  17 2.54022 0.04446   9566   4871 0.9592  23  2.15494   1.4421
   8   2  -5 1839.27   82.51  17 2.02191 0.04490   9566   4872 0.9625  23  2.24949   1.1206
   7   1  -5  950.37   60.91  17 2.04548 0.04430   9566   4873 0.9628  23  2.11476   1.1741
  10   1  -5  948.27   71.60  17 1.90323 0.04459   9566   4874 0.9636  23  2.17778   1.0739
   9   2  -6  783.82   89.20  17 1.70259 0.04473   9566   4876 0.9649  23  2.20817   0.9532
  12  -1  -7 1291.65  123.68  17 1.37219 0.04356   9566   4877 0.9682  23  1.97176   0.8229
  10   4  -7  826.23  123.99  17 1.47919 0.04520   9566   4879 0.9662  23  2.32241   0.8063
  11   2  -6  357.44   90.98  17 1.62872 0.04484   9566   4880 0.9654  23  2.23075   0.9068
  13   1  -8  935.74  167.09  17 1.24566 0.04431   9566   4884 0.9685  23  2.11099   0.7158
  -4  13  -3 1924.73   64.11  17 2.39948 0.04477   9566   4885 0.9599  26  2.22509   1.3378
  -4  11  -2  763.41   33.29  17 2.93729 0.04390   9566   4886 0.9569  26  2.04172   1.7226
  -6  16  -3  573.60   55.09  17 2.00022 0.04389   9566   4887 0.9635  26  2.03584   1.1752
  -5  14  -3  393.56   44.76  17 2.24216 0.04433   9566   4888 0.9614  26  2.12321   1.2840
  -4  17  -4 1178.65   80.63  17 1.84632 0.04525   9566   4889 0.9635  26  2.34243   1.0021
  -5  15  -3  525.21   49.93  17 2.14016 0.04438   9566   4890 0.9621  26  2.13366   1.2220
  -4  17  -3  597.64   62.67  17 1.95414 0.04472   9566   4891 0.9631  26  2.20868   1.0939
  -5  17  -3  559.12   61.78  17 1.93532 0.04436   9566   4892 0.9636  26  2.12620   1.1073
  -6  17  -4  879.29   73.53  17 1.79933 0.04450   9566   4893 0.9644  26  2.15754   1.0207
  -5  19  -4  510.82   87.81  17 1.69465 0.04496   9566   4894 0.9648  26  2.26016   0.9368
[truncated: 39,596 more chars]
